# Supplementary material for: Combined Transcriptome and Proteome Analysis of the Protein Composition of the Brochosomes of the Leafhopper Nephotettix cincticeps
Source: Insects. 2023 Sep 26;14(10):784. doi: 10.3390/insects14100784 (PMC10607721; doi:10.3390/insects14100784)
Supplement: Supplementary file 1 [file insects-14-00784-s001.zip]

Archive with 7 entries (7 files):
- Supplementary Figure.pdf
- Supplementary Table S1. Primers used in quantitative real-time PCR.xlsx
- Supplementary table S2. Summary of sequence assembly.xlsx
- Supplementary table S3.Transcriptome results..xlsx
- Supplementary table S4. Malpighian tube-specific expression genes.xlsx
- Supplementary table S5.  Mateched unique peptides detected in the brochosome of N. cincticeps identified by LC-MSMS.xlsx
- Supplementary table S6. The protein composition of the brochosome of N. cincticeps identified by LC¿CMSMS.xlsx
