# Supplementary material for: Combined Transcriptome and Proteome Analysis of the Protein Composition of the Brochosomes of the Leafhopper Nephotettix cincticeps
Source: Insects. 2023 Sep 26;14(10):784. doi: 10.3390/insects14100784 (PMC10607721; doi:10.3390/insects14100784)
Supplement: Supplementary file 1 [file insects-14-00784-s001.zip › Supplementary Table S1. Primers used in quantitative real-time PCR.xlsx]

## Sheet: Sheet1
Supplementary table S1. Primers used in quantitative real-time PCR
Genes	Forward primer (5’-3’)	Reverse primer (5’-3’)
00000445-RA	CGCTGCATCTCCTCTACC	TGGATAAAGATCGGGTGGATTA
00000764-RA	ACGCATCACTACATCAAC	GTCAACTTCATGGCTACC
00001186-RA	GCCTCCAAATCGTCTTTCA	GACCAAGTGTGCCATCTC
00002506-RA	CTTCAGCCATGCCATCAG	AAAGTTAGGAACACCATAGGG
00004169-RA	TGTATCAACGGCATCTCT	AGTAGGACGGAACATCTG
00005502-RA	GCTTGGCTGTATTCATCAC	CTACTACAACATTGAGGACATC
00006607-RA	ATATGCTGGATGCGATAC	TGACACTTGGATGAGAAC
00007475-RA	TATCAGCCATTGGAGCAT	GAGTAGTTAGGTTAAGGTTCAC
00008770-RA	GCACCAGCAACTTTCTAC	GTCAATCACTCTACCATTCAG
00008771-RA	GGCTGGAGTTACCGTTAT	GACTGCGATAATGTGACTG
00009302-RA	TAGATGCCACTCACAACC	AGTGTGGAGGTTTGACAG
00009303-RA	TAGATGCCACTCACAACC	AGTGTGGAGGTTTGACAG
00010503-RA	CGCACATAGAGTTCACTTG	GTTGAGCAGACACTTGATG
00010774-RA	GGCTACTCCATTCCTGAA	AGTATGAGTTCCACGAAGT
00010975-RA	GACTTCAACACCAGACCT	TTGTTCCTGTGACATACCA
00011525-RA	GCTGAATGGTGTGAGATG	ATGCTTGTTGTTCCTCTTG
00011528-RA	ATGTCATTGGTCCGAGAG	GGCAGCAGAAGTGATTATG
00012245-RA	CCTCAACTACCAGCATCC	TTGGCACCTCCTTGTATAG
00012525-RA	TTACGGAGGTTACGGATTC	GGGCTCAAACACATCATAC
00012532-RA	CTATGTGAAGCCCAGGTC	CGTAGTAGTCGGAGAAGG
EF1α	CAGTGAGAGCCGTTTTGAG	AGGGCATCTTGTCAGAGGGC
