# Supplementary material for: Combined Transcriptome and Proteome Analysis of the Protein Composition of the Brochosomes of the Leafhopper Nephotettix cincticeps
Source: Insects. 2023 Sep 26;14(10):784. doi: 10.3390/insects14100784 (PMC10607721; doi:10.3390/insects14100784)
Supplement: Supplementary file 1 [file insects-14-00784-s001.zip › Supplementary table S2. Summary of sequence assembly.xlsx]

## Sheet: Table S1
Supplementary table S2. Summary of sequence assembly
Sample	Raw Reads	Raw Bases	Clean Reads	Clean Bases	Valid%	Q20%	Q30%	GC%
Rb	45554312	6.83G	26356184	3.68G	57.86	98.28	94.33	37.94
Mg	53884762	8.08G	52276836	7.31G	97.02	98.53	95.12	46.94
Mt	55171960	8.28G	53220314	7.40G	96.46	98.23	94.71	49.17
Sg	43215024	6.48G	41860690	5.85G	96.87	98.4	94.95	48.28
Q20: the percentage of bases with a Phred value > 20;
Q30: the percentage of bases with a Phred value > 30.
