# Supplementary material for: Combined Transcriptome and Proteome Analysis of the Protein Composition of the Brochosomes of the Leafhopper Nephotettix cincticeps
Source: Insects. 2023 Sep 26;14(10):784. doi: 10.3390/insects14100784 (PMC10607721; doi:10.3390/insects14100784)
Supplement: Supplementary file 1 [file insects-14-00784-s001.zip › Supplementary table S3.Transcriptome results..xlsx]

## Sheet: Table S2
Supplementary table S3.Transcriptome results.
Gene ID	Sg count	Mg count	Mt count	Rb count	Sg TPM	Mg TPM	Mt TPM	Rb TPM	Mt vs Sg			Mt vs Mg			Mt vs Rb
									log2(fc)	PValue	FDR	log2(fc)	PValue	FDR	log2(fc)	PValue	FDR
00012525-RA	17	15681	1725050	45676	1.90651	1448.92	173054	28279.4	16.6079	0	0	7.19854	0	0	2.52907	0	0
00012534-RA	2	6339	534710	32000	0.434563	1034.18	71535.3	25410.4	17.929	0	0	6.8154	0	0	1.35263	0	0
00011523-RA	3	5795	488958	4430	0.664767	952.545	64676.8	2668.81	17.2434	0	0	6.81579	0	0	4.07626	0	0
00012535-RA	5	10073	882819	19321	0.564489	862.138	55877.4	8308.93	17.3821	0	0	6.8706	0	0	2.80389	0	0
00012533-RA	5	5339	450504	9635	0.842546	703.578	45866.3	3509.18	16.4115	0	0	6.81586	0	0	2.83712	0	0
00003008-RA	16	5817	468838	30140	2.62107	695.547	44248.7	20807.8	14.8153	0	0	6.74971	0	0	1.24935	0	0
00012527-RA	3	4855	420401	24141	0.513568	653.289	36692.6	16396.7	17.0255	0	0	6.85318	0	0	1.41222	0	0
00012537-RA	4	5352	410768	4774	0.479134	498.961	29941.1	2248.89	16.5915	0	0	6.67914	0	0	3.71699	0	0
00012530-RA	3	5670	525231	11347	0.306644	462.76	29282.2	5033.19	17.3467	0	0	6.9505	0	0	2.82258	0	0
00002506-RA	3	3801	472493	1869	0.324856	310.848	28548.9	767.411	17.194	0	0	7.37479	0	0	5.27187	0	0
00012600-RA	4	4013	312463	6368	0.554896	437.056	19996.5	1921.73	16.1968	0	0	6.69988	0	0	2.90671	0	0
00013564-RA	9	1595	131347	9502	2.78043	416.618	18513.8	11544.5	13.801	0	0	6.78063	0	0	1.07902	0	0
00011529-RA	0	1977.45	160654	3905.75	0	312.527	17914.5	2571.85	20.2875	0	0	6.76114	0	0	2.65222	0	0
00010774-RA	0	1978	80354	614	0	480.093	14584.8	700.258	19.2879	0	0	5.76123	0	0	4.32193	0	0
00013769-RA	1	693.131	94025.3	7435.92	0.453049	265.557	11820.5	8473.18	16.3392	0	0	7.50055	0	0	0.950478	5.49828e-285	3.85269e-283
00011522-RA	2	2900	99187	509	0.508541	540.798	11799.7	351.057	15.4985	0	0	5.51303	0	0	4.89627	0	0
00013045-RA	1	1133	98773	2384	0.245425	208.192	10897.8	954.014	16.4103	0	0	6.86279	0	0	2.66266	0	0
00012524-RA	5	1442	176646	6438	0.450414	99.3758	10570.4	3664.82	15.0608	0	0	7.35358	0	0	2.06811	0	0
00006511-RA	1	22286	162393	17193	0.12669	2230.69	10069.1	6898.62	17.1276	0	0	3.28234	0	0	0.52961	2.6191e-113	8.2948e-112
00011524-RA	1	2966	221377	4466	0.0933714	211.008	9743.27	1178.77	17.5746	0	0	6.63885	0	0	2.92138	0	0
00010773-RA	6	4398	268206	2632	0.368069	215.89	8843.7	611.924	15.4061	0	0	6.34738	0	0	3.96104	0	0
00006609-RA	6627	8457	9807	5360	12097.2	12897.8	8304.98	32547.4	0.553148	1.52847e-73	1.0966e-72	0.630729	1.02062e-101	1.09324e-100	-1.83838	0	0
00012538-RA	1	326	46184	3999	0.296487	78.2662	7650.36	4907.73	15.3136	0	0	7.56282	0	0	0.819692	1.90812e-156	7.86492e-155
00012532-RA	0	909	75469	2491	0	136.752	7233.56	1918.04	19.1975	0	0	6.79231	0	0	2.21109	0	0
00013767-RA	2	1085.49	91153.7	3566.57	0.467754	192.663	7216.13	2047.35	15.3766	0	0	6.80877	0	0	1.9657	0	0
00012531-RA	1	865	71676	2234	0.222052	144.613	7069.72	1549.05	15.9477	0	0	6.78948	0	0	2.29379	0	0
00012876-RA	8	7030	375528	3698	0.268321	186.687	6200.51	432.985	15.484	0	0	6.15629	0	0	3.95603	0	0
00008770-RA	5	4926	225917	345	0.269557	194.681	5498.41	58.9874	15.4157	0	0	5.93626	0	0	6.64486	0	0
00011526-RA	0	3483	201934	2026	0	180.234	5367.38	368.225	20.6174	0	0	6.27442	0	0	3.9291	0	0
00005078-RA	8	2755	134938	2953	0.654429	173.121	5135.97	881.575	14.0074	0	0	6.0311	0	0	2.80397	0	0
00012526-RA	1	3011	177126	1408	0.0556882	128.464	4845.69	299.235	17.2529	0	0	6.29539	0	0	4.26497	0	0
00009302-RA	845.746	13079.3	73582.2	1850.58	103.581	1204.46	4651.83	525.831	6.43048	0	0	2.90913	0	0	2.6033	0	0
00012596-RA	1	942	58869	3172	0.165362	127.374	4547.09	1487.72	15.6637	0	0	6.38249	0	0	1.50405	0	0
00000763-RA	2917.1	16272.9	77226.9	6016.45	310.653	1355.28	4327.44	2770.12	4.71414	0	0	2.66369	0	0	0.97213	1.23898e-273	8.33435e-272
00000445-RA	2	537	20269	413	0.936036	212.608	4304.01	586.099	13.2076	0	0	5.6549	0	0	2.9069	0	0
00013770-RA	0	531.933	36353.7	2395.93	0	144.978	4031.31	1932.9	18.1437	0	0	6.5114	0	0	1.21345	8.00362e-267	5.25769e-265
00000628-RA	2	895.964	46803.1	2320.95	0.442782	150.222	3794.53	1545.69	14.4149	0	0	6.12386	0	0	1.62382	0	0
00000764-RA	1740.9	13368.1	76144.1	2788.55	163.023	954.523	3629.85	1085.33	5.43843	0	0	2.927	0	0	2.06115	0	0
00013770-RB	0	904.421	31560.2	1389.49	0	259.182	3604.9	1167.04	17.9397	0	0	5.54182	0	0	1.79547	0	0
00011495-RA	1	1296	109875	788	0.072166	70.9384	3603.32	179.613	16.564	0	0	6.82257	0	0	4.41341	0	0
00012597-RA	0	663	33250	593	0	110.907	3534.06	422.719	18.0149	0	0	6.06497	0	0	3.09912	0	0
00009304-RA	645.011	8054.68	48329.4	1361.56	84.4192	794.296	3471.59	667.963	6.21486	0	0	3.00205	0	0	2.43955	0	0
00008772-RA	2	2005	131739	1394	0.111037	82.969	3425.08	248.856	15.9079	0	0	6.45491	0	0	3.85229	0	0
00011528-RA	1	3209.55	155422	1489.25	0.0480796	117.246	3388.43	236.838	17.0643	0	0	6.01468	0	0	3.99545	0	0
00013565-RA	28.7721	3830.99	213109	571.862	0.91254	96.9448	3098.94	65.4192	12.8361	0	0	6.21475	0	0	5.83164	0	0
00012598-RA	0	629	33523	726	0	88.1557	2874.92	424.609	18.0267	0	0	6.1527	0	0	2.819	0	0
00002389-RA	823	22581	30795	2870	179.817	3694.73	2852.1	1529.87	5.21315	0	0	0.864655	9.72051e-286	2.07186e-284	0.713582	5.81293e-96	1.59993e-94
00012601-RA	0	1277	64748	1088	0	98.7074	2790.43	358.756	18.9764	0	0	6.08092	0	0	3.18506	0	0
00011527-RA	1	1465	100526	762	0.0572773	64.7243	2790.38	165.017	16.4357	0	0	6.51746	0	0	4.33352	0	0
00008771-RA	3	4016	169921	3302	0.107447	113.383	2604.88	304.609	15.7186	0	0	5.81998	0	0	2.97538	0	0
00012602-RA	2	468	28760	563	0.372528	68.5158	2598.17	296.175	13.7124	0	0	6.35805	0	0	2.96473	0	0
00010925-RA	7172	5240	5393	3122	7229.08	4483.78	2487.79	10300.9	-0.423579	6.70637e-38	3.35958e-37	0.458582	4.44986e-40	2.62942e-39	-1.92132	0	0
00012599-RA	1	484	29810	2304	0.194833	69.6221	2456.5	1592.7	14.682	0	0	6.3613	0	0	0.983588	3.78405e-164	1.60698e-162
00004169-RA	34	41265	176015	1488	1.05491	1015.44	2419.32	151.598	12.3203	0	0	2.50978	0	0	4.17616	0	0
00005654-RA	0	3573	25974	1096	0	646.804	2415.6	691.397	17.6587	0	0	3.27888	0	0	1.85673	0	0
00001186-RA	185	7268	43609	1649	18.5411	573.212	2247.58	564.023	7.86769	0	0	3.00204	0	0	2.01496	0	0
00010503-RA	1	659	47089	515	0.0987518	48.3849	1968.4	165.247	15.3416	0	0	6.57573	0	0	3.8046	0	0
00009303-RA	328.243	3986.05	23292.4	365.86	47.2269	440.458	1959.32	193.874	6.13611	0	0	2.96385	0	0	3.28232	0	0
00008655-RA	948	983	3470	565	1156.5	1010.94	1941.05	2277.41	1.85954	3.79369e-307	6.89713e-306	2.23658	0	0	-0.0913667	0.222451	0.38259
00012594-RA	0	171	10541	388	0	53.0808	1758.01	495.556	16.3576	0	0	6.36175	0	0	2.05373	3.85172e-223	2.18096e-221
00011494-RA	4	1126	59027	2553	0.267457	57.87	1596.89	513.071	13.7926	0	0	6.12899	0	0	1.82111	0	0
00006607-RA	0	370	36279.8	1122.14	0	25.2604	1376.78	331.236	18.1407	0	0	7.03202	0	0	2.30482	0	0
00012529-RA	1	185	19281	1330	0.194484	27.7157	1363.51	885.965	14.0534	0	0	7.11948	0	0	1.14768	1.18663e-154	4.85537e-153
00008289-RA	13592	12250	11086	4348	3611.79	2880	1330.64	3651.86	-0.306315	7.58235e-29	3.27207e-28	0.273026	1.07305e-22	4.61287e-22	-1.35965	0	0
00010409-RA	6	1286980	31014	1491	0.542502	117327	1268.05	442.03	12.2938	0	0	-4.95785	0	0	1.66856	0	0
00004021-RA	21	129	6270	237	9.28858	48.2147	1257.67	295.127	8.20114	0	0	6.01852	0	0	2.01537	8.81187e-135	3.20063e-133
00008487-RA	31954	29811	18118	3477	4683.71	3362.4	1246.81	1707.5	-0.830868	2.59557e-256	4.15316e-255	-0.301348	8.52233e-35	4.6307e-34	-0.328473	9.20283e-21	6.64223e-20
00007031-RA	22637	21113	17664	6049	4085.4	2955.05	1164.5	2824.94	-0.370168	1.24352e-49	7.13972e-49	0.159751	2.22472e-10	6.64887e-10	-1.16393	1.87591781913204e-310	0
00007827-RA	20134	21693	12050	9222	4918.65	4247.24	1142.51	6917.29	-0.752894	1.0805e-182	1.36008e-181	-0.431121	2.33129e-61	1.81422e-60	-2.32408	0	0
00012595-RA	0	97	9025	345	0	24.417	1089.68	339.792	16.1336	0	0	6.95476	0	0	1.99917	7.65183e-187	3.6557e-185
00000581-RA	6181	13269	30884	40	430.45	681.471	1024.03	8.56667	2.30862	0	0	1.63586	0	0	6.88147	0	0
00011308-RA	108904	159656	48964	17667	5345.95	6122.34	1010.19	2250.25	-1.16556	0	0	-1.2881	0	0	-1.23932	0	0
00012591-RA	26919	22294	15920	5762	3825.81	2401.71	984.484	2340.51	-0.770079	7.89176e-211	1.10321e-209	-0.0687428	0.00666353	0.0126451	-1.24378	0	0
00002680-RA	1	1804	36562	1076	0.0611877	86.0029	979.571	122.295	14.9765	0	0	4.75804	0	0	2.37657	0	0
00011035-RA	17614	15599	12250	3694	3633.89	2384.57	945.897	2067.92	-0.536236	1.82221e-91	1.50216e-90	0.0683995	0.0109508	0.020244	-0.980447	5.60725e-163	2.36928e-161
00007088-RA	4	16231	79955.5	1205	0.101015	315.148	875.8	93.0428	14.2304	0	0	2.71751	0	0	3.34207	0	0
00011525-RA	2	553	35680	933	0.11129	24.3674	848.606	158.747	14.0234	0	0	6.4284	0	0	2.54707	0	0
00006510-RA	0	9211	45629	1575	0	386.483	831.918	198.836	18.4715	0	0	2.72557	0	0	2.14652	0	0
00000628-RB	0	133.036	10162.9	517.049	0	22.5525	824.909	349.607	16.3049	0	0	6.67089	0	0	1.58682	9.06619e-150	3.61294e-148
00004636-RA	4719	4702	5939	2381	1423.68	1199.76	818.003	2218.38	0.319432	3.21591e-20	1.15882e-19	0.754	4.17404e-106	4.5909e-105	-1.3913	2.2541e-220	1.26358e-218
00001106-RA	24614	21637	18466	7132	2897.81	2047.57	799.326	2646.28	-0.426905	9.41031e-67	6.42001e-66	0.188442	5.06711e-14	1.71836e-13	-1.33748	0	0
00004297-RA	2	17184	21717	1284	0.180894	1219.33	783.503	343.047	13.3071	0	0	0.754826	5.44443e-199	9.17424e-198	1.3701	1.64711e-225	9.42159e-224
00007586-RB	11201.4	8689.4	7804.85	7271.48	3192.62	2094.04	780.074	6706.2	-0.533529	4.96147e-74	3.57026e-73	0.262182	6.71874e-18	2.54767e-17	-2.60783	0	0
00008094-RA	21398	15453	11694	3574	3228.75	1743.42	760.825	1605.92	-0.884	1.06704e-252	1.69127e-251	0.0149533	0.582555	0.785317	-0.999815	5.11532e-165	2.18891e-163
00012775-RA	8	145	8711	513	1.6462	23.0738	753.701	335.487	10.0541	0	0	6.32438	0	0	1.37577	2.2097e-105	6.54235e-104
00000666-RA	24055	22030	17480	5967	2171.07	1521.13	736.257	1844.53	-0.472928	1.64837e-80	1.24419e-79	0.0833071	0.000916264	0.00187396	-1.15935	1.19977e-305	8.77242e-304
00010701-RA	12471	11275	10101	4892	2269	1551.67	731.948	2974	-0.316375	1.7048e-29	7.42546e-29	0.25844	1.01364e-19	4.02989e-19	-1.66396	0	0
00006109-RA	37968	32912	29048	8616	2244.74	1426.78	715.674	1732.55	-0.398643	1.06074e-65	7.17848e-65	0.236896	6.41328e-24	2.84121e-23	-0.956631	1.6556e-259	1.0467e-257
00012528-RA	0	184	10491	332	0	19.8244	694.153	161.796	16.3507	0	0	6.24927	0	0	2.27173	4.31577e-254	2.67817e-252
00006816-RA	16131	12306	7247	4651	3406.64	1930.7	681.639	3382.9	-1.16667	0	0	-0.34683	4.99222e-32	2.59118e-31	-2.07011	0	0
00013467-RA	8525	13825	60162	2054	231.239	286.557	678.474	173.259	2.80676	0	0	2.53863	0	0	2.16234	0	0
00010269-RA	13618	9049	10095	4442	2165.19	1114.98	677.661	2285.69	-0.444169	1.24177e-57	7.78922e-57	0.574875	8.99902e-87	8.64781e-86	-1.52561	0	0
00003916-RA	13841	15363	9187	3558	2459.49	2087.59	664.105	1854.91	-0.603575	3.76214e-103	3.34751e-102	-0.324719	1.87639e-31	9.63813e-31	-1.34144	1.71791e-282	1.18889e-280
00009697-RB	19198	12610	10131.7	6824	2731.38	1332.16	656.024	3245.41	-0.934371	1.03229e-268	1.71542e-267	0.101379	0.000310148	0.0006564	-2.13977	0	0
00005295-RA	16033	14805	14395	2530	1786.32	1374.83	654.069	912.837	-0.167775	1.74106e-10	4.70051e-10	0.376552	7.23771e-46	4.69404e-45	-0.201624	2.46117e-07	8.89715e-07
00006351-RA	11743	10239	7034	5354	2775.21	1948.59	653.861	3063.93	-0.751673	1.99477e-143	2.14352e-142	-0.124584	3.90353e-05	8.84116e-05	-2.31622	0	0
00010042-RA	578.94	7144.62	14691.9	72	61.7034	633.166	650.206	15.2942	4.65287	0	0	1.45715	0	0	4.96218	0	0
00012904-RA	19962	20193	11627	2671	2470.43	1914.61	638.669	1035.77	-0.79207	2.54366e-200	3.42762e-199	-0.379301	5.83934e-47	3.84496e-46	-0.587949	5.0821e-50	7.7555e-49
00006992-RA	5961	4758	3455	2113	2420.14	1634.78	636.234	2176.65	-0.799146	1.66451e-107	1.51719e-106	-0.0445963	0.246822	0.371456	-2.00052	0	0
00001022-RA	9713	10015	10145	3233	1445.07	1190.45	634.464	1410.6	0.0504797	0.0816456	0.127227	0.435673	9.19856e-52	6.42676e-51	-1.06015	9.30728e-171	4.09739e-169
00012439-RA	74266	60411	23973	7437	4468.37	2743.35	616.688	1475.05	-1.64359	0	0	-0.916326	0	0	-1.02136	1.01693e-272	6.78638e-271
00004546-RA	8183	9612	6067	4828	2108.53	2201.37	616.015	4529.59	-0.443938	1.45802e-44	7.92232e-44	-0.246777	2.55799e-15	9.01649e-15	-2.38039	0	0
00011173-RA	10296	9768	6702	4824	2321.19	1661.72	615.631	3124.49	-0.63171	4.77501e-97	4.07414e-96	-0.126398	3.81758e-05	8.65699e-05	-2.23559	0	0
00009845-RA	30772	26272	16428	3823	2737.62	1794.1	613.078	1153.03	-0.917756	4.37852e-306	7.95179e-305	-0.260296	1.56834e-25	7.18462e-25	-0.606599	2.23805e-68	4.42791e-67
00010929-RA	10398	11016	5103	1513	2550.6	2252.41	612.149	1317.6	-1.03917	2.20396e-243	3.40976e-242	-0.693099	3.07569e-108	3.43908e-107	-0.956022	1.51297e-76	3.35226e-75
00006194-RA	5440	5804	3021	1409	2425.41	2186.74	610.986	1917.21	-0.860853	1.72764e-115	1.63407e-114	-0.524934	8.41449e-44	5.2959e-43	-1.60956	1.75724e-182	8.16342e-181
00008756-RA	115	49200	17819	2106	7.99697	2664.85	606.226	424.192	7.26179	0	0	-1.04817	0	0	0.370849	7.86757e-21	5.68826e-20
00011088-RA	13598	16612	11878	5106	1697.96	1580.81	603.829	2054.27	-0.2074	2.92335e-14	8.98757e-14	-0.0668613	0.0126646	0.0232689	-1.49194	0	0
00008423-RA	13283	11652	11024	2280	1616.41	1080.03	597.246	938.455	-0.28123	2.01582e-24	8.00284e-24	0.337138	2.26783e-33	1.205e-32	-0.436436	7.82808e-26	6.76837e-25
00006677-RA	4	1318450	17011	10742	0.325528	89098.1	586.753	2894.3	11.9977	0	0	-5.85915	0	0	-2.04677	0	0
00004384-RA	13452	11978	8042	2898	2244.55	1503.31	581.172	1348.35	-0.754485	2.06578e-154	2.32999e-153	-0.157687	6.27776e-08	1.67125e-07	-1.23747	1.81364e-208	9.38462e-207
00008402-RA	16720	15726	11269.2	3532	2426.1	1773.59	578.837	1435.82	-0.581484	2.30714e-104	2.06819e-103	-0.0636942	0.0188957	0.0339098	-1.03614	9.50061e-175	4.21561e-173
00008946-RA	11611	8605	8186	4166	2135.86	1169.34	575.199	2314.42	-0.516555	5.98892e-71	4.21581e-70	0.34505	3.48443e-30	1.7518e-29	-1.73546	0	0
00012739-RA	16572	13708	9157	4726	2506.14	1600.76	574.748	2107.17	-0.868091	2.26919e-220	3.28407e-219	-0.164997	4.92351e-09	1.38715e-08	-1.75571	0	0
00008122-RA	6	804	60746	1857	0.127152	13.1008	572.405	127.211	13.2636	0	0	6.65627	0	0	2.32174	0	0
00002368-RA	15514	15375	10583	3506	2119.6	1636.29	567.229	1365.44	-0.564116	1.52928e-95	1.29236e-94	-0.121765	8.66453e-06	2.04249e-05	-1.11612	2.52545e-199	1.27157e-197
00008637-RA	13152	12617	10579	3618	1586.11	1205.04	561.995	894.528	-0.326375	5.64759e-32	2.56483e-31	0.162905	5.50708e-09	1.54715e-08	-1.16203	1.1273e-219	6.29828e-218
00008867-RA	172752	183512	47087	9792	5268.71	4297.35	559.983	921.626	-1.8876	0	0	-1.5454	0	0	-0.44433	2.1597e-63	3.99117e-62
00002066-RA	34353	32609	16054	4451	2697	1976.11	556.631	1030.13	-1.1098	0	0	-0.605262	8.88288e-134	1.14033e-132	-0.859245	5.78523e-145	2.23656e-143
00008996-RA	13503	13664	11335	2500	1672.31	1294.54	550.525	932.519	-0.264793	4.93519e-22	1.85133e-21	0.147475	7.93608e-08	2.10109e-07	-0.529192	2.93038e-39	3.6558e-38
00009248-RA	22256	22199	12091	2761	2206.15	1659.92	540.778	908.638	-0.892553	4.64673e-261	7.5721e-260	-0.459486	8.93159e-70	7.47276e-69	-0.579306	6.89193e-50	1.05078e-48
00012754-RA	12919	11794	7358	3936	3134.73	2230.33	538.032	2702.71	-0.824398	1.75787e-178	2.18332e-177	-0.263592	4.57007e-19	1.78899e-18	-1.80737	0	0
00003401-RA	38003	46226	18086	8667	3087.22	3021.12	535.05	1612.59	-1.08353	0	0	-0.936755	0	0	-1.6487	0	0
00005725-RA	15841	13897	8477	4450	2125.28	1533.69	530.84	1466.15	-0.914327	6.91619e-238	1.05258e-236	-0.296072	2.1422e-25	9.78421e-25	-1.78021	0	0
00003395-RA	7864	8096	6361	1591	1764.51	1440.2	528.279	913.609	-0.318304	9.84398e-24	3.84723e-23	0.069115	0.0295508	0.0519122	-0.710646	7.54495e-47	1.09761e-45
00005502-RA	0	450	29310	1052	0	13.9145	518.508	121.234	17.833	0	0	6.44194	0	0	2.09017	0	0
00007093-RA	28843	26683	25009	2487	1308.97	933.857	497.638	324.235	-0.218072	7.4426e-20	2.6585e-19	0.323597	2.66521e-41	1.60763e-40	0.619977	3.33883e-65	6.2877e-64
00007474-RA	14253	14399	12399	2744	1763.3	1313.9	494.649	1017.16	-0.213339	2.86925e-15	9.08531e-15	0.201325	9.39762e-14	3.1608e-13	-0.534106	8.86176e-43	1.19127e-41
00006141-RA	12373	13603	8922	2248	1654.06	1448.07	489.39	780.809	-0.48405	8.68512e-65	5.83764e-64	-0.191412	1.39283e-11	4.35781e-11	-0.721246	1.02247e-63	1.89372e-62
00012956-RA	19389	14121	9543	2281	2372.44	1298.08	475.73	834.363	-1.03501	0	0	-0.148254	1.15516e-07	3.02779e-07	-0.645197	1.39584e-52	2.21661e-51
00010114-RA	22692	17714	13443	3132	1787.23	1133.44	467.56	639.334	-0.767623	5.90794e-198	7.91664e-197	0.0190369	0.470525	0.662493	-0.608278	7.9195e-60	1.39312e-58
00007735-RA	11681	11387	7996	2090	1705.42	1344.39	460.76	1000.76	-0.559106	1.74587e-82	1.34065e-81	-0.0929642	0.00154602	0.003107	-0.774193	2.06359e-68	4.09238e-67
00008233-RA	38283.7	10269.8	10590.4	545455	3202.02	658.658	460.075	396784	-1.86626	0	0	0.461415	7.95356e-59	6.025e-58	-8.39659	0	0
00012790-RA	2430	13558	8183	1857	302.355	1303.72	450.098	734.849	1.73932	0	0	-0.311367	1.57505e-27	7.49932e-27	-0.570317	9.80334e-36	1.1162e-34
00005798-RA	10881	11346	6719	2854	1807.23	1462.59	447.496	1538.24	-0.707782	2.36135e-123	2.32499e-122	-0.338789	1.83914e-29	9.11817e-29	-1.47469	1.7058e-283	1.19031e-281
00009999-RA	29903	26447	18603	1457	1673.96	1174.29	434.823	202.883	-0.697051	4.46823e-180	5.58264e-179	-0.0904964	0.000241615	0.000517347	0.964461	8.46337e-113	2.67033e-111
00011338-RA	13124	11780	8365	2307	1654.37	1205.42	432.58	817.3	-0.662062	1.25113e-119	1.2099e-118	-0.0768292	0.00822896	0.0153405	-0.851621	4.38457e-88	1.10548e-86
00006357-RA	24239	22728	13251	4827	1942.22	1467.15	423.599	1301.42	-0.883522	5.37734e-264	8.83113e-263	-0.361295	8.72e-45	5.56102e-44	-1.25307	0	5.04798e-307
00006927-RA	24948	19076	11863	3293	2104.2	1264.9	421.148	810.878	-1.08475	0	0	-0.268216	3.53162e-24	1.57286e-23	-0.860979	5.75167e-118	1.88549e-116
00004804-RA	10768	9912	5583	2149	2224.09	1607.61	420.63	1304.51	-0.959922	8.11011e-215	1.14708e-213	-0.411057	4.53716e-39	2.64385e-38	-1.33258	2.77109e-187	1.32767e-185
00011220-RA	5847	4693	2946	2327	1694.64	1150.29	409.186	2749.74	-1.00121	5.90901e-159	6.80629e-158	-0.254673	1.15034e-10	3.47875e-10	-2.36961	0	0
00005484-RA	18520	20238	14028	4302	1494.23	1295.2	407.477	993.294	-0.413071	5.75641e-57	3.57744e-56	-0.111685	1.55954e-05	3.62099e-05	-1.00474	1.18743e-189	5.73823e-188
00012603-RA	35.6227	524	25661	396	1.26885	14.9549	402.627	38.2735	9.47524	0	0	6.03055	0	0	3.30784	0	0
00008579-RA	28871	26196	13761	5089	1856.74	1359.49	382.528	1028.35	-1.08133	0	0	-0.511686	1.09061e-90	1.07633e-89	-1.27484	0	0
00012100-RA	10101	10085	5156	1700	1893.14	1408.4	380.589	931.283	-0.982456	2.71476e-216	3.85267e-215	-0.550805	1.5574e-67	1.2776e-66	-1.10924	1.89108e-110	5.81396e-109
00008269-RA	32332	24956	16728	2310	1773.7	1046.31	380.043	384.861	-0.962992	0	0	-0.160049	1.49182e-10	4.49121e-10	0.146313	0.000187856	0.000520714
00011860-RA	0	160	11083	114	0	10.2939	374.49	21.1127	16.4299	0	0	6.52993	0	0	3.89279	0	0
00008625-RA	4325	3847	2795	1458	1036.02	779.814	360.414	1506.76	-0.642128	5.06329e-58	3.1915e-57	-0.043812	0.293729	0.430432	-1.77105	2.55892e-223	1.45383e-221
00008410-RA	14921	14099	10399	3538	1332.86	1001.31	345.342	716.23	-0.533194	1.64607e-84	1.28873e-83	-0.0220759	0.427268	0.606871	-1.15453	1.50857e-213	8.15744e-212
00011165-RA	14777	16013	11907	2561	1073.27	941.192	343.786	560.702	-0.32384	4.24741e-33	1.97153e-32	-0.0103616	0.702674	0.927395	-0.492947	4.09792e-35	4.61585e-34
00012993-RA	4656	5007	2446	1134	1530.36	1389.97	336.791	1332.86	-0.940931	3.41841e-121	3.33453e-120	-0.616428	1.03025e-52	7.28277e-52	-1.6009	8.04588e-138	2.98034e-136
00014006-RA	10987	9096	6906	2495	1326.42	849.249	335.707	843.726	-0.682165	8.61433e-116	8.16153e-115	0.0196897	0.526333	0.714913	-1.24115	3.95525e-186	1.87367e-184
00013789-RB	5690.17	475.997	9544.86	982.53	486.569	31.8341	334.584	257.805	0.73394	3.19414e-122	3.12665e-121	4.74235	0	0	0.57015	4.40997e-27	3.96378e-26
00009889-RA	27831	20980	11528	3910	1889.5	1137.37	334.419	811.587	-1.28384	0	0	-0.446797	8.51914e-65	6.8483e-64	-1.15007	6.34041e-228	3.66415e-226
00007393-RA	887	477	4315	344	200.277	84.4149	331.951	204.074	2.26989	0	0	3.59397	0	0	0.938828	8.41736e-31	8.49159e-30
00010420-RA	17547	11051	7985	3942	1689.14	781.276	329.892	1287.65	-1.14815	0	0	-0.05174	0.0796141	0.130954	-1.69159	0	0
00006558-RA	91450	65751	32370	3905	2148.86	1241.29	328.711	312.51	-1.51062	0	0	-0.605282	7.80851e-158	1.10535e-156	0.341275	2.26285e-26	1.99342e-25
00010112-RA	7871	3731	8090	612	770.444	263.641	324.831	173.746	0.0272927	0.376024	0.521448	1.53361	0	0	1.01451	3.18748e-61	5.70253e-60
00004542-RA	18085	13885	11180	2940	1410.45	852.458	324.509	688.126	-0.706167	2.60206e-155	2.95469e-154	0.104464	0.00014391	0.000312478	-0.782941	4.85277e-91	1.26526e-89
00006106-RA	13905	13382	6596	2488	1538.85	1207.04	310.159	836.953	-1.08823	3.12946e-308	5.70186e-307	-0.603551	4.59111e-93	4.61774e-92	-1.30335	6.22107e-203	3.1512e-201
00009738-RA	18465	16287	11389	2928	1307.24	890.496	309.242	475.671	-0.709446	5.6654e-158	6.49898e-157	-0.099007	0.000243835	0.00052174	-0.75032	6.47186e-84	1.55704e-82
00005639-RA	17070	13215	9639	1134	1240.11	781.325	309.124	287.941	-0.836799	1.97895e-208	2.74815e-207	-0.0381487	0.176268	0.273813	0.377468	1.27829e-13	6.75582e-13
00007208-RA	14851	12308	6566	2650	1576.5	1029.99	299.507	831.363	-1.18976	0	0	-0.489431	1.76011e-60	1.35841e-59	-1.40093	2.09327e-243	1.27085e-241
00006627-RA	5659	306606	10400	20212	434.706	18376.7	297.227	4441.32	0.865651	1.5364e-173	1.8723e-172	-4.46464	0	0	-3.66859	0	0
00001475-RA	7046	8456	4987	1396	1129.05	1062.2	295.444	489.227	-0.510921	6.97051e-53	4.14069e-52	-0.344725	6.13596e-26	2.83329e-25	-0.873083	1.04717e-60	1.86747e-59
00004306-RA	75224	91550	30337	6138	1652.74	1575.92	289.197	437.783	-1.32241	0	0	-1.17641	0	0	-0.404745	1.19715e-42	1.60418e-41
00009951-RA	13276	14178	8663	4898	1224.74	1018.63	284.447	1417.09	-0.628174	4.90269e-109	4.50047e-108	-0.29364	3.043e-25	1.38458e-24	-1.88728	0	0
00004958-RA	16228	11192	7795	2816	1365.25	728.053	282.209	701.276	-1.07015	1.81816157669579e-321	3.41992240051311e-320	-0.104774	0.000387203	0.000814763	-1.24106	6.40375e-205	3.28329e-203
00000407-RA	24490	22755	13181	2788	1204.87	894.296	280.853	457.377	-0.906026	9.33257e-278	1.59174e-276	-0.370649	5.27416e-47	3.47553e-46	-0.468821	4.38325e-34	4.81785e-33
00006824-RA	9454	9737	21152	2283	307.246	243.571	279.67	244.087	1.14949	0	0	1.5363	0	0	0.5018	5.85278e-40	7.42279e-39
00006824-RB	9454	9737	21152	2283	307.246	243.571	279.67	244.087	1.14949	0	0	1.5363	0	0	0.5018	5.85278e-40	7.42279e-39
00011563-RA	73265	8427	5573	105	8128.34	707.62	275.724	38.5129	-3.72887	0	0	-0.17949	2.4882e-08	6.77746e-08	3.01961	8.26437e-178	3.72606e-176
00002060-RA	331	1670	4456	181	48.5508	179.057	273.569	89.506	3.73804	0	0	1.83288	0	0	1.91151	2.27424e-86	5.60791e-85
00002206-RA	28041	20472	11462	3805	1648.05	930.504	272.769	723.061	-1.30297	0	0	-0.419718	4.48762e-57	3.32899e-56	-1.11908	1.5151e-212	8.06311e-211
00000978-RA	20	383	22937.9	1170	0.571656	8.71066	272.043	99.1093	10.1423	0	0	6.32079	0	0	1.58314	9.77309e-295	7.02368e-293
00006212-RA	24543.5	18668.6	11997.7	1674.54	1341.7	805.744	270.676	279.409	-1.04487	0	0	-0.220782	7.26725e-17	2.66667e-16	0.130933	0.00331419	0.00798606
00001072-RA	10566	11342	6161	2064	1136.61	975.586	267.358	504.772	-0.79048	6.06392e-149	6.67825e-148	-0.46336	2.2229e-52	1.56412e-51	-1.13224	5.91352e-135	2.15722e-133
00003886-RA	13629	4006	6534	62	1159.23	253.095	262.218	17.3605	-1.07293	2.0043e-297	3.56681e-296	1.12285	1.68033e-232	3.12936e-231	4.00885	1.03496e-263	6.66854e-262
00002805-RA	21999	16815	10918	3125	1230.26	725.162	259.97	595.543	-1.02302	0	0	-0.205966	2.47412e-14	8.4757e-14	-0.905191	1.75112e-124	5.97336e-123
00002438-RA	23833	22333	13007	3274	1375.96	1047.12	257.438	574.242	-0.885966	8.06837e-264	1.32247e-262	-0.362814	7.39022e-45	4.71835e-44	-0.719814	2.40913e-84	5.82939e-83
00002494-RB	11878.6	6847.12	7082.12	2225.32	1034.17	455.618	257.067	568.079	-0.758401	1.15125e-146	1.25718e-145	0.465748	1.5729e-48	1.05384e-47	-1.03979	4.77175e-123	1.62114e-121
00005294-RA	7406	8778	3422	1081	1412.98	1390.35	254.477	512.849	-1.12613	2.97087e-229	4.42525e-228	-0.941959	1.13671e-164	1.66807e-163	-1.04746	4.05723e-67	7.8879e-66
00004644-RA	28696	26863	12803	3788	1350.07	963.171	254.163	478.37	-1.17666	0	0	-0.652062	1.13153e-144	1.51023e-143	-0.953	2.04591e-157	8.49532e-156
00004180-RA	1649	9573.78	3230.96	632	319.339	1430.52	250.899	358.201	0.958019	4.31205e-94	3.61494e-93	-1.15003	1.0869e-247	2.12539e-246	-0.355998	9.52615e-07	3.30312e-06
00010519-RA	1057	872	857	536	661.207	462.181	243.015	1113.67	-0.314866	6.04627e-06	1.33264e-05	0.391983	8.26122e-08	2.18613e-07	-2.03265	4.91756e-99	1.38989e-97
00006968-RA	14226	11534	6430	1666	1311.46	793.904	241.512	460.256	-1.15792	0	0	-0.425924	3.09664e-45	1.98235e-44	-0.761535	3.81792e-55	6.22754e-54
00005703-RA	7251	5348	8475	3322	598.821	347.779	241.086	809.617	0.21273	4.93521e-12	1.41341e-11	1.08127	1.92658e-254	3.81616e-253	-1.3588	1.05977e-274	7.18632e-273
00006013-RA	5773	4598	2966	1328	1102.93	630.359	240.214	468.744	-0.973072	8.95986e-150	9.91302e-149	-0.215409	5.40869e-08	1.45092e-07	-1.55065	6.20042e-162	2.60681e-160
00008331-RB	5658.27	5214.95	4632.9	4382	709.767	540.924	235.686	1163.57	-0.300738	9.69807e-18	3.2948e-17	0.246328	4.88978e-12	1.55919e-11	-2.6296	0	0
00000187-RA	3095	2024	1896	1196	912.709	504.573	231.446	945.564	-0.719243	2.44955e-55	1.49416e-54	0.322801	1.8019e-10	5.40153e-10	-2.04512	9.47574e-212	4.9798e-210
00003872-RA	5503.28	2308.61	5640.95	120	470.656	153.119	230.776	34.7392	0.0233463	0.498495	0.662798	1.70592	0	0	2.8445	1.05763e-169	4.64392e-168
00002411-RA	5623	4554	2312	1253	1677.43	1120.7	218.908	1189.23	-1.29445	4.95401e-243	7.65029e-242	-0.560899	1.35455e-41	8.20881e-41	-1.82613	8.6668e-186	4.09409e-184
00006606-RA	0	27	4133.36	157.501	0	2.42992	218.472	66.4142	15.007	0	0	7.6677	0	0	2.00367	3.35937e-85	8.16394e-84
00012509-RA	427	213	1088	141	188.868	79.6104	218.236	171.249	1.33682	3.5613e-61	2.31326e-60	2.769	7.3264e-190	1.18812e-188	0.237875	0.0984005	0.182891
00001260-RA	6198	6286	2708	1344	1187.81	925.009	215.261	899.513	-1.20684	3.72151e-230	5.56308e-229	-0.797818	4.06859e-98	4.26834e-97	-1.69921	1.09183e-176	4.90944e-175
00012246-RA	1036.49	835.792	4437.57	387.585	121.081	76.7814	206.6	138.518	2.08563	0	0	2.82541	0	0	0.807147	7.59486e-25	6.36387e-24
00012933-RA	1821.87	1765.93	5725.63	3669.98	180.44	187.076	205.998	5308.21	1.63965	0	0	2.11399	0	0	-2.06828	0	0
00010656-RA	11131	10251	4713	1351	1085.14	785.523	204.251	420.739	-1.25214	0	0	-0.703963	6.93541e-107	7.66816e-106	-0.907336	3.18802e-63	5.87861e-62
00011778-RA	13315	6746	2951	523	2042.99	779.912	203.763	216.734	-2.18603	0	0	-0.775735	6.16081e-98	6.44318e-97	-0.213649	0.00639084	0.0147549
00008935-RA	2	215	1131	37	0.788863	71.6694	202.28	44.6318	9.04414	3.13252441432726e-319	5.8598063046226e-318	2.81144	9.06344e-201	1.53649e-199	2.22293	6.04971e-28	5.5808e-27
00010411-RA	7676.57	915.3	1042.5	40.1776	3237.85	326.722	199.347	41.5933	-2.89256	0	0	0.604726	1.27945e-18	4.95086e-18	1.98664	7.26608e-23	5.67551e-22
00011484-RA	9211	9309	1302	1697	3064.27	2617.5	197.095	1619.34	-2.83481	0	0	-2.42073	0	0	-3.09203	0	0
00005987-RA	13829	10748	7024	3654	1048.24	638.009	196.285	853.869	-0.989619	2.26561e-258	3.66707e-257	-0.196629	6.39817e-11	1.95455e-10	-1.76714	0	0
00004911-RA	6070	5380	2390	853	1057	730.111	195.83	493.2	-1.35694	2.43758e-278	4.16171e-277	-0.753497	2.07497e-79	1.88825e-78	-1.22352	2.22853e-68	4.41428e-67
00010823-RA	0	2319	8615	1064	0	95.5653	193.403	146.852	16.0665	0	0	2.31035	0	0	0.307359	6.08693e-09	2.48879e-08
00006605-RA	0	57	8554.32	166.153	0	2.41588	190.71	30.9131	16.0563	0	0	7.64302	0	0	2.97583	5.22724e-292	3.72485e-290
00001938-RA	4097	4811	3041	1402	604.372	557.415	189.826	659.616	-0.442306	1.40527e-28	6.04718e-28	-0.244711	3.90252e-10	1.15219e-09	-1.59286	2.5705e-178	1.16205e-176
00000960-RA	11213	11347	5327	2183	909.416	732.182	184.685	599.596	-1.08606	8.24411e-275	1.39478e-273	-0.673833	1.71285e-104	1.86924e-103	-1.42294	1.33659e-213	7.25076e-212
00006603-RA	0	12	3208.48	85.2106	0	1.31768	184.145	42.6186	14.6416	0	0	8.46275	0	0	2.52426	2.94815e-87	7.35594e-86
00005784-RA	24745	4860	6581	15	1588.42	230.638	182.657	3.21206	-1.92304	0	0	0.854403	2.77801e-142	3.67857e-141	6.06408	0	0
00008566-RA	5782	4605	2493	1890	1405.56	863.997	182.197	1235.8	-1.22594	1.89089e-225	2.77721e-224	-0.468229	2.15172e-30	1.086e-29	-2.31039	0	0
00003510-RA	6767	5080	2639	880	1080.96	630.995	179.843	450.939	-1.37078	3.10037e-305	5.60633e-304	-0.527747	2.46892e-40	1.46454e-39	-1.12551	2.48331e-63	4.58417e-62
00013488-RA	5468	4561	2732	699	851.83	564.233	178.832	321.056	-1.01332	5.14493e-155	5.82641e-154	-0.322309	1.20304e-15	4.2782e-15	-0.743346	6.30232e-25	5.28345e-24
00006868-RA	5016	2048	2300	578	806.648	243.707	175.61	311.868	-1.13716	1.27249e-178	1.58163e-177	0.584457	7.14066e-34	3.82678e-33	-0.717439	1.21273e-19	8.38244e-19
00000486-RA	4201	5286	2689	1471	682.934	681.514	167.987	577.86	-0.655938	4.89308e-59	3.11339e-58	-0.558016	7.80218e-46	5.05818e-45	-1.83963	2.41617e-217	1.3366e-215
00007454-RA	73188	7704	2924	1184	8776.08	681.92	166.555	460.227	-4.65783	0	0	-0.980566	1.68084e-162	2.43889e-161	-1.40564	1.13086e-122	3.81882e-121
00009260-RA	8270	17806	6270	2921	565.139	944.395	163.474	580.138	-0.411714	5.0538e-39	2.56457e-38	-1.08874	2.27863204319051e-316	5.22067508011203e-315	-1.60795	0	0
00013789-RA	22847.8	23875	5144.14	2461.47	1760.79	1442.64	163.25	590.499	-2.16333	0	0	-1.79741	0	0	-1.64653	2.74159e-307	2.03107e-305
00007806-RA	1745	9581	4645	546	169.317	713.998	162.881	153.349	1.40009	4.50359e-240	6.89144e-239	-0.627414	2.97298e-83	2.78843e-82	0.3787	9.62919e-08	3.59454e-07
00001315-RB	0	1256	1376.24	1126.51	0	308.072	162.577	775.327	13.4205	0	0	0.548916	4.27358e-20	1.71853e-19	-2.42093	2.78128e-257	1.75179e-255
00003425-RA	275	387	539	116	182.379	217.917	162.415	254.657	0.958237	1.88021e-19	6.64975e-19	0.894777	8.6919e-20	3.46132e-19	-0.493656	0.00358477	0.00859864
00000280-RA	4192	3257	2402	1505	759.976	450.475	162.175	818.893	-0.81567	4.59724e-87	3.69206e-86	-0.0222347	0.621014	0.832757	-2.03541	1.55024e-259	9.83788e-258
00008516-RA	32330	25925	11015	1754	991.306	624.18	155.12	168.853	-1.56569	0	0	-0.817797	1.18779e-218	2.13181e-217	-0.0592352	0.185414	0.327257
00013022-RA	59896	86900	15566	3728	1341.81	1541.56	154.483	262.85	-1.95635	0	0	-2.06388	0	0	-0.648053	5.03736e-76	1.10017e-74
00010042-RB	231.06	2502.38	3354.11	0	25.1043	224.586	149.429	0	3.84657	0	0	0.839665	1.79801e-86	1.72193e-85	13.917	2.55095e-213	1.37498e-211
00009237-RA	8851	7627.99	3529	1149	925.302	617.969	148.878	326.898	-1.33885	0	0	-0.694955	3.85084e-87	3.71327e-86	-1.09106	3.519e-76	7.7056e-75
00008084-RA	20133	27862	6014	3102	1108.14	1202.61	145.678	540.031	-1.75544	0	0	-1.79481	0	0	-1.75482	0	0
00012245-RA	373	646	4701	137	25.5251	33.7055	143.517	34.2903	3.64298	0	0	3.28015	0	0	2.39045	1.79041e-118	5.89224e-117
00005073-RB	4559.89	631	823	296	1748.54	148.274	143.067	298.697	-2.48215	0	0	0.800185	4.91459e-24	2.1807e-23	-1.23447	4.55754e-26	3.9712e-25
00005832-RA	793	540	371	182	673.152	387.894	143.023	505.752	-1.10794	1.13285e-34	5.41073e-34	-0.124434	0.21502	0.329986	-1.68192	5.69793e-27	5.11597e-26
00006604-RA	0	27	2306.02	65	0	2.73841	138.94	28.8298	14.1651	0	0	6.82582	0	0	2.43824	2.74282e-61	4.91748e-60
00003033-RA	34454	37839	9364	1297	1090.46	903.213	132.528	126.021	-1.89176	0	0	-1.59759	0	0	0.141958	0.00419498	0.00986543
00009348-RA	42875	23055	10230	14337	1183.71	506.899	129.966	1499.99	-2.07962	0	0	-0.755195	3.20836e-180	5.02842e-179	-3.19689	0	0
00000276-RA	107701	32109.2	7344.59	1836	4274.53	962.026	129.886	163.461	-3.88648	0	0	-1.71115	0	0	-0.709853	1.29474e-52	2.058e-51
00003952-RA	2405	3159	1506	752	514.978	559.859	128.621	429.629	-0.687569	7.08785e-42	3.73539e-41	-0.651637	4.2959e-41	2.58569e-40	-1.70792	1.23888e-104	3.636e-103
00004620-RA	1572	2247	3770	537	124.558	140.898	127.843	140.733	1.2496	2.42481e-168	2.90029e-167	1.16359	1.38353e-168	2.07369e-167	0.101579	0.176016	0.311815
00000739-RA	1160	1782	1953	425	181.8	220.369	122.828	182.826	0.739205	8.96641e-40	4.5986e-39	0.54923	1.10505e-26	5.1866e-26	-0.50978	1.41355e-08	5.6291e-08
00010179-RA	66736	7800	6778	724	2617.46	240.144	121.377	92.8746	-3.31181	0	0	0.214454	1.03918e-11	3.26714e-11	0.516793	2.65572e-17	1.65535e-16
00009659-RA	10418	10464	3884	1506	817.08	661.654	121.04	391.867	-1.43573	0	0	-1.01273	8.4371e-209	1.47645e-207	-1.34311	4.31099e-140	1.61106e-138
00008424-RA	7687	6759.45	2519.2	940	835.21	586.146	118.676	319.09	-1.62171	0	0	-1.00684	8.43549e-156	1.18711e-154	-1.28768	2.03299e-81	4.74845e-80
00008346-RA	184925	9784.34	3963.44	1780.23	12873.6	504.773	116.549	440.015	-5.5563	0	0	-0.886632	5.23157e-158	7.41815e-157	-1.55524	9.48547e-211	4.93861e-209
00010829-RA	4544	3890	2058	711	650.771	430.142	116.401	287.113	-1.15497	1.06361e-170	1.28496e-169	-0.501433	2.26451e-30	1.14224e-29	-1.17658	2.82039e-54	4.57824e-53
00006766-RA	33447	36437	9536	1087	899.528	741.093	113.921	78.2229	-1.82271	0	0	-1.51687	0	0	0.423036	2.42077e-16	1.45134e-15
00005230-RA	7710	12695	5729	1925	375.643	501.247	111.116	293.63	-0.440739	1.64018e-42	8.69851e-42	-0.730823	6.75523e-129	8.49048e-128	-1.13653	3.38577e-128	1.18375e-126
00010228-RA	10038	47082	5842	2033	416.412	1548.93	110.355	269.528	-0.793224	8.89343e-146	9.66779e-145	-2.59355	0	0	-1.1871	3.75151e-145	1.4604e-143
00005477-RA	1140	2203	2491	263	120.966	197.212	107.488	95.2641	1.11531	4.06595e-99	3.52641e-98	0.594296	3.97358e-37	2.24467e-36	0.533549	7.3648e-08	2.76645e-07
00005077-RB	11	13	1363	85	2.08535	1.91501	106.796	50.781	6.92474	0	0	7.11354	0	0	1.29286	7.15739e-17	4.37217e-16
00006595-RA	366	264	296	178	290.329	177.96	106.484	463.377	-0.318425	0.00658248	0.0116352	0.581872	3.00547e-06	7.28286e-06	-1.97548	2.94952e-33	3.16743e-32
00005746-RA	657071	36472.4	4857.24	728	30927.7	1240.1	106.445	96.1011	-7.09203	0	0	-2.4915	0	0	0.02814	0.676592	0.985471
00001766-RA	25	58	3815	121	1.80639	3.49538	106.344	22.0871	7.23419	0	0	6.45305	0	0	2.26831	1.8371e-91	4.80473e-90
00012679-RA	4817	5433	2836	615	468.232	405.759	106.009	172.796	-0.77655	3.65997e-88	2.95912e-87	-0.520803	2.83322e-41	1.70836e-40	-0.504753	1.45587e-11	6.97532e-11
00000792-RA	2332	1919	1285	359	569.508	376.556	105.229	251.979	-0.872035	7.23021e-62	4.72563e-61	-0.161502	0.00400731	0.00773097	-0.870162	1.31954e-17	8.32362e-17
00010839-RA	745	1383	1089	470	180.706	264.566	102.89	331.081	0.535317	5.9431e-14	1.81126e-13	0.0722674	0.252028	0.374314	-1.49753	7.92787e-55	1.29064e-53
00011741-RA	2429	2452	1648	543	431.879	339.151	102.442	291.205	-0.57191	1.51445e-30	6.71285e-30	-0.156161	0.00197246	0.00391028	-1.10819	2.19614e-38	2.67046e-37
00007475-RA	19	72	2927	47	1.77904	5.23657	102.355	12.8839	7.24562	0	0	5.75955	0	0	3.24972	2.19501e-102	6.34251e-101
00005717-RA	43236	69060	8265	3606	1319.37	1577.46	102.15	302.245	-2.39943	0	0	-2.64568	0	0	-1.51335	0	0
00006394-RB	3861.71	3748.76	3089	2211.51	387.284	297.73	101.464	640.818	-0.334387	9.93707e-17	3.2767e-16	0.137793	0.000726441	0.00149548	-2.2278	0	0
00010975-RA	210	619	4612	129	12.1344	27.7303	100.821	18.8875	4.44382	0	0	3.31415	0	0	2.44966	1.43981e-119	4.79471e-118
00006659-RC	1.0192	1245.28	2094.12	405.199	0.121851	119.089	100.821	144.524	10.8262	0	0	1.16685	7.43378e-106	8.16551e-105	-0.340312	0.000154619	0.000433228
00001646-RA	3	106	1873	49	0.346808	9.31009	99.9106	19.0073	9.21532	0	0	4.55842	0	0	2.54563	2.08407e-52	3.30018e-51
00008520-RA	5712	31053	8395	365	147.494	623.388	99.6704	27.0167	0.543225	2.94772e-65	1.98605e-64	-1.47005	0	0	1.81348	8.2353e-153	3.32916e-151
00010453-RA	16800	14094	6834	1529	544.398	357.501	98.4615	155.126	-1.30994	0	0	-0.627199	1.45024e-102	1.56338e-101	-0.549829	1.31225e-28	1.23631e-27
00005525-RB	34426.9	33709.4	6370.31	2102	1183.97	885.107	98.2519	201.467	-2.44638	0	0	-1.98663	0	0	-1.11036	2.92474e-132	1.04206e-130
00003308-RB	699.057	635.365	874.515	299.922	162.115	151.568	98.0324	273.469	0.310724	4.45568e-05	9.31864e-05	0.877821	1.27549e-29	6.34425e-29	-1.16589	4.89727e-24	3.99212e-23
00007340-RA	611	2146	3074	292	54.1353	143.413	97.6704	76.1985	2.31834	0	0	0.935493	4.6794e-98	4.90302e-97	0.68603	9.69315e-14	5.16671e-13
00013148-RA	55	10	890	85	14.849	2.20785	97.5815	82.0228	4.00094	4.07299e-186	5.20483e-185	6.8725	2.2422e-284	4.76099e-283	0.678075	6.8824e-05	0.000198357
00009806-RA	61886.4	5948.58	10382.5	28207.8	1304.83	95.0418	96.7893	2026.5	-2.58775	0	0	1.22059	0	0	-4.1519	0	0
00011178-RA	106586	20125	6972	1796	3602.49	517.936	96.6156	178.833	-3.94658	0	0	-1.11226	0	0	-0.753182	1.59014e-57	2.68758e-56
00010410-RA	1897.43	243.7	391.504	13.8224	1021.47	111.129	95.5837	19.0028	-2.28888	1.91823e-216	2.73149e-215	1.10054	1.15862e-20	4.72351e-20	2.11131	4.42186e-10	1.95177e-09
00000711-RA	4719	30203	8065	1256	134.124	664.094	95.5317	112.855	0.760878	2.05005e-118	1.97004e-117	-1.48786	0	0	-0.0271464	0.60116	0.891352
00007495-RA	1446	11982	815	1040	500.084	3502.67	95.3514	740.454	-0.839397	8.80401e-38	4.40253e-37	-3.46068	0	0	-3.06136	0	0
00008215-RA	4498	4718	1578	784	643.827	555.651	95.2655	291.737	-1.52341	1.07456e-272	1.8089e-271	-1.16295	8.52223e-154	1.18347e-152	-1.70068	8.25774e-108	2.49319e-106
00006353-RA	5974	5990	5458	461	257.002	205.833	95.1854	63.8372	-0.142621	2.57954e-05	5.4766e-05	0.282882	7.18713e-17	2.63842e-16	0.855502	8.40479e-33	8.90071e-32
00006928-RA	8175	3733	2947	963	680.438	254.02	94.6558	223.794	-1.48423	0	0	0.0759806	0.0658439	0.109503	-1.09629	1.35759e-65	2.58557e-64
00003338-RA	425	731	11872	293	8.61538	11.5527	94.538	18.0123	4.79125	0	0	4.43835	0	0	2.6304	0	0
00010068-RA	2508	18912	7395	884	85.8227	506.159	94.4249	76.1275	1.54767	0	0	-0.937598	1.08081e-247	2.11595e-246	0.354435	5.19129e-10	2.26582e-09
00003157-RA	2425	2349	1431	570	415.279	311.303	93.7074	289.198	-0.773208	8.71044e-52	5.11644e-51	-0.297931	1.27488e-08	3.51989e-08	-1.38186	1.56818e-57	2.65312e-56
00010876-RA	1149.87	3551.21	13103.4	846.165	19.0395	45.8643	93.2384	48.617	3.49796	0	0	2.30058	0	0	1.24284	1.89398e-128	6.63564e-127
00001286-RA	111797	20264	2975	1462	7872.27	1120.53	93.0485	362.086	-5.24409	0	0	-2.35084	0	0	-1.68497	1.07292e-204	5.48429e-203
00003593-RA	9032	9131	2024	1007	966.335	771.875	92.2878	371.845	-2.17007	0	0	-1.75644	0	0	-1.70273	3.99942e-136	1.46852e-134
00012966-RA	1497	3122	705	1080	432.493	724.436	92.1176	916.874	-1.09854	1.91908e-60	1.23604e-59	-1.72955	2.48551e-193	4.0899e-192	-3.32492	0	0
00006682-RA	1617	15238	4987	379	80.6772	588.59	92.0235	57.9201	1.61248	7.31217155845045e-322	1.37844315189708e-320	-1.19434	0	0	1.00785	2.86763e-39	3.58017e-38
00001212-RA	0	156	7981.23	101	0	3.17426	91.7183	8.57891	15.9563	0	0	6.09276	0	0	3.59376	1.09227e-292	7.81645e-291
00011056-RA	5449	8078	2547	1545	451.588	546.473	91.3273	433.013	-1.10945	1.72299e-181	2.16558e-180	-1.24809	6.99542e-256	1.39386e-254	-1.9887	4.33969e-256	2.72316e-254
00007805-RA	1425	3378	3410	470	99.0885	188.136	90.7842	103.537	1.24644	7.39298e-155	8.34975e-154	0.430659	2.36092e-26	1.10227e-25	0.149044	0.0598226	0.118038
00007465-RA	1465	2878	2212	499	146.095	225.22	89.9648	150.48	0.58211	4.87968e-29	2.11444e-28	0.0373549	0.420805	0.599058	-0.5617	1.53338e-11	7.31956e-11
00012847-RB	27.6058	21.4734	993.723	38.8882	5.79657	3.61485	87.5553	24.4957	5.15119	5.25931e-243	8.1143e-242	5.93988	7.83553529709008e-319	1.81251984108593e-317	1.96454	1.49053e-21	1.11208e-20
00008134-RA	78	104	2533	19	6.31188	6.59417	86.8124	5.3583	5.0067	0	0	5.02134	0	0	4.34633	2.27079e-111	7.00695e-110
00002551-RA	19	457	5533	224	0.756221	14.3146	86.7388	19.0956	8.16423	0	0	4.01444	0	0	1.91635	5.69378e-112	1.76991e-110
00004787-RA	28785.3	42813.6	5129.44	1851.48	1063.43	1244.94	84.3672	200.673	-2.50073	0	0	-2.6441	0	0	-1.23983	4.43859e-145	1.7199e-143
00000663-RA	3087	12396	4582	578	146.558	470.538	84.1631	85.2539	0.557454	1.56038e-46	8.68903e-46	-1.01874	9.6391e-233	1.79713e-231	0.276836	7.96857e-05	0.000228994
00000815-RB	1074	9545.83	2134	607	104.539	696.675	83.4825	180.742	0.978184	1.57893e-69	1.09768e-68	-1.74419	0	0	-0.896126	9.2547e-30	9.0803e-29
00010511-RA	2683	2375	1396	863	497.145	353.54	81.1788	530.939	-0.954785	3.10914e-81	2.35843e-80	-0.349533	2.76904e-11	8.58378e-11	-2.01595	2.58035e-153	1.04563e-151
00005585-RA	86	1907	2120	203	7.33632	127.772	80.9733	55.5091	4.60928	0	0	0.569796	2.24135e-30	1.1309e-29	0.67444	9.23054e-10	3.98332e-09
00003690-RA	9341	11737	2809	1091	658.951	669.687	80.5919	247.374	-1.74577	0	0	-1.64583	0	0	-1.34551	1.88626e-105	5.59458e-104
00007277-RB	20298.2	15425.3	4739.04	2337.09	829.23	486.978	80.2972	288.598	-2.11096	0	0	-1.28554	0	0	-1.69006	0	9.18818e-307
00009581-RA	17057	6497	4587	656	707.559	212.473	80.2157	93.0164	-1.90701	0	0	-0.085149	0.0139117	0.0254268	0.0957934	0.160546	0.285644
00013677-RA	10294	11829	3996	949	508.267	454.029	78.4855	103.96	-1.37745	0	0	-1.14861	9.47163e-281	1.99106e-279	-0.635881	8.59914e-25	7.19819e-24
00011080-RA	5801	5590	2501	1398	495.035	370.209	78.2493	333.277	-1.22605	5.27372e-226	7.75924e-225	-0.743246	1.21215e-79	1.10547e-78	-1.87075	4.24542e-213	2.27374e-211
00003560-RA	11976	7982	2860	797	831.281	427.526	78.1906	165.8	-2.07831	0	0	-1.06364	4.95293e-192	8.10248e-191	-0.866572	1.35886e-36	1.57927e-35
00009283-RA	3744	3959	2029	917	380.857	311.947	76.9298	312.431	-0.89607	1.64388e-94	1.3795e-93	-0.547271	6.37736e-36	3.53721e-35	-1.56411	3.51141e-109	1.07562e-107
00006689-RA	2340	2058	1266	718	433.799	307.278	76.6427	328.483	-0.898464	2.40573e-65	1.62218e-64	-0.283872	2.88336e-07	7.40184e-07	-1.89158	3.93977e-117	1.28901e-115
00013734-RA	15787	36575	4798	1847	561.527	982.02	76.2288	204.008	-1.73051	0	0	-2.51325	0	0	-1.3327	7.57644e-165	3.23383e-163
00000411-RA	17	2159	1868	109	1.63818	155.182	76.0558	28.8055	6.75709	0	0	0.20819	3.4229e-05	7.78087e-05	1.38884	6.18482e-25	5.18754e-24
00005650-RA	13401	14484	4851	2425	553.553	467.786	75.1901	304.435	-1.47826	0	0	-1.16102	3.8606289566035e-320	8.95503864400176e-319	-1.70964	0	0
00013331-RA	2203	7277	3071	168	145.104	370.753	75.1007	29.6802	0.466917	2.12821e-25	8.62621e-25	-0.827541	1.1082e-115	1.306e-114	1.48201	2.65232e-43	3.61166e-42
00004837-RA	1466	37795	6733	649	38.3222	763.423	74.5513	56.8404	2.18697	0	0	-2.07178	0	0	0.664947	4.04925e-26	3.53747e-25
00003562-RA	2174	2171	1444	768	289.673	224.776	74.2698	309.579	-0.602538	1.21432e-30	5.39246e-30	-0.171205	0.00130502	0.00263716	-1.79894	1.45956e-115	4.72027e-114
00008553-RB	3726.66	4843	1153	344	582.146	618.913	74.1541	152.58	-1.70468	2.22239e-284	3.86494e-283	-1.65335	8.12717e-283	1.71702e-281	-0.964941	3.27612e-20	2.31296e-19
00013704-RB	0	880.541	6003.37	38.0404	0	18.8204	74.0904	3.17669	15.5455	0	0	3.18617	0	0	4.59091	1.13497e-266	7.42677e-265
00000578-RA	61934.7	4568.45	7352.94	10585.1	1334.88	74.6679	73.9034	786.998	-3.08663	0	0	1.10366	1.07903e-242	2.07858e-241	-3.23559	0	0
00011805-RA	3256	3540	1273	389	565.301	476.874	73.6564	173.652	-1.36708	3.98348e-176	4.89337e-175	-1.05838	1.96466e-104	2.13987e-103	-0.999472	6.90496e-24	5.61241e-23
00000516-RA	50	862	1756	16	4.48182	61.9967	73.4622	4.49473	5.11844	0	0	1.44345	1.84642e-121	2.24846e-120	4.06528	1.11698e-74	2.38984e-73
00000577-RA	65620.9	4118.63	7563.46	16426.2	1350.02	64.7631	73.2875	1181.35	-3.12932	0	0	1.29392	0	0	-3.82883	0	0
00011122-RA	508	481	299	265	273.479	219.34	72.9993	480.365	-0.77673	2.46703e-13	7.35342e-13	-0.268732	0.0143615	0.0262205	-2.53497	3.305e-69	6.61669e-68
00001443-RA	8377	630	1068	95	1353.54	71.4354	72.8285	53.5467	-2.98367	0	0	1.17838	6.31006e-57	4.67061e-56	0.780645	7.97191e-07	2.77737e-06
00001355-RA	5372	3244	2998	573	303.168	142.418	72.2289	110.609	-0.853732	8.52808e-113	7.9809e-112	0.303286	5.03287e-13	1.65729e-12	-0.322571	2.1008e-05	6.38518e-05
00004252-RA	280	347	354	67	125.831	131.825	72.1713	103.198	0.325893	0.00545721	0.00970434	0.445728	6.9818e-05	0.000155041	-0.308299	0.166739	0.296098
00009033-RA	1759	1626	1302	476	294.227	199.73	71.9549	223.976	-0.446289	2.03219e-15	6.45914e-15	0.0964659	0.097156	0.158521	-1.25815	6.93845e-42	9.15169e-41
00010518-RA	1326	1641	551	275	317.633	332.642	71.4662	284.129	-1.27906	7.3675e-69	5.09664e-68	-1.15722	2.82175e-60	2.17476e-59	-1.70697	3.00188e-40	3.8419e-39
00001645-RA	1	69.4428	1206.48	38.5831	0.139202	7.39698	71.3304	9.68158	10.0552	0	0	4.53307	0	0	2.25573	2.32682e-30	2.32227e-29
00003182-RA	3	17	1384	45	0.393638	1.75504	69.692	19.847	8.77885	0	0	6.75227	0	0	2.23195	2.90413e-34	3.20254e-33
00007647-RA	6556	87931	2073	1659	520.265	5470.64	69.5471	374.998	-1.67334	0	0	-4.98944	0	0	-2.38846	0	0
00006399-RA	351	482	233	73	230.725	268.484	69.4665	158.769	-0.603175	1.11202e-06	2.5395e-06	-0.631396	4.8582e-08	1.3047e-07	-1.03494	7.56651e-06	2.42005e-05
00008951-RA	741	390	239	160	473.202	210.921	69.1838	230.578	-1.64425	1.43459e-58	9.09025e-58	-0.289274	0.019336	0.0346151	-2.13004	1.94261e-33	2.0955e-32
00010268-RA	482	662	465	269	126.12	166.129	68.0228	254.837	-0.0640851	0.525419	0.692962	-0.092508	0.321243	0.4681	-1.91987	2.74539e-47	4.01122e-46
00006672-RA	3993	5422	4262	371	140.792	150.237	67.7979	40.1464	0.0817554	0.0310602	0.0512848	0.0697756	0.0533037	0.0904713	0.811999	3.36925e-24	2.76124e-23
00002107-RA	0	26	3298	84	0	1.02329	66.3599	13.4898	14.6813	0	0	7.39614	0	0	2.5846	5.14726e-92	1.35464e-90
00007273-RA	2286	4305	3206	580	119.105	171.524	65.1756	81.5399	0.475627	4.31253e-27	1.80722e-26	-0.00816663	0.84376	1	-0.24332	0.00113775	0.00290783
00008163-RA	1733.49	760	11191.4	0	25.4502	8.75639	65.1619	0	2.67825	0	0	4.29706	0	0	15.6553	0	0
00004366-RA	6519	3970	4224	316	218.23	103.648	64.8762	30.1005	-0.638325	9.09104e-76	6.63272e-75	0.506527	5.92227e-41	3.55442e-40	1.03055	5.8222e-35	6.51443e-34
00010767-RA	503	1226	814	198	101.826	197.569	64.6817	104.177	0.682036	2.76994e-16	9.01008e-16	-0.173765	0.0115773	0.0213693	-0.670314	4.72725e-07	1.67612e-06
00004792-RA	26757.7	59362	5123.31	1316.52	801.048	1388.43	64.6183	124.871	-2.39708	0	0	-3.11729	0	0	-0.749614	6.06605e-44	8.3617e-43
00008190-RA	0	23.1989	308.016	61.701	0	9.0298	64.3318	97.1051	11.2613	7.75223e-92	6.39379e-91	4.13959	1.3923e-82	1.30079e-81	-0.390105	0.0860891	0.161203
00007164-RA	10387	15861	3851	2966	431.393	514.59	64.1215	333.288	-1.44374	0	0	-1.62508	0	0	-2.33321	0	0
00003625-RA	16	158	2839	160	0.897567	6.79282	62.7487	28.2472	7.44775	0	0	4.58321	0	0	1.43907	1.36089e-38	1.66687e-37
00008955-RA	1418.86	6529.47	3457.27	1008.24	66.0013	244.725	62.2963	130.584	1.27253	3.26757e-162	3.81868e-161	-0.500248	1.97183e-43	1.23044e-42	-0.932148	2.61356e-51	4.06966e-50
00004026-RA	6552	8927	2915	721	368.353	390.189	62.1595	123.25	-1.1807	5.60292e-230	8.36805e-229	-1.19758	2.47778e-254	4.90222e-253	-0.694519	8.98817e-23	6.99787e-22
00013249-RA	11129	9713	3323	468	469.222	319.244	61.2072	54.7587	-1.75603	0	0	-1.13033	1.88375e-242	3.61633e-241	0.117913	0.140182	0.250739
00010325-RA	2038	1628	920	491	327.26	212.273	60.7245	141.29	-1.15964	3.44793e-90	2.8271e-89	-0.406282	7.67201e-11	2.33352e-10	-1.80383	5.14249e-76	1.12168e-74
00007911-RA	883	418	248	176	475.358	190.611	60.5479	224.106	-1.84385	5.01753e-81	3.79747e-80	-0.335962	0.00433809	0.00834017	-2.21423	1.36261e-38	1.66776e-37
00012251-RB	3	24.572	1579.89	14.7603	0.341743	2.12251	60.4974	4.87557	8.96981	0	0	6.41547	0	0	4.02894	6.1676e-67	1.19219e-65
00000756-RB	14998.2	8717	5515	3715	363.307	166.104	60.3259	272.614	-1.45564	0	0	-0.243395	3.31736e-14	1.1316e-13	-2.13994	0	0
00010083-RA	358	1201	1803	146	30.7805	82.5722	60.2759	36.7571	2.31967	3.58096e-208	4.96464e-207	1.00315	8.31433e-72	7.09756e-71	0.91622	2.53701e-13	1.32582e-12
00010648-RA	269	2996	1797	113	19.4571	165.833	60.2488	26.7271	2.72705	1.76697e-251	2.7954e-250	-0.320358	1.4649e-11	4.58073e-11	1.28096	1.43406e-21	1.07042e-20
00002251-RA	471	856	1097	287	79.0176	115.88	59.7336	121.983	1.20725	1.50862e-52	8.93011e-52	0.774853	2.07159e-29	1.02615e-28	-0.775426	4.34395e-12	2.12775e-11
00011382-RA	544.101	706.383	493.342	153.866	147.685	162.122	59.6916	151.609	-0.153549	0.10199	0.157442	-0.100769	0.258879	0.384014	-1.02875	5.16339e-11	2.39605e-10
00007254-RA	12	5639	3423	134	0.468931	170.171	59.3635	13.1146	8.12895	0	0	-0.303098	3.7672e-16	1.35601e-15	1.96471	1.73799e-69	3.50453e-68
00010922-RA	252	366	261	151	125.046	153.885	58.8517	201.131	0.0383078	0.793683	1	-0.0706936	0.579482	0.782932	-1.9196	1.73146e-27	1.57821e-26
00006325-RA	4126	2356	1386	82	370.24	159.702	58.7668	16.6894	-1.58603	4.04745e-273	6.83394e-272	-0.348316	3.75032e-11	1.15617e-10	1.36882	1.51358e-18	9.95456e-18
00013144-RA	830	895	400	206	243.347	221.833	57.5738	224.775	-1.06517	6.24411e-34	2.94055e-33	-0.74466	1.49843e-17	5.62102e-17	-1.75208	3.74255e-32	3.90922e-31
00013190-RA	873	4097	1719	326	78.0212	296.052	57.167	63.6829	0.965116	7.98376e-55	4.84703e-54	-0.835887	7.19232e-78	6.49239e-77	-0.311324	0.00174744	0.00437433
00012365-RA	1273	5469	1479	968	150.224	543.508	57.1371	347.165	0.204071	0.000543188	0.00105143	-1.46952	1.24749e-255	2.47978e-254	-2.09828	3.11479e-181	1.42341e-179
00005687-RA	1740	2513	1231	361	198.887	224.998	56.783	111.281	-0.511512	2.72556e-19	9.59107e-19	-0.612465	9.85451e-31	5.00675e-30	-0.940103	4.32352e-20	3.04348e-19
00003878-RA	547	542	619	245	134.463	100.127	56.5711	193.82	0.166063	0.0600979	0.0961624	0.608588	3.98984e-12	1.27537e-11	-1.37252	6.49668e-26	5.62588e-25
00008373-RA	5018	5454	2964	1529	265.672	228.303	56.3025	230.868	-0.771841	9.4193e-90	7.70074e-89	-0.462683	1.82246e-33	9.69577e-33	-1.75495	3.60999e-229	2.1153e-227
00008169-RA	1408	11116	4140	391	54.5633	341.635	56.1641	43.5762	1.5436	1.95877e-259	3.18574e-258	-1.00784	1.57906e-214	2.80412e-213	0.694358	2.28536e-18	1.49022e-17
00002079-RA	3378	1664	2379	20	171.187	65.0216	55.7602	3.68022	-0.518091	5.34811e-33	2.47835e-32	0.932713	1.39111e-79	1.2673e-78	4.18197	4.41236e-102	1.27277e-100
00007646-RA	4186	80938	2445	1160	259.725	3845.48	55.2813	164.967	-0.788006	8.77482e-82	6.68325e-81	-4.63178	0	0	-1.63419	1.70032e-145	6.6344e-144
00003832-RA	354	374	527	138	96.0458	86.104	55.2473	76.3864	0.56159	2.75155e-08	6.81584e-08	0.911578	3.43298e-20	1.38248e-19	-0.776603	1.6339e-06	5.52639e-06
00012249-RA	1311	8098	6692	362	26.0234	127.717	55.1782	23.5083	2.33936	0	0	0.141941	6.41834e-06	1.52475e-05	1.49831	2.84327e-94	7.72459e-93
00002847-RB	669.118	84	3562	137	23.8633	2.32197	54.8658	14.8961	2.39984	0	0	5.82082	0	0	1.99019	2.21651e-73	4.67691e-72
00012654-RA	0	449	1012	64	0	49.5622	54.7665	28.92	12.977	5.76521e-291	1.01735e-289	1.58919	1.47293e-85	1.40024e-84	1.27257	1.22824e-12	6.20095e-12
00006451-RB	16064.2	23160.5	5976.67	3842.27	397.946	455.49	54.5539	288.305	-1.43872	0	0	-1.53716	0	0	-2.07256	0	0
00012785-RA	388	489	463	144	112.03	104.789	53.8322	125.523	0.242584	0.0187117	0.0315268	0.338162	0.000485101	0.00101328	-1.0247	3.43312e-10	1.51894e-09
00004023-RA	11983	5281	684	196	2038.69	672.949	53.8028	51.7238	-4.1429	0	0	-2.53148	0	0	-0.906629	4.06317e-11	1.89124e-10
00001920-RA	34	4656	3900	61	1.10777	119.281	53.5785	5.86244	6.82427	0	0	0.16145	1.68962e-05	3.9149e-05	3.28783	1.15948e-136	4.26672e-135
00007622-RA	1618	1389	813	341	292.739	191.92	53.4849	183.254	-1.00507	6.75692e-56	4.15015e-55	-0.355606	9.34297e-08	2.46464e-07	-1.45626	1.14373e-38	1.40292e-37
00008331-RA	6179.73	5215.05	732.102	0.00183602	1108.95	740.804	52.8166	0.000579521	-3.08951	0	0	-2.41532	0	0	11.6437	6.71057e-48	9.92539e-47
00000414-RA	779	2463	1510	185	84.3009	214.771	52.8078	55.2426	0.942443	5.35822e-47	2.99964e-46	-0.288778	1.76319e-08	4.83397e-08	0.318915	0.00849026	0.0191755
00012183-RA	68	17126	1664.96	245.616	5.4974	1076.69	52.7141	64.8388	4.59898	0	0	-2.94548	0	0	0.0510192	0.646158	0.94499
00005107-RA	7696	1782	1467	1448	717.191	135.826	52.5913	406.364	-2.40344	0	0	0.136433	0.0136472	0.024968	-2.691	0	0
00001134-RA	3172	3502	1031	419	401.448	359.731	52.1729	156.972	-1.63353	1.55408e-232	2.33557e-231	-1.34697	1.67555e-155	2.35402e-154	-1.41077	8.68055e-45	1.22262e-43
00008572-RA	163	177	266	113	69.83	64.1755	51.6684	99.041	0.693834	1.59751e-06	3.62505e-06	1.00416	1.17332e-12	3.82399e-12	-1.47413	2.69706e-14	1.48078e-13
00002681-RA	24	5300	2689	358	0.974163	174.969	51.6671	38.6784	6.7882	0	0	-0.561832	1.74794e-46	1.14512e-45	0.199036	0.026274	0.0549837
00011709-RA	275	1300	1848	142	18.8549	69.0252	51.5594	23.6726	2.73561	6.25149e-259	1.0138e-257	0.92445	1.33528e-63	1.05822e-62	0.991849	2.56502e-15	1.47322e-14
00004234-RA	1742	1739	909	346	240.188	183.091	51.0296	150.398	-0.950596	3.53278e-56	2.17702e-55	-0.518783	3.7323e-17	1.38282e-16	-1.31627	2.5765e-33	2.7704e-32
00004440-RA	6034	3962	2119	1094	417.746	213.53	50.9597	185.304	-1.52198	0	0	-0.485753	4.19811e-29	2.06916e-28	-1.75611	1.97164e-154	8.04782e-153
00009380-RA	542	4619	896	166	92.6872	666.216	50.921	82.4966	0.712777	6.40784e-19	2.23246e-18	-1.94881	0	0	-0.277609	0.0438788	0.0878882
00003165-RA	5460	42975	2218	477	293.11	1807.48	50.3936	86.5895	-1.31189	1.41019e-243	2.18372e-242	-3.85903	0	0	-0.492746	5.72311e-09	2.34345e-08
00010896-RA	46545	3480	3514	120	1295.19	75.9675	50.1376	10.5307	-3.73969	0	0	0.431083	5.82046e-27	2.74643e-26	2.16171	5.0395e-80	1.15778e-78
00010100-RA	1743	1765	1019	459	253.584	200.564	50.1109	188.258	-0.786643	1.37047e-40	7.09582e-40	-0.375407	3.82516e-10	1.12975e-09	-1.55919	5.61567e-57	9.42503e-56
00012122-RB	3182.31	3904.78	1150.24	680.184	343.586	342.928	49.8834	181.43	-1.48034	9.23008e-198	1.23585e-196	-1.34615	1.04097e-169	1.56584e-168	-1.95185	1.21653e-116	3.96482e-115
00009617-RA	849.42	1321.74	1862.93	134	54.7192	65.6854	49.463	26.7234	1.12061	1.01512e-74	7.352e-74	0.912134	1.49885e-62	1.17566e-61	1.08709	1.17896e-17	7.45077e-17
00012733-RA	563	1842	1340	135	51.7136	131.729	49.1123	36.6732	1.23854	1.5318e-65	1.03331e-64	-0.0419648	0.461858	0.650835	0.601096	1.01385e-05	3.1851e-05
00002562-RA	73	569	805	98	9.69011	58.7203	49.0059	48.4723	3.44849	9.91478e-150	1.09623e-148	0.917462	1.46936e-29	7.29992e-29	0.328051	0.0515675	0.102616
00010118-RA	637	1163	1115	317	75.3856	112.001	49.0044	98.7667	0.795259	2.17899e-27	9.18628e-27	0.356226	2.78949e-08	7.58585e-08	-0.895366	1.16327e-16	7.07001e-16
00005376-RA	608	291	206	75	318.3	129.108	48.9539	132.639	-1.57314	9.77839e-46	5.38628e-45	-0.0812618	0.59268	0.798198	-1.25142	6.07384e-08	2.29331e-07
00008181-RB	21	26	1776.84	42	1.48974	1.42876	48.8141	7.53497	6.38206	0	0	6.50391	0	0	2.69183	1.05364e-52	1.67795e-51
00001063-RA	167	210	300	66	59.7375	63.5026	48.7206	71.9179	0.832343	2.15128e-09	5.57766e-09	0.931178	1.29901e-12	4.22462e-12	-0.525242	0.0202163	0.0432652
00006893-RA	1176	1471	720	280	224.628	220.957	48.7133	157.103	-0.72002	1.74666e-24	6.95232e-24	-0.613582	1.42593e-19	5.64049e-19	-1.34715	2.06523e-28	1.93595e-27
00000073-RA	1192	1108	777	188	203.004	152.291	48.523	53.736	-0.629615	6.7542e-20	2.41311e-19	-0.0948868	0.183393	0.283493	-0.662655	1.1073e-06	3.79954e-06
00010915-RA	1013	881	702	255	155.432	101.636	48.1173	99.0887	-0.54131	1.75293e-13	5.25473e-13	0.0893869	0.253367	0.376169	-1.24875	3.78333e-23	2.98439e-22
00004239-RA	1816	2877	1146	283	202.974	259.22	48.1118	89.9416	-0.676398	2.36234e-32	1.08279e-31	-0.910823	3.40127e-68	2.80801e-67	-0.692148	6.28866e-10	2.73414e-09
00011502-RA	1621	1797	690	93	276.402	220.218	47.9384	51.4521	-1.24436	6.79957e-79	5.07538e-78	-0.963741	6.34867e-49	4.2809e-48	0.181248	0.31937	0.52465
00007907-RA	8546	968	1402	36	609.474	50.8726	47.8846	8.89647	-2.61995	0	0	0.951376	3.2793e-51	2.2732e-50	2.57226	3.08294e-40	3.94264e-39
00010501-RB	10.9044	38.7693	3393.4	42	0.39604	1.13671	47.6958	4.11299	8.25306	0	0	6.86348	0	0	3.62517	9.76317e-130	3.44931e-128
00011945-RA	38.4574	6980.43	1719.2	99.9818	2.53007	352.668	47.2547	16.624	5.46548	0	0	-1.60445	0	0	1.39365	4.02051e-23	3.1654e-22
00012320-RA	2029	3669	1436	466	163.1	228.713	47.2146	128.239	-0.510975	9.06553e-22	3.37589e-21	-0.936208	5.07306e-87	4.88623e-86	-1.08622	3.27933e-32	3.42963e-31
00004294-RA	30624	1291	1518	1354	1953.74	64.9811	47.1134	278.118	-4.34661	0	0	0.650697	3.067e-29	1.51432e-28	-2.54487	0	0
00007968-RA	5583	5117	2539	1438	249.172	186.329	47.0962	218.505	-1.14904	2.2961e-196	3.05246e-195	-0.593945	4.27923e-50	2.92655e-49	-1.8897	3.6229e-222	2.04451e-220
00005140-RA	2	12	541	2	0.497133	2.35499	46.8057	1.22062	7.98042	4.50012e-155	5.10307e-154	5.8948	2.17743e-176	3.36871e-175	5.34637	5.49353e-28	5.07329e-27
00012180-RA	92342	5982	1166	2606	8096.04	404.093	46.7465	742.364	-6.31949	0	0	-1.94189	0	0	-3.87	0	0
00004281-RA	397	315	746	209	82.4393	50.1806	46.5594	116.511	0.897528	2.46645e-23	9.54181e-23	1.66045	7.71628e-69	6.37977e-68	-0.874122	4.32807e-11	2.01398e-10
00005054-RA	775	24406	419	280	228.95	4932.85	46.4012	170.902	-0.899345	1.99935e-24	7.93932e-24	-5.44671	0	0	-2.12789	4.16816e-57	7.0026e-56
00002999-RA	3167.38	2624.49	3177.35	210.419	104.102	66.3393	46.1405	19.8423	-0.00776526	0.860416	1	0.692829	8.04197e-59	6.08923e-58	1.20637	1.71736e-33	1.8549e-32
00000579-RA	45326.2	3426.71	4477.56	11201	997.332	57.3794	46.0108	861.86	-3.35182	0	0	0.802935	1.79723e-98	1.88782e-97	-4.03276	0	0
00008934-RA	317	899	6360	402	5.79358	13.2002	45.9856	21.6013	4.31363	0	0	3.2395	0	0	1.2737	1.6921e-70	3.44921e-69
00003732-RA	5391	4608	2018	932	326.596	233.112	45.8965	119.268	-1.42987	5.18432e-280	8.86924e-279	-0.774111	2.26335e-74	1.97729e-73	-1.59536	2.28927e-114	7.30526e-113
00003693-RA	1	897	1112	34	0.0977056	71.7517	45.8342	11.33	9.93756	1.76669021296456e-316	3.28655191397503e-315	0.726958	9.76908e-27	4.59929e-26	2.32037	8.03385e-29	7.65469e-28
00013999-RA	939.142	3686.53	2045.73	477.763	53.8386	169.376	45.3356	78.5196	1.1108	2.18036e-83	1.68973e-82	-0.432556	1.65899e-22	7.09721e-22	-0.611684	8.87804e-13	4.51883e-12
00013224-RA	2015	278	381	15	505.251	47.5415	45.1477	10.4092	-2.41483	2.57286e-244	4.00258e-243	0.871442	5.3959e-14	1.82876e-13	1.95441	4.01741e-09	1.66079e-08
00009070-RA	588	568	541	99	118.106	90.6531	45.0343	62.6681	-0.132458	0.147646	0.220629	0.346732	0.000125442	0.000273116	-0.259762	0.147397	0.26286
00012693-RA	276	501	562	161	62.6864	84.5597	44.9422	97.5222	1.01327	5.07808e-22	1.90366e-21	0.582695	1.86238e-10	5.57885e-10	-0.906216	2.63062e-09	1.09966e-08
00000639-RA	1170	373	2214	671	62.4287	16.062	44.9044	109.898	0.907775	4.93061e-63	3.26835e-62	2.986	0	0	-0.987645	2.11614e-38	2.57505e-37
00008552-RA	1115	1034	999	160	143.552	108.119	44.6879	59.4278	-0.170767	0.0102676	0.0177882	0.367347	5.33587e-08	1.43161e-07	-0.067558	0.650541	0.950739
00005133-RA	11953	9434	4461	1052	281.53	173.516	44.3606	74.9865	-1.43421	0	0	-0.663418	2.36396e-91	2.34402e-90	-0.625728	2.51871e-26	2.21534e-25
00001023-RA	9320.46	19651.7	2362.03	727.06	405.459	666.95	44.2848	98.3605	-1.99262	0	0	-2.63943	0	0	-1.01004	8.33462e-43	1.12131e-41
00003547-RA	12695	8712	3237	827	427.607	229.497	44.1977	94.1493	-1.98379	0	0	-1.01125	6.18315e-186	9.85612e-185	-0.741248	9.14286e-29	8.69658e-28
00011621-RA	26232	26608	3221	5075	897.974	687.209	43.7342	540.216	-3.038	0	0	-2.62917	0	0	-3.3658	0	0
00002188-RA	3659	24612	6315	1094	62.0137	324.697	43.5545	54.146	0.775013	5.44082e-105	4.91398e-104	-1.54542	0	0	-0.180809	0.00108915	0.00278828
00004010-RA	166.762	3734.04	1790.86	80.5956	9.51838	166.732	43.2942	16.9293	3.41152	1.81545576788659e-314	3.35500215918531e-313	-0.642982	1.05059e-45	6.7979e-45	1.7634	7.56215e-33	8.04381e-32
00012247-RA	1101.51	246.208	977.431	97.4145	109.875	19.2435	43.0103	21.0763	-0.184693	0.005846	0.0103781	2.40551	7.39113e-146	9.89622e-145	0.616631	0.000120616	0.000342173
00000982-RA	1764	1406	799	290	264.6	156.503	43.0006	134.07	-1.15476	1.94758e-75	1.4154e-74	-0.398211	2.2984e-09	6.56791e-09	-1.24762	4.25133e-26	3.71015e-25
00007799-RB	2254	4243.96	7895.85	2621.49	30.2862	43.7565	42.9425	107.081	1.79625	0	0	1.31273	0	0	-1.11926	1.86842e-160	7.81622e-159
00012211-RA	4867.5	4379	1929.5	506.5	260.123	186.5	42.5775	77.5141	-1.3472	1.5242e-234	2.29476e-233	-0.76527	3.80469e-70	3.19597e-69	-0.780325	4.44873e-20	3.12377e-19
00012211-RB	4867.5	4379	1929.5	506.5	260.123	186.5	42.5775	77.5141	-1.3472	1.5242e-234	2.29476e-233	-0.76527	3.80469e-70	3.19597e-69	-0.780325	4.44873e-20	3.12377e-19
00009510-RA	12.5919	39.4778	2616.93	66.1708	0.538048	1.30405	41.9733	8.91698	7.67281	0	0	6.46261	0	0	2.59495	6.19528e-74	1.31548e-72
00007312-RA	106	316	404	30	27.454	68.5104	41.7995	21.971	1.91675	1.78362e-40	9.21791e-40	0.771232	3.33057e-12	1.06788e-11	1.04052	0.000144555	0.000406044
00005834-RA	2902	5304	1653	1064	230.55	329.456	41.6809	173.611	-0.824213	6.60678e-67	4.51468e-66	-1.26487	5.331e-194	8.82396e-193	-2.07425	1.80996e-194	8.95236e-193
00013705-RA	6	538	3098	103	0.186691	12.8254	41.6234	8.80714	8.9703	0	0	2.9424	0	0	2.20027	1.91331e-72	3.99209e-71
00008163-RB	311.506	7.01327e-07	6902.64	592	4.72875	8.33204e-09	41.5649	25.6037	4.45697	0	0	15.9765	0	0	0.833459	1.04823e-38	1.2886e-37
00010133-RA	1799	1210	988	369	166.531	91.6702	41.5261	104.191	-0.876828	2.88638e-50	1.6692e-49	0.124634	0.0591028	0.0999027	-1.28891	1.80658e-34	1.99876e-33
00007171-RA	1498	4002	1219	254	110.502	230.122	41.4292	55.5603	-0.30961	1.73017e-07	4.12128e-07	-1.29788	8.00082e-163	1.16393e-161	-0.447119	9.54851e-05	0.00027323
00004687-RA	1800	2505	724	236	252.331	279.24	41.2795	97.6266	-1.32608	1.74963e-95	1.47783e-94	-1.37355	7.35641e-114	8.56737e-113	-1.09255	1.8304e-17	1.14901e-16
00008635-RA	2735	2807	1227	947	224.907	173.927	41.0424	214.149	-1.16862	5.88749e-117	5.60963e-116	-0.776769	8.98306e-51	6.19385e-50	-2.33608	1.05945e-207	5.44858e-206
00005764-RA	863	546	501	243	179.421	86.9038	40.8882	188.807	-0.796696	5.06287e-22	1.89838e-21	0.292912	0.00152138	0.00305859	-1.6657	8.28499e-35	9.24543e-34
00004720-RA	1173	1012	620	259	194.96	128.141	40.7156	123.171	-0.932024	2.8261e-37	1.40445e-36	-0.289752	0.000144599	0.000313729	-1.45035	8.16049e-30	8.02075e-29
00004875-RA	40	1297840	1890	5242	1.98616	50659.6	40.6459	945.796	5.54556	0	0	-9.00636	0	0	-4.18156	0	0
00005153-RA	1149	4214	3375	325	35.5719	100.925	40.6102	30.5451	1.54211	3.0557e-220	4.41855e-219	0.0967659	0.0138229	0.0252673	0.666336	2.10328e-14	1.1597e-13
00012220-RA	3	6	496	1	0.538814	0.827767	40.4156	0.77052	7.29865	3.54204e-140	3.75104e-139	6.75265	8.97646e-161	1.29134e-159	6.1978	9.48939e-28	8.72993e-27
00008633-RA	22	4861	1284	113	1.58292	277.787	40.3953	25.5225	5.8467	0	0	-1.50346	1.41745e-242	2.72738e-241	0.796086	3.33033e-08	1.29106e-07
00003064-RA	3315	3733	1876	537	181.571	152.83	40.2111	98.7749	-0.833606	9.12566e-76	6.65509e-75	-0.575577	1.4053e-37	7.99759e-37	-0.905242	4.32714e-27	3.89142e-26
00010904-RA	8857	7446	2766	376	305.66	202.477	40.1838	40.1301	-1.69127	0	0	-1.01156	8.09851e-168	1.20953e-166	0.168997	0.0547075	0.108429
00008530-RA	2158	1157	1003	90	193.656	79.2371	40.0427	22.923	-1.11758	6.4618e-89	5.25729e-88	0.21098	0.00141811	0.00285848	0.768048	2.44245e-06	8.09194e-06
00009960-RA	4961	3954	1975	563	241.035	151.843	39.8326	90.0239	-1.34102	5.50624e-236	8.3272e-235	-0.584362	2.61992e-40	1.55247e-39	-0.899266	5.61142e-28	5.17932e-27
00011655-RA	20488	2966	1874	429	1069.21	121.505	39.6915	54.3088	-3.4628	0	0	-0.245313	1.9856e-07	5.14751e-07	-0.582858	9.90133e-11	4.51616e-10
00009047-RA	1244	961	891	308	138.792	79.6866	39.6609	107.095	-0.49373	9.7705e-14	2.95576e-13	0.30792	1.39778e-05	3.26523e-05	-1.17729	4.22393e-25	3.56417e-24
00004175-RA	10677	2794	2797	523	413.956	86.9353	39.583	60.3671	-1.94481	0	0	0.418602	9.61054e-22	4.02241e-21	-0.290967	0.00022844	0.000629385
00008219-RA	776	870	342	226	200.033	169.269	39.4151	190.056	-1.19406	3.34559e-38	1.68049e-37	-0.929733	2.92708e-24	1.30657e-23	-2.11161	5.9881e-46	8.58498e-45
00002542-RA	5202	8127	3872	1255	135.794	171.186	39.4148	100.748	-0.438275	4.94813e-33	2.29426e-32	-0.652558	6.17075e-81	5.67069e-80	-1.08455	1.67583e-81	3.91968e-80
00012653-RA	0	517	745	4	0	51.02	39.0102	1.46884	12.5352	2.56118e-218	3.66564e-217	0.943957	6.89125e-29	3.39059e-28	4.81963	4.30223e-36	4.94198e-35
00008097-RA	5730	7025	3182	1794	214.45	213.69	38.9384	192.665	-0.860875	1.10289e-119	1.06778e-118	-0.725473	3.13626e-89	3.06821e-88	-1.88316	1.15242e-299	8.31768e-298
00013768-RA	1	12.0298	1188.24	40.0838	0.0732684	0.711648	38.8987	11.0428	10.0332	0	0	7.02623	0	0	2.17875	1.09184e-28	1.03504e-27
00003585-RA	198	172	228	58	74.2897	54.5451	38.8151	70.3458	0.191121	0.195452	0.28772	0.823176	2.10792e-08	5.76124e-08	-0.734529	0.00262428	0.00637292
00003877-RA	211	287	78	38	228.849	265.515	38.7188	135.411	-1.44653	2.76388e-15	8.75661e-15	-1.46117	2.4388e-17	9.09587e-17	-1.66976	1.76565e-06	5.95527e-06
00007331-RA	324	1235	1132	142	27.3308	82.1156	38.6555	37.4318	1.79211	5.20164e-97	4.43365e-96	0.291404	3.98676e-06	9.57518e-06	0.284866	0.0421019	0.084571
00011992-RA	5185	10340	1835	1091	267.343	411.424	38.5642	164.177	-1.5108	4.81595e-299	8.59765e-298	-2.07725	0	0	-1.95973	2.2099e-182	1.0238e-180
00004454-RA	1240	3739	1202	207	97.0461	226.499	38.5107	52.1359	-0.057197	0.365117	0.509093	-1.22007	6.03091e-139	7.87437e-138	-0.172222	0.159536	0.283906
00003223-RA	253	851	941	61	24.1529	67.5326	38.4966	18.9567	1.88224	2.37902e-87	1.91243e-86	0.562029	3.83258e-15	1.34192e-14	1.23688	2.02878e-11	9.62969e-11
00003292-RA	7660	43387	2547	287	256.951	1103.53	38.3793	33.0182	-1.6008	0	0	-3.67326	0	0	0.439647	4.79629e-06	1.55743e-05
00005757-RA	529	430	390	157	133.838	86.6011	38.3761	105.904	-0.451968	4.44827e-06	9.87806e-06	0.276126	0.00827689	0.0154281	-1.39678	1.12884e-17	7.13942e-17
00000235-RA	570.786	810.105	2011.36	441.475	31.9217	36.0847	38.2304	72.1948	1.80463	1.0376e-164	1.2228e-163	1.72888	3.37491e-179	5.26492e-178	-0.52217	2.92413e-09	1.21992e-08
00007338-RA	8644	13649	1312	38	507.74	609.216	38.129	7.01339	-2.73211	0	0	-2.96178	0	0	2.39862	5.07326e-35	5.69539e-34
00010236-RA	363	308	265	155	108.288	77.6678	37.824	205.494	-0.466088	9.70866e-05	0.000198819	0.200047	0.10715	0.174269	-1.93539	1.83518e-28	1.72223e-27
00007681-RA	2032	4543	1207	551	160.906	283.317	37.7693	134.839	-0.763713	7.68044e-44	4.13318e-43	-1.49507	6.14503e-228	1.13188e-226	-1.57851	5.41978e-69	1.08119e-67
00001326-RA	1438	2061	829	258	143.327	164.188	37.6948	89.8511	-0.806826	3.29173e-35	1.59072e-34	-0.896742	3.29808e-50	2.2583e-49	-1.02579	2.92559e-17	1.82019e-16
00003045-RA	270	235	256	75	75.2825	55.3964	37.5953	82.5299	-0.0890729	0.518582	0.684536	0.540281	5.9406e-05	0.000133222	-0.93822	2.65461e-05	8.00764e-05
00010715-RA	91	134	4060	52	2.07962	2.35591	37.1897	3.42007	5.46524	0	0	5.33675	0	0	3.576	1.51722e-152	6.11872e-151
00004368-RA	1069	5945	2377	302	40.1764	184.697	36.767	34.9574	1.14049	5.04825e-99	4.37611e-98	-0.905433	4.23972e-118	5.06747e-117	0.26651	0.00567216	0.0131589
00007456-RA	196	169	170	104	92.4827	67.4832	36.386	167.347	-0.217469	0.161846	0.240971	0.425272	0.00962702	0.0178675	-1.99965	1.98968e-20	1.42143e-19
00011735-RA	1	10	696	5	0.154312	1.20717	36.2336	2.12845	9.26166	9.13547e-202	1.23399e-200	6.51783	1.33821e-224	2.44883e-223	4.40195	3.18012e-32	3.33001e-31
00010142-RA	1646	1845	945	307	152.454	137.46	36.1504	82.1295	-0.812795	6.57475e-41	3.4168e-40	-0.548111	9.31496e-20	3.70681e-19	-1.08773	4.26286e-22	3.24383e-21
00001164-RA	211	1958	1964	324	9.58312	70.5584	36.1117	46.3108	3.20542	0	0	0.421459	6.77526e-17	2.48885e-16	-0.110244	0.264097	0.439561
00011332-RA	541	662	437	162	136.942	139.12	36.0165	64.2432	-0.320212	0.000825883	0.00158332	-0.182084	0.0507233	0.086285	-1.27793	5.52638e-16	3.26783e-15
00006362-RA	1055	1184	760	253	152.341	134.738	35.9467	91.963	-0.485403	1.01536e-11	2.87124e-11	-0.222497	0.00152652	0.00306819	-1.1229	2.43596e-19	1.66256e-18
00008193-RA	1811	2140	3071	125	45.6514	41.7966	35.831	10.136	0.749582	9.73743e-59	6.18408e-58	0.938124	1.80027e-98	1.88983e-97	1.90844	2.06e-60	3.66205e-59
00000826-RA	2194	2445	887	753	241.937	211.322	35.8004	257.754	-1.31873	2.4825e-112	2.31935e-111	-1.04567	2.4793e-75	2.19098e-74	-2.47341	2.93201e-181	1.34353e-179
00012456-RA	1543	1389	592	255	258.698	174.572	35.7534	132.827	-1.39418	6.40546e-90	5.24188e-89	-0.813193	1.28612e-29	6.39525e-29	-1.49454	8.79366e-31	8.86589e-30
00004076-RA	1814	1388	944	329	194.003	122.646	35.7121	69.9765	-0.954522	1.43186e-58	9.07637e-58	-0.139062	0.0317552	0.0551339	-1.1891	3.6165e-27	3.26807e-26
00001874-RA	64.6793	121.665	183.761	29.7687	27.7089	44.1125	35.6942	43.954	1.49237	4.98466e-14	1.51998e-13	1.01113	2.28433e-09	6.52882e-09	-0.0839264	0.804719	1
00002772-RA	1294	1375	852	203	150.031	127.562	35.6674	68.9406	-0.615138	1.92323e-20	6.96146e-20	-0.273403	3.56661e-05	8.10099e-05	-0.64048	1.11532e-06	3.82627e-06
00002653-RA	9584	887	2381	29	297.582	21.1908	35.4802	3.45288	-2.0213	0	0	1.84147	3.3158e-227	6.10086e-226	3.64787	2.7022e-92	7.16765e-91
00005901-RA	1533	2672	715	189	193.694	267.414	35.3888	63.6761	-1.11251	6.0212e-63	3.98813e-62	-1.48469	1.60364e-135	2.07131e-134	-0.790244	1.07492e-08	4.31123e-08
00002522-RA	936	909	827	262	107.981	83.0194	35.1341	93.3403	-0.190894	0.00806549	0.0140455	0.280639	0.000127805	0.000278191	-1.05147	4.57336e-18	2.94562e-17
00001913-RA	662	2839	977	172	57.7626	193.696	35.0463	45.005	0.549142	2.5617e-13	7.63289e-13	-1.1218	3.45368e-96	3.58301e-95	-0.203993	0.126849	0.227714
00008480-RA	752	807	2242	383	31.9602	27.0726	35.0055	48.6097	1.56352	3.29209e-147	3.59968e-146	1.89103	4.99909e-224	9.13802e-223	-0.1606	0.0758647	0.143221
00013097-RA	0	282	434	15	0	42.2185	35.0047	8.24217	11.7558	8.77275e-129	8.83421e-128	1.0387	1.27844e-20	5.1994e-20	2.14221	5.16488e-11	2.39608e-10
00012758-RA	3543	5034	2703	823	119.768	135.988	35.0016	68.3551	-0.402693	7.6447e-22	2.85374e-21	-0.480056	7.88536e-34	4.22319e-33	-0.99433	6.12822e-48	9.07203e-47
00010465-RA	9	21913	2619	75	0.262559	499.724	34.5428	5.65158	8.15283	0	0	-2.64758	0	0	2.41548	1.54071e-68	3.06266e-67
00006333-RA	9572	6265.79	1349	701	587.298	316.795	33.9397	135.39	-2.83911	0	0	-1.79845	0	0	-1.76542	4.70491e-103	1.36654e-101
00012716-RA	5	67	2306	22	0.17206	1.81859	33.7029	2.51243	8.80155	0	0	5.51915	0	0	3.99972	3.24531e-96	8.94694e-95
00006703-RA	777	149	1522	56	40.7976	6.02217	33.6836	7.91196	0.95757	1.41464e-48	8.03988e-48	3.76837	0	0	2.05376	9.15169e-34	9.96787e-33
00001381-RA	1695	1821	401	226	317.367	272.162	33.67	108.093	-2.09157	2.05259e-174	2.50861e-173	-1.76571	7.25633e-124	8.96618e-123	-1.88214	7.64248e-39	9.42947e-38
00008371-RA	524	830	2653	72	16.4082	20.5247	33.6224	6.73168	2.32741	1.09101e-294	1.93336e-293	2.09332	3.20426e-298	7.04393e-297	2.49295	7.45364e-72	1.5475e-70
00005774-RD	26.7398	0	2262.29	18.1576	1.01739	0	33.5407	2.17423	6.38373	0	0	14.3672	0	0	4.24859	3.66576e-98	1.02917e-96
00006580-RA	1643	7962	2836	807	49.6933	191.065	33.325	81.5793	0.77518	1.55626e-58	9.85746e-58	-1.07217	1.99363e-194	3.31949e-193	-0.896717	2.73699e-39	3.41961e-38
00007548-RA	6905	13392	3700	462	144.803	220.477	33.3204	32.8293	-0.912393	2.29799e-150	2.55085e-149	-1.43868	0	0	0.291556	0.00018165	0.000504333
00009877-RA	123	274	86	25	104.411	196.82	33.1537	69.4714	-0.527904	0.0130466	0.0223677	-1.25365	1.32788e-13	4.44574e-13	-0.925855	0.0167374	0.0361139
00010213-RA	1086	94	315	10	226.043	15.7752	33.1169	7.58369	-1.79749	1.14144e-94	9.58342e-94	2.15999	1.29939e-43	8.14453e-43	2.26351	5.51259e-09	2.26221e-08
00008171-RA	349	572	574	99	54.5523	70.0441	32.9461	42.3718	0.705325	1.11956e-12	3.26868e-12	0.422016	1.79561e-06	4.40958e-06	-0.174373	0.336224	0.550187
00013258-RA	2410	2513	1162	392	158.186	126.322	32.9147	84.0489	-1.06464	8.92964e-90	7.30398e-89	-0.695678	2.52348e-38	1.45135e-37	-1.14215	6.91229e-30	6.80939e-29
00000947-RA	3382	5881	1656	1313	179.521	239.912	32.8462	207.664	-1.04242	6.81483e-114	6.40967e-113	-1.41123	3.30304e-252	6.51197e-251	-2.375	3.13673e-288	2.20713e-286
00000808-RA	1765	946	1088	479	143.458	60.3979	32.825	113.603	-0.710225	2.21815e-34	1.05345e-33	0.618762	4.55066e-20	1.8282e-19	-1.52622	2.23742e-57	3.77399e-56
00006925-RA	3109	2790	1561	701	153.056	111.351	32.4169	99.6162	-1.00622	3.36457e-100	2.94238e-99	-0.420698	2.02165e-17	7.55347e-17	-1.55487	2.47226e-84	5.97356e-83
00012118-RA	8617	12565	1690	1169	433.48	510.355	32.3889	170.199	-2.36238	0	0	-2.47717	0	0	-2.17809	3.37489e-228	1.95709e-226
00004124-RA	534	552.569	482	184	114.589	93.9203	32.108	120.87	-0.160067	0.0922672	0.143306	0.219898	0.0192488	0.0344976	-1.32027	8.57564e-19	5.72515e-18
00012815-RA	1446	2359	776	141	138.651	177.981	32.0665	28.2494	-0.910129	4.27481e-43	2.27498e-42	-1.18686	2.22378e-90	2.18954e-89	-0.24956	0.102403	0.190036
00004755-RA	6764.36	11175.6	3339.71	0	136.44	175.923	31.6906	0	-1.0305	1.51497e-184	1.92426e-183	-1.32546	0	0	13.9108	1.39391e-212	7.44168e-211
00012251-RA	0	80.2177	998.113	34.2397	0	5.47438	31.6771	8.66742	12.9571	4.85542e-287	8.49672e-286	4.05187	1.98205e-252	3.91222e-251	2.15439	3.21248e-24	2.63662e-23
00006973-RA	14664	7733	715	483	1578.25	625.037	31.676	135.893	-4.37025	0	0	-3.01775	0	0	-2.14373	7.91519e-97	2.19653e-95
00004939-RA	351	710	474	28	51.893	82.1422	31.4504	13.7853	0.420987	5.51185e-05	0.000114776	-0.165825	0.0642078	0.106952	1.37036	3.61339e-07	1.2929e-06
00011972-RA	1492	9848	820	337	138.61	722.235	31.4198	98.5257	-0.875751	1.30473e-41	6.85674e-41	-3.1689	0	0	-1.42687	4.07102e-37	4.78423e-36
00007492-RA	33177	2277	509	253	4757.91	248.372	31.4064	124.033	-6.03832	0	0	-1.74411	9.86715e-149	1.33819e-147	-1.70103	3.01718e-37	3.56069e-36
00010125-RA	465	2468	1553	200	27.0975	117.201	31.1041	35.3209	1.72719	6.6759e-123	6.55775e-122	-0.251197	8.22242e-07	2.06137e-06	0.246963	0.0367851	0.0749836
00004869-RA	4617	1948	1444	215	260.398	87.8639	30.9907	33.3978	-1.6891	0	0	-0.0148499	0.796645	1	0.0376713	0.771344	1
00004616-RA	856	1175	706	230	94.4596	103.696	30.9231	69.1396	-0.290195	0.000156674	0.000315544	-0.317806	9.15934e-06	2.15762e-05	-1.09172	4.31527e-17	2.66116e-16
00009098-RA	6716	5956	2447	520	188.98	132.189	30.9018	47.033	-1.46884	0	0	-0.866229	2.35037e-109	2.6599e-108	-0.475519	3.87017e-09	1.6011e-08
00000863-RA	290.014	189.114	411.385	93.3504	58.8663	30.6582	30.8754	31.4964	0.491888	1.12861e-05	2.44806e-05	1.53759	2.20115e-35	1.20851e-34	-0.569976	0.00318068	0.00767534
00005338-RA	4622	29160	992	231	344.857	1676.44	30.7141	53.2128	-2.23226	0	0	-4.46029	0	0	-0.60743	6.45617e-07	2.2563e-06
00002799-RA	6147.08	6557	2063	0	223.13	187.123	30.6479	0	-1.5874	0	0	-1.25118	1.89453e-222	3.42216e-221	13.2159	2.87632e-133	1.03357e-131
00003020-RA	362	445	222	66	162.681	169.055	30.5083	86.5385	-0.71741	7.48143e-09	1.89795e-08	-0.585942	8.74452e-07	2.18899e-06	-0.959279	5.39211e-05	0.000158558
00002042-RA	0	6	874	9	0	0.373529	30.4543	2.21331	12.7656	9.78169e-255	1.55923e-253	7.56981	9.55455e-279	1.99601e-277	3.88663	1.11557e-36	1.30011e-35
00013188-RA	781	1130	602	469	103.954	119.058	30.4352	186.205	-0.387788	1.64863e-06	3.73903e-06	-0.491341	6.63887e-11	2.02587e-10	-2.34939	1.63621e-107	4.9312e-106
00001035-RA	6139	7401	1953	600	259.653	243.11	30.3886	74.0808	-1.66455	0	0	-1.50491	0	0	-1.00725	8.70604e-36	9.92606e-35
00000374-RA	2	40	1125	32	0.1211	1.86209	30.1902	6.64673	9.03647	1.44912270099419e-317	2.70176236214979e-316	5.22584	0	0	2.42451	9.24138e-31	9.3117e-30
00007654-RB	1772.72	914.997	2385.05	221.291	56.5006	23.5039	30.1377	21.1396	0.41573	3.7286e-17	1.24536e-16	1.79909	2.94128e-220	5.30156e-219	0.719933	6.34781e-12	3.09244e-11
00008232-RA	1219.25	357.217	289.583	7477.54	317.409	74.4547	30.1174	8954.28	-2.08577	2.77823e-128	2.78768e-127	0.114204	0.331449	0.482262	-7.39943	0	0
00011311-RA	12866	19319	3080	361	312.835	373.855	30.0105	26.1432	-2.07482	0	0	-2.23191	0	0	0.382844	9.60256e-06	3.01844e-05
00000668-RA	969	505	757	152	101.489	43.5547	29.3907	48.4451	-0.368449	4.65549e-07	1.08542e-06	1.00088	4.38142e-32	2.27696e-31	-0.393664	0.00758627	0.0172777
00004703-RA	613	1567	650	296	77.9617	156.619	29.3613	115.056	0.0722387	0.412972	0.569165	-0.852316	2.03292e-35	1.11651e-34	-1.57482	3.14175e-38	3.8038e-37
00011470-RA	7	696	3435	328	0.155952	12.5156	29.3049	20.8149	8.90107	0	0	2.71997	0	0	0.678503	4.77149e-15	2.70085e-14
00008164-RA	367	358	376	81	66.7455	53.3305	29.2402	55.0281	0.0226454	0.88544	1	0.48768	8.0836e-06	1.90903e-05	-0.495005	0.0159909	0.0345699
00008036-RA	521	518	84	24	399.871	337.996	29.2367	60.5292	-2.64331	6.03253e-77	4.43784e-76	-2.20598	2.28764e-51	1.58972e-50	-0.900901	0.0278546	0.0581036
00000036-RA	2177	21177	1042	312	143.896	1111.18	29.1673	64.9691	-1.07519	7.50212e-84	5.83279e-83	-3.92786	0	0	-0.970101	1.41398e-18	9.31047e-18
00006796-RA	1535	1238	564	336	201.85	133.825	29.1324	126.699	-1.45657	1.17197e-95	9.91401e-95	-0.717065	7.36745e-22	3.09762e-21	-1.96234	2.41379e-60	4.28645e-59
00003068-RA	580	825	455	366	121.136	137.128	28.9693	238.661	-0.362398	0.000102561	0.000209827	-0.441366	3.27378e-07	8.38233e-07	-2.39541	4.11711e-87	1.02271e-85
00009851-RA	11972	3926	1475	1447	608.359	158.856	28.9652	185.359	-3.03307	0	0	-0.995221	5.02451e-102	5.39229e-101	-2.68216	0	0
00013567-RA	2262	2405	1525	585	104.426	89.2767	28.9511	86.3019	-0.58105	1.10152e-29	4.81526e-29	-0.24014	3.03103e-06	7.34267e-06	-1.32756	2.0733e-55	3.40162e-54
00009421-RA	324	650	644	85	40.3003	65.2055	28.8876	30.6382	0.978494	1.82407e-23	7.07622e-23	0.403615	1.36267e-06	3.36505e-06	0.211464	0.260464	0.434245
00010941-RA	149	1232	13	6	695.266	3672.99	28.6736	102.852	-3.51837	3.06166e-30	1.35103e-29	-6.13761	1.59931e-260	3.20949e-259	-1.57859	0.0769294	0.144906
00006404-RA	1221	1479	571	235	126.382	122.372	28.588	63.3321	-1.10863	3.52301e-51	2.05789e-50	-0.955856	1.21863e-40	7.28274e-40	-1.42881	1.3064e-26	1.15997e-25
00005814-RA	702	3668	3744	384	13.556	56.175	28.5345	20.8013	2.40253	0	0	0.446644	4.99502e-30	2.5075e-29	0.575376	1.72277e-12	8.62769e-12
00000823-RA	1	42	1072	9	0.0601397	2.04249	28.4323	1.65771	9.88472	2.42045e-305	4.38629e-304	5.08609	5.3119442221208e-316	1.21373595098769e-314	4.18117	3.5527e-47	5.18626e-46
00000888-RA	1514	6730	3392	257	32.4505	115.615	28.3121	16.4318	1.15141	1.46825e-134	1.51761e-133	-0.571384	2.35662e-56	1.73062e-55	1.01222	2.01811e-27	1.83452e-26
00006870-RA	1428	16764	1571	76	60.4665	547.657	28.2536	10.1305	0.125377	0.0277137	0.0459945	-2.99845	0	0	1.65912	8.49352e-27	7.57346e-26
00007258-RA	8280	450	389	52	1326.8	53.838	28.2006	27.3603	-4.42364	0	0	0.206856	0.0491656	0.0837115	0.193086	0.41686	0.663983
00004453-RA	1453	2370	761	241	134.996	175.685	28.1424	70.1021	-0.945252	3.6635e-46	2.02862e-45	-1.22173	3.19842e-95	3.27975e-94	-1.05091	7.4369e-17	4.53961e-16
00006549-RA	1217	1059	900	385	85.3832	58.98	28.1064	90.317	-0.447578	1.70117e-11	4.76889e-11	0.182343	0.00850111	0.0158373	-1.4847	1.06475e-44	1.4934e-43
00005550-RA	781	89	3968	163	15.1714	1.36736	28.0377	8.24071	2.33253	0	0	5.89326	0	0	1.89527	2.14621e-76	4.72419e-75
00002589-RA	36	2919	1967	101	1.11379	69.3194	27.9776	10.5037	5.75467	0	0	-0.152397	0.00116142	0.00235576	1.57327	5.77823e-31	5.86082e-30
00008226-RA	0	12451	705	140	0	962.631	27.8826	33.8625	12.4556	7.14975e-207	9.84745e-206	-3.72522	0	0	-0.377687	0.0140649	0.0310365
00009215-RA	8361	6264	2751	750	202.478	114.083	27.8297	55.7059	-1.61597	0	0	-0.770033	7.05502e-92	7.02869e-91	-0.834942	1.76975e-32	1.86128e-31
00008282-RA	0	97020	731	1493	0	7738.15	27.7233	475.051	12.5078	2.57591e-214	3.64026e-213	-6.63499	0	0	-3.73986	0	0
00008789-RA	2745	371	507	15	291.997	30.8442	27.6296	6.26775	-2.44876	0	0	0.867387	5.82134e-18	2.21137e-17	2.3664	4.34422e-14	2.35515e-13
00004671-RA	130	109	155	37	50.8847	36.0734	27.5261	51.4293	0.241244	0.195582	0.287886	0.924117	3.83414e-07	9.78432e-07	-0.642589	0.0436123	0.0873752
00005875-RA	3503.92	4105.25	1455.15	168.735	157.061	142.865	27.5117	23.5473	-1.28003	5.8367e-167	6.92701e-166	-1.07917	1.83068e-121	2.23091e-120	0.398283	0.00144061	0.00364257
00011726-RA	6581	8160	2953	791	161.757	162.215	27.501	53.8541	-1.16839	1.94618e-226	2.87348e-225	-1.04929	3.07429e-190	5.00003e-189	-0.809508	2.91185e-32	3.051e-31
00013579-RA	2087.33	8608.71	1547.89	455.743	88.6351	287.637	27.3882	55.6215	-0.443624	1.92522e-17	6.47917e-17	-2.05835	0	0	-0.945877	3.88446e-25	3.28266e-24
00012706-RA	1271	11323	1323.17	489.764	66.666	474.138	27.3199	82.5827	0.0457304	0.458737	0.625574	-2.68002	0	0	-1.27601	4.99922e-44	6.90245e-43
00009671-RA	3440	17344	1669	663	126.295	499.111	27.0206	73.2686	-1.05567	5.46452e-118	5.23629e-117	-2.96023	0	0	-1.37797	7.80737e-66	1.4937e-64
00004331-RA	2021	1526	897	452	170.557	103.365	26.968	116.979	-1.18408	2.11536e-88	1.7138e-87	-0.349466	4.23608e-08	1.13981e-07	-1.72096	1.68611e-65	3.19317e-64
00003699-RA	58	2792	4376	250	0.904932	33.8469	26.8904	11.7825	6.22207	0	0	1.06535	5.56191e-161	8.01497e-160	1.41951	1.0087e-58	1.74162e-57
00007086-RA	4914	26940	2393	277	136.127	577.126	26.7816	25.6558	-1.05034	4.5426e-153	5.09625e-152	-3.07573	0	0	0.400835	4.81607e-05	0.00014195
00013088-RA	1709	2943	1822	637	71.4106	96.3785	26.7576	84.9727	0.0800653	0.132487	0.19902	-0.274678	7.3816e-09	2.06241e-08	-1.19373	2.69804e-50	4.13987e-49
00012062-RA	3239	7502	2078	1522	109.712	205.057	26.7408	126.51	-0.652621	3.15617e-48	1.78952e-47	-1.43496	0	1.23997e-307	-2.26064	1.41468e-306	1.04345e-304
00008116-RA	1190	2686	752	313	116.51	215.054	26.6788	87.6692	-0.674367	2.82521e-22	1.06744e-21	-1.41945	8.90883e-136	1.15246e-134	-1.44515	2.30921e-35	2.61684e-34
00004502-RA	48	59	1839	74	1.77718	1.72831	26.4191	7.96813	5.24381	0	0	5.37573	0	0	1.92479	1.45703e-37	1.73165e-36
00003171-RA	506	6587	833	144	44.5736	447.985	26.3875	35.3591	0.706742	1.34473e-17	4.5529e-17	-2.56601	0	0	-0.177694	0.22642	0.388452
00011120-RA	104	850	297	39	18.4639	122.117	26.3729	24.3925	1.50046	8.99184e-22	3.34993e-21	-1.09965	7.29002e-31	3.71391e-30	0.218759	0.462902	0.733707
00011086-RA	3595	2186	848	555	335.354	157.223	26.3688	149.633	-2.09599	0	0	-0.948998	4.03865e-58	3.0307e-57	-2.09813	2.30558e-107	6.93611e-106
00011211-RA	0	485935	1667	3028	0	15092.7	26.361	320.22	13.697	0	0	-7.7702	0	0	-3.57092	0	0
00007850-RA	205.519	2218.48	4994.72	385.895	2.9979	25.7463	26.0758	16.4709	4.58992	0	0	1.58784	0	0	0.984077	7.16543e-38	8.60108e-37
00010744-RA	135	228	6314	443	1.50061	2.02643	26.0045	14.0067	5.53392	0	0	5.20764	0	0	1.12313	1.20273e-57	2.03895e-56
00006687-RA	1309	2101	1023	132	73.1946	96.7206	25.8967	22.3119	-0.367919	6.57671e-09	1.6702e-08	-0.621145	3.24783e-27	1.53942e-26	0.244155	0.0946334	0.176123
00010604-RA	9353	8445	1700	883	370.528	258.508	25.8752	114.453	-2.47211	0	0	-1.89542	0	0	-1.76481	7.93986e-128	2.77022e-126
00007792-RA	633	2141	687	46	57.5904	154.81	25.8469	8.80588	0.105785	0.210207	0.308555	-1.2227	5.65379e-83	5.29397e-82	1.19004	2.42525e-08	9.5182e-08
00006491-RA	118	93	48	30	138.498	92.283	25.783	115.942	-1.30773	6.19173e-08	1.50711e-07	-0.536126	0.0406081	0.0696133	-2.027	1.08555e-06	3.72946e-06
00009636-RA	7175	4502	1446	258	287.144	138.217	25.7474	38.3587	-2.32311	0	0	-1.22137	3.02893e-161	4.37231e-160	-0.22333	0.0453051	0.0906479
00010833-RA	2388	2153	1201	261	124.369	89.212	25.7139	42.9778	-1.00379	1.65515e-80	1.24875e-79	-0.425007	1.58898e-14	5.47243e-14	-0.507793	7.76019e-06	2.45261e-05
00008127-RA	510	510	494	236	73.7802	60.5179	25.6473	97.3758	-0.0582713	0.558486	0.733983	0.370994	7.83924e-05	0.000173532	-1.64383	6.08679e-33	6.4909e-32
00012116-RA	949	2858	2985	194	20.6986	50.1988	25.6221	13.9066	1.64082	7.73827e-221	1.12185e-219	0.479777	4.74082e-29	2.33596e-28	1.23348	1.50926e-32	1.5913e-31
00008751-RA	287	295	284	50	65.8367	58.7283	25.4231	34.8426	-0.0274474	0.86892	1	0.362093	0.00355939	0.00693688	-0.203949	0.472817	0.748716
00002785-RA	440	1715	520	99	52.1819	162.701	25.4176	32.9626	0.228649	0.0180024	0.0303628	-1.30438	2.10019e-75	1.85791e-74	-0.316855	0.0794819	0.149413
00013157-RA	1057	1289	479	437	147.935	139.269	25.3586	174.719	-1.15397	5.8299e-48	3.29662e-47	-1.01092	2.47801e-39	1.45049e-38	-2.57705	4.88334e-114	1.55242e-112
00006074-RA	25	531	1941	91	0.735677	12.2046	25.2726	9.3623	6.25936	0	0	2.28678	8.79555e-256	1.75047e-254	1.70444	5.47505e-34	5.9866e-33
00005787-RA	4036	1501	2174	1	103.079	30.0398	25.1394	0.0759448	-0.904835	9.2187e-102	8.15523e-101	0.951434	1.4827e-76	1.32279e-75	8.32926	1.21604e-127	4.21669e-126
00005840-RA	98	53692	2079	149	2.58725	1087.63	25.0734	12.286	4.39292	0	0	-4.2736	0	0	1.09235	1.33694e-19	9.23339e-19
00008167-RA	2344	2597	1294	407	118.823	102.753	25.0542	51.993	-0.869371	8.44967e-62	5.51623e-61	-0.587897	2.16108e-29	1.06922e-28	-1.04112	1.24978e-26	1.11028e-25
00004207-RA	454.781	502.166	1057.41	285.857	30.0653	26.0704	24.9986	59.2492	1.20477	7.15145e-51	4.16578e-50	1.49111	2.66981e-81	2.46422e-80	-0.822687	3.14642e-13	1.63869e-12
00012702-RA	4362	5687	1813	254	149.634	148.34	24.9227	23.0561	-1.27885	1.57209e-197	2.10158e-196	-1.23217	2.00929e-195	3.35553e-194	0.125478	0.252143	0.420789
00013019-RA	2654	14302	959	333	184.038	793.339	24.8929	45.0186	-1.48074	2.70153e-170	3.25675e-169	-3.48132	0	0	-1.18379	3.31194e-27	2.99446e-26
00001187-RA	54819	84	260	225	10839.1	11.9093	24.8257	215.119	-7.73163	0	0	2.04526	7.2712e-34	3.8955e-33	-2.50041	1.05424e-57	1.78902e-56
00008488-RA	1030.14	1581.95	672	183	96.4292	119.158	24.7348	54.0433	-0.628512	1.85656e-17	6.25061e-17	-0.817999	1.96503e-33	1.0451e-32	-0.833163	3.44119e-09	1.42749e-08
00005774-RI	466.147	341.111	1876.42	0	14.919	8.62555	24.6636	0	1.99654	5.72073e-178	7.08435e-177	2.87622	0	0	13.0791	4.56257e-121	1.53457e-119
00006467-RA	974	4139	1427	236	43.2839	142.262	24.6412	25.0136	0.538635	8.40399e-18	2.85573e-17	-1.11917	4.17973e-130	5.27707e-129	-0.113842	0.328022	0.537708
00001901-RA	7854	7409	1684	1257	269.379	209.479	24.6333	135.643	-2.23375	0	0	-1.72025	0	0	-2.28793	3.19363e-262	2.04989e-260
00013636-RA	2570	4998	1246	160	130.525	201.455	24.5888	25.0785	-1.05669	1.8099e-93	1.51203e-92	-1.58689	5.37189e-271	1.11118e-269	0.251127	0.0579652	0.114427
00009386-RA	3474	3545	1564	314	129.655	100.465	24.5327	38.503	-1.16359	9.32078e-141	9.90193e-140	-0.763433	2.25953e-59	1.72642e-58	-0.393533	0.000123812	0.00034947
00008606-RA	15	1021	2285	136	0.378615	20.1199	24.3059	8.98633	7.22695	0	0	1.57915	6.83235e-175	1.04931e-173	1.36032	2.78991e-29	2.69489e-28
00001168-RA	496	702	329	153	99.6976	115.462	24.305	98.0343	-0.604364	5.83997e-09	1.48534e-08	-0.676136	2.6632e-12	8.56347e-12	-1.60479	2.45383e-21	1.80754e-20
00010584-RA	2768	3504	1837	1681	103.14	104.075	24.2548	183.475	-0.603758	3.18561e-37	1.58171e-36	-0.514554	2.128e-29	1.05316e-28	-2.58181	0	0
00003451-RA	419	723	433	85	62.7067	88.1085	24.2345	37.6343	0.0351069	0.762697	0.970511	-0.322485	0.000338457	0.000714157	-0.360993	0.0624255	0.121109
00003038-RA	887.983	440.425	435.665	180.205	122.989	47.419	24.1876	52.747	-1.0394	9.40182e-35	4.4956e-34	0.401281	6.12907e-05	0.000136974	-1.43595	7.34256e-21	5.327e-20
00000357-RA	4466	5813	2527	229	94.0884	96.5568	24.0736	16.0365	-0.833826	7.67519e-95	6.44724e-94	-0.78476	3.33574e-90	3.28053e-89	0.753936	1.94695e-13	1.02446e-12
00004599-RA	478	544	485	562	61.5106	55.0574	24.0646	228.107	0.00867225	0.94981	1	0.251389	0.00731147	0.0138123	-2.92201	6.23424e-172	2.75898e-170
00004203-RA	1759	1409	682	248	161.024	100.474	24.0545	75.9435	-1.37905	2.57106e-99	2.23449e-98	-0.629676	1.12837e-19	4.47859e-19	-1.25029	1.13811e-22	8.83229e-22
00003125-RA	755	2309	524	154	80.6384	199.073	24.0283	48.8857	-0.539102	1.69587e-10	4.57923e-10	-1.72235	7.42156e-148	1.00087e-146	-0.943062	1.40831e-09	5.99281e-09
00010820-RA	2017	8284	2533	190	47.355	153.221	23.9742	13.3775	0.316319	2.88501e-11	8.04999e-11	-1.29237	2.20823e-276	4.58467e-275	1.02666	1.83343e-21	1.36007e-20
00009796-RA	776.706	812.709	608.156	255.82	84.237	68.4992	23.9372	77.7066	-0.36516	5.96563e-06	1.31504e-05	-0.0012253	1	1	-1.46035	1.0284e-29	1.00784e-28
00004857-RA	1048	1610	771	190	86.0992	107.771	23.9074	41.7419	-0.455072	1.66779e-10	4.50485e-10	-0.645114	2.91012e-23	1.26786e-22	-0.6891	4.17132e-07	1.48968e-06
00009142-RB	808.287	715.82	443.62	100.798	112.222	77.3301	23.7435	43.9789	-0.877657	2.06072e-24	8.17915e-24	-0.27314	0.00247126	0.00487556	-0.571897	0.00202171	0.00496918
00008184-RA	11782	7212	1982	2403	330.809	162.961	23.7234	215.82	-2.58378	0	0	-1.44632	1.26178e-304	2.8068e-303	-2.98773	0	0
00009152-RA	818	922	453	271	109.412	101.289	23.694	103.459	-0.864709	5.06344e-24	1.99046e-23	-0.608067	5.10282e-13	1.68e-12	-1.96825	3.06837e-49	4.62788e-48
00009258-RA	1364	1565	475	422	169.397	147.105	23.5826	162.147	-1.53389	5.57443e-93	4.63397e-92	-1.3029	1.64613e-69	1.3718e-68	-2.53876	1.87497e-108	5.68134e-107
00011538-RA	3	92	865	5	0.219567	5.09895	23.5012	1.18939	8.10086	4.12828e-245	6.4402e-244	3.648	1.9957e-202	3.39694e-201	4.71547	1.48746e-41	1.94818e-40
00007603-RA	7128	6119	2150	263	179.28	121.945	23.4804	19.9517	-1.7414	0	0	-1.09185	2.43074e-167	3.6207e-166	0.321181	0.00161353	0.00404753
00007908-RA	4597	612	800	9	304.89	30.6953	23.3431	1.64524	-2.53473	0	0	0.803396	9.95779e-24	4.38492e-23	3.75903	1.00046e-32	1.05883e-31
00006432-RA	50	33	118	26	21.7555	12.1527	23.2911	38.9183	1.22443	1.8093e-07	4.30612e-07	2.25039	3.67996e-18	1.40586e-17	-0.526971	0.141988	0.253888
00012765-RA	273	254	93	66	149.433	117.962	23.115	121.591	-1.56461	9.03566e-22	3.36551e-21	-1.03161	1.34811e-09	3.89005e-09	-2.21258	2.58786e-15	1.48482e-14
00003055-RA	0	15	1882	33	0	0.327469	22.8604	2.37884	13.872	0	0	7.37463	0	0	3.12239	2.82485e-64	5.27838e-63
00008160-RA	1827	2299	690	417	157.322	157.647	22.757	105.785	-1.41694	4.10774e-107	3.73607e-106	-1.31913	2.25154e-99	2.37691e-98	-1.9831	2.02969e-75	4.40429e-74
00005682-RA	2.5	3.36278	539.669	36.1609	0.272695	0.27829	22.7094	10.2164	7.67194	7.68908e-153	8.609e-152	7.68358	4.44252e-174	6.78564e-173	1.18885	1.15186e-06	3.94841e-06
00005682-RB	2.5	3.36278	539.669	36.1609	0.272695	0.27829	22.7094	10.2164	7.67194	7.68908e-153	8.609e-152	7.68358	4.44252e-174	6.78564e-173	1.18885	1.15186e-06	3.94841e-06
00012740-RA	3791	2967	1583	1091	135.06	84.2925	22.4804	126.838	-1.27215	9.45812e-176	1.16016e-174	-0.489244	1.0442e-23	4.59212e-23	-2.17282	2.58675e-213	1.38982e-211
00001551-RA	29	2790	1277	62	1.49308	110.455	22.4622	9.86775	5.44223	4.94594093515382e-316	9.18056166686403e-315	-0.710388	2.8877e-43	1.79396e-42	1.65384	4.81816e-22	3.65315e-21
00002896-RA	2915	4558	1484	615	114.532	139.488	22.4489	74.8439	-0.986244	6.66673e-92	5.5012e-91	-1.20178	2.18255e-158	3.10525e-157	-1.43902	5.91755e-66	1.13343e-64
00001778-RA	3881	3245	1864	338	113.094	75.0663	22.4423	31.654	-1.07028	1.0812e-132	1.11004e-131	-0.382725	1.43248e-16	5.21203e-16	-0.246652	0.0114071	0.0255368
00006751-RA	100	60	23	190	210.113	106.267	22.4137	1353.21	-2.12654	1.41327e-12	4.11193e-12	-0.96299	0.00739299	0.0139584	-5.74299	4.02223e-87	1.00062e-85
00010428-RA	343	685	335	114	58.3721	95.4398	22.4084	60.1969	-0.04633	0.73394	0.93718	-0.614711	2.84165e-10	8.45805e-10	-1.15434	5.51851e-10	2.40801e-09
00010817-RA	2662	566	888	121	160.36	25.5973	22.3812	16.6667	-1.59604	3.04335e-177	3.75771e-176	1.06664	4.21897e-41	2.5403e-40	0.165525	0.287665	0.476523
00000373-RA	408	15	978	33	20.9175	0.612956	22.3465	5.67205	1.24871	5.62907e-50	3.24414e-49	6.43035	2.06900756159158e-312	4.68297444997103e-311	2.17818	8.12507e-24	6.58185e-23
00005940-RA	862	729	261	281	228.37	147.305	22.2912	210.413	-1.73545	6.62111e-73	4.72812e-72	-1.06449	1.41958e-25	6.51202e-25	-2.81548	9.77026e-84	2.33722e-82
00012704-RA	4642.67	3577.44	1232.65	774.538	210.145	132.059	22.2184	110.192	-1.92538	0	0	-1.12002	5.38608e-116	6.36526e-115	-2.03944	7.30446e-141	2.75424e-139
00005767-RA	194	325	510	59	21.579	27.5437	22.1993	18.3234	1.38157	5.18004e-32	2.35376e-31	1.0668	4.79938e-25	2.17785e-24	0.401528	0.0631548	0.122274
00001986-RA	869	3800	1677	366	30.1555	108.48	22.1854	26.8626	0.936056	5.05916e-51	2.95314e-50	-0.763007	1.29452e-62	1.01633e-61	-0.513962	1.00956e-07	3.76615e-07
00010694-RA	9480	4112	2696	131	185.867	63.6748	22.1613	8.39565	-1.82632	0	0	-0.191941	3.15929e-06	7.64677e-06	1.65295	1.94022e-44	2.70777e-43
00013240-RA	126	167	146	27	41.9171	46.9569	22.1013	31.3471	0.20006	0.305905	0.431216	0.223015	0.196247	0.302614	-0.274677	0.468552	0.742452
00010457-RA	2434	2447	994	597	150.98	125.646	22.0607	90.5933	-1.3042	6.22135e-128	6.23135e-127	-0.882553	1.73217e-56	1.27316e-55	-1.97424	3.97211e-105	1.17397e-103
00011049-RA	611	514	467	78	83.8551	56.2445	22.0573	33.4967	-0.399956	1.25381e-05	2.71438e-05	0.278656	0.0036644	0.00713821	-0.128052	0.539308	0.806325
00006062-RA	2529	456	507	77	323.787	43.4738	21.9946	26.0183	-2.33052	4.899e-286	8.55519e-285	0.569876	3.14563e-09	8.93885e-09	0.00906636	1	1
00009309-RA	105	61	1185	49	4.79144	2.21702	21.975	6.19783	3.48257	2.11765e-218	3.03343e-217	4.69376	0	0	1.88526	2.63851e-24	2.16977e-23
00007923-RA	2806	4539	1311	1450	129.024	168.593	21.8929	171.709	-1.11007	2.39054e-109	2.19802e-108	-1.37456	4.72387e-198	7.95209e-197	-2.85516	0	0
00003744-RA	2114	2691	1673	946	72.7237	74.4674	21.8432	97.475	-0.349814	9.12656e-12	2.58256e-11	-0.268617	4.93254e-08	1.32382e-07	-1.88732	6.79828e-151	2.72206e-149
00002058-RA	12	27	1607	12	0.406376	0.734011	21.6195	1.26808	7.03812	0	0	6.30482	0	0	4.35142	1.3899e-71	2.87148e-70
00005106-RA	892	2295	2173	200	23.7311	48.5149	21.5739	16.2322	1.27215	2.28561e-104	2.04998e-103	0.338247	1.66635e-12	5.39629e-12	0.731536	2.90898e-11	1.37224e-10
00012675-RA	856	1589	732	76	59.0278	84.7003	21.5662	16.3765	-0.238029	0.0016859	0.00314845	-0.70105	4.86398e-26	2.25462e-25	0.557586	0.00267144	0.00647904
00001647-RA	6	78	715	10	0.434554	4.46961	21.565	1.84678	6.85517	2.34774e-197	3.13598e-196	3.61104	1.30395e-166	1.93544e-165	3.44555	1.06847e-27	9.78672e-27
00011736-RA	1	4	81	0	0.585307	1.98489	21.4704	0	6.16054	4.01799e-23	1.54836e-22	4.70817	2.09122e-24	9.35072e-24	8.54889	2.48018e-06	8.20239e-06
00009788-RB	691.054	1803	1627	94	20.2875	41.2973	21.4677	9.29061	1.2229	2.91022e-76	2.13437e-75	0.268867	5.46868e-07	1.38462e-06	1.40311	2.92502e-22	2.23388e-21
00014273-RA	1891	373	515	21	163.936	24.5796	21.4448	6.98006	-1.88855	1.5324e-167	1.82768e-166	0.882216	1.21902e-18	4.7203e-18	1.90446	2.09397e-11	9.92793e-11
00007052-RB	2948.15	84.046	308.347	0	492.928	9.65127	21.4226	0	-3.26896	0	0	2.29042	4.05037e-46	2.64114e-45	10.4746	2.14727e-21	1.58659e-20
00005821-RA	82.7431	138.82	238.968	8.28164	18.7996	25.2507	21.3957	4.56863	1.5164	3.13137e-18	1.0747e-17	1.19984	5.24686e-15	1.83025e-14	2.13632	1.12351e-06	3.85359e-06
00010288-RA	595	468	440	156	87.1964	53.4802	21.3931	65.2671	-0.447576	1.60037e-06	3.63105e-06	0.327977	0.00101901	0.00207141	-1.21362	3.16584e-14	1.72353e-13
00001100-RA	278	331	262	105	53.9983	51.9728	21.312	62.4376	-0.0977724	0.470401	0.64122	0.079774	0.542104	0.735266	-1.39007	3.37409e-12	1.66497e-11
00004106-RA	331	369	273	93	68.5069	57.4197	21.298	62.2236	-0.290109	0.0179415	0.0302661	-0.0176411	0.937728	1	-1.15576	2.2814e-08	8.96829e-08
00009579-RA	508.802	1056.08	180.515	229.001	132.036	225.44	21.199	168.832	-1.50664	1.03517e-36	5.11262e-36	-2.1308	4.55029e-96	4.70906e-95	-3.0517	3.78464e-76	8.27649e-75
00006240-RA	285	191	1193	46	11.7891	6.0159	21.1435	6.47586	2.05278	3.26155e-122	3.19078e-121	3.05907	4.17513e-231	7.73273e-230	1.98605	6.49668e-26	5.62588e-25
00004011-RA	1310	667	917	5	62.2444	24.3855	21.0803	0.581009	-0.526812	4.16251e-16	1.34851e-15	0.876166	9.94735e-31	5.05239e-30	4.79967	2.16637e-44	3.01589e-43
00010076-RA	2218	1969	797	376	154.574	106.026	21.0597	80.0536	-1.48876	1.06468e-136	1.11071e-135	-0.887651	1.85046e-47	1.22565e-46	-1.62587	2.64223e-50	4.05793e-49
00009506-RA	553	394	649	167	48.5531	27.5504	21.0182	37.4828	0.218594	0.0116219	0.0200642	1.13681	2.02141e-34	1.08956e-33	-0.751419	2.41071e-07	8.73595e-07
00008768-RA	1	180498	1499.51	42.571	0.0336857	4677.9	20.9745	4.00923	10.3689	0	0	-6.49417	0	0	2.42758	2.98526e-40	3.82354e-39
00002059-RA	487	818	913	113	26.0688	34.8564	20.9574	20.3958	0.894223	7.01324e-28	2.9836e-27	0.575503	2.48133e-15	8.75728e-15	0.304226	0.0528884	0.105096
00003751-RA	176	331	258	50	40.8502	61.4442	20.8999	32.7364	0.539178	0.00016884	0.000339192	0.0575874	0.653702	0.868555	-0.342358	0.200474	0.35254
00004295-RA	24	881	148	5	7.41448	230.119	20.8611	5.77191	2.60595	7.81758e-23	2.9954e-22	-2.15566	3.28734e-82	3.05432e-81	2.17012	0.000134677	0.000378865
00007227-RA	826	2520	964	249	48.8241	120.574	20.7758	42.903	0.210562	0.00347413	0.00632026	-0.969168	6.22262e-68	5.12718e-67	-0.756965	2.65144e-10	1.17867e-09
00004432-RA	1402.99	7269.99	1836.99	382	43.0516	172.787	20.7749	35.116	0.37651	6.80822e-12	1.93992e-11	-1.56748	0	0	-0.444241	1.98523e-06	6.59663e-06
00010215-RA	3150	23	82	72	1758.05	10.8782	20.7561	134.911	-5.27373	0	0	2.24401	4.34601e-13	1.43251e-12	-2.51921	4.99989e-20	3.50201e-19
00006798-RA	2635	2112	987	1483	146.379	91.4466	20.7465	249.75	-1.42887	1.85123e-159	2.1338e-158	-0.680357	5.84208e-32	3.02855e-31	-3.2971	0	0
00008375-RA	10108.4	26894.5	4316.83	188.042	118.843	243.777	20.6828	6.63994	-1.23979	0	0	-2.22217	0	0	1.81068	6.24816e-78	1.39914e-76
00008735-RA	1742	501	1055	28	75.1546	16.9984	20.6756	3.79745	-0.735733	3.82462e-36	1.87518e-35	1.49117	4.20616e-81	3.88014e-80	2.52428	4.46122e-30	4.4184e-29
00000199-RA	1177	1013	633	372	92.3394	60.9487	20.6508	66.2487	-0.907003	9.29496e-36	4.52427e-35	-0.261244	0.000622452	0.00128534	-1.94272	2.21797e-65	4.19569e-64
00007018-RA	41718	5029.45	1496.87	2179.56	1473.38	141.521	20.6321	247.529	-4.81283	0	0	-1.33132	3.26752e-203	5.57868e-202	-3.25189	0	0
00011046-RA	1063	781	319	325	175.343	98.5002	20.6043	147.243	-1.74841	2.46838e-89	2.0141e-88	-0.874474	4.78509e-20	1.91871e-19	-2.73604	5.35135e-93	1.43074e-91
00007898-RA	1213	1675	931	254	69.2859	75.5327	20.5814	42.4136	-0.39398	2.2246e-09	5.76443e-09	-0.430193	3.54004e-12	1.13331e-11	-0.835885	3.43812e-12	1.69607e-11
00003879-RA	365	266	276	114	66.6083	35.5372	20.5767	61.7272	-0.415364	0.000457223	0.000893875	0.470098	0.000219935	0.000472911	-1.43364	8.38564e-14	4.47829e-13
00002980-RA	600	1472	451	72	77.3361	155.633	20.5628	29.1174	-0.424032	4.69237e-06	1.04105e-05	-1.2893	1.07819e-64	8.6425e-64	-0.0628969	0.793425	1
00012114-RA	3021	6595	1153	1330	122.233	208.048	20.5422	171.484	-1.40184	6.44475e-173	7.83668e-172	-2.09881	0	0	-2.91578	0	0
00002277-RA	143	2314	2578	119	2.86282	35.6194	20.512	7.67719	4.15868	0	0	0.572906	1.02809e-35	5.67612e-35	1.72695	4.43244e-45	6.27444e-44
00007084-RB	30196.2	7141.67	1576.21	466.972	994.538	182.728	20.4302	43.6296	-4.27203	0	0	-1.76266	0	0	-0.954837	3.4072e-26	2.98587e-25
00009805-RB	5999.17	1402.23	2159.76	2415.36	129.749	23.1912	20.3853	178.062	-1.48614	5.92878775009496e-323	1.11658835960122e-321	1.04014	5.6846e-89	5.55802e-88	-2.87123	0	0
00003457-RA	43	24	3489.9	151	0.633194	0.273534	20.365	6.99985	6.32629	0	0	7.59256	0	0	1.82035	3.22978e-64	6.02164e-63
00000541-RA	4797	11775	1780	963	131.063	254.363	20.3518	80.0638	-1.44249	7.22987e-261	1.17701e-259	-2.30864	0	0	-1.82359	1.49826e-145	5.85961e-144
00003908-RA	1023	1696	602	209	84.6078	108.354	20.3026	55.3948	-0.777145	1.21217e-24	4.83633e-24	-1.07709	1.61936e-55	1.18147e-54	-1.18343	1.06339e-17	6.72801e-17
00010462-RA	1128	2262	527	115	105.897	171.567	20.2801	35.3072	-1.11001	9.55231e-48	5.38884e-47	-1.68445	8.64402e-141	1.14013e-139	-0.513638	0.00281173	0.00681436
00006731-RA	0	1898	1208	54	0	59.3428	20.25	6.07235	13.2324	0	0	-0.234768	3.72845e-05	8.45943e-05	1.77291	8.94287e-23	6.96583e-22
00000428-RA	936	48903	590	264	73.3104	2910.78	20.2247	61.4831	-0.677978	2.68193e-18	9.21954e-18	-5.95573	0	0	-1.54946	2.01303e-33	2.17007e-32
00009037-RA	681	842	491	161	73.1846	69.2494	20.053	48.0103	-0.484126	3.42459e-08	8.42841e-08	-0.360956	1.76087e-05	4.07773e-05	-1.10098	1.37795e-12	6.92143e-12
00009410-RA	14399	19528	1535	1665	501.596	541.88	20.0281	169.275	-3.24185	0	0	-3.25207	0	0	-2.82709	0	0
00001493-RA	750.779	1104.8	808.949	382.17	49.2852	61.0632	19.9148	72.8573	0.0953455	0.213613	0.313302	-0.0325884	0.657368	0.87322	-1.62789	3.89014e-51	6.0351e-50
00014003-RA	0	1187	299	24	0	134.422	19.8649	9.96302	11.2185	3.47522e-89	2.8329e-88	-1.57169	3.02754e-71	2.56624e-70	0.928109	0.00295291	0.00714724
00004849-RA	2679	2390	983	477	139.855	96.3279	19.8174	70.5472	-1.45861	2.29598e-167	2.73258e-166	-0.864605	1.806e-53	1.29076e-52	-1.66656	1.21094e-65	2.31151e-64
00003588-RA	2590	2849.2	3751.89	552	36.8817	32.4993	19.7829	21.1298	0.522345	6.49942e-36	3.17366e-35	0.814101	6.27687e-89	6.13354e-88	0.054889	0.467132	0.740271
00008363-RA	346	276	394	112	52.7902	32.759	19.7813	37.52	0.175065	0.120538	0.184314	0.930244	5.40196e-16	1.93699e-15	-0.894921	8.83617e-07	3.06577e-06
00010471-RA	145	304	177	66	37.365	66.2625	19.6838	57.8119	0.275182	0.10873	0.167386	-0.363056	0.00943226	0.0175215	-1.28573	3.34276e-07	1.19913e-06
00000353-RA	17	615	1096	101	0.771532	21.8164	19.6595	11.8122	5.98791	5.03231e-284	8.73358e-283	1.25047	5.01009e-64	3.99122e-63	0.729648	2.12681e-06	7.05733e-06
00009342-RA	191	7955	1415	33	6.67062	216.606	19.6427	3.25187	2.87605	1.52789e-213	2.15018e-212	-2.0739	0	0	2.71098	7.22155e-43	9.72336e-42
00004117-RA	2937	17939	2171	615	76.3256	363.717	19.6366	45.8825	-0.448261	5.04737e-23	1.94282e-22	-2.62954	0	0	-0.890217	8.59978e-30	8.44265e-29
00009805-RA	43784.6	2679.41	1908.81	7992.55	1049.3	48.7276	19.5988	656.88	-4.53189	0	0	-0.072166	0.134808	0.212014	-4.77581	0	0
00003924-RA	626	691	261	145	114.317	95.1549	19.5776	82.641	-1.27401	1.87905e-34	8.93414e-34	-0.987271	1.07295e-21	4.48292e-21	-1.86112	2.82596e-25	2.39658e-24
00005932-RA	1826	1540	705	220	127.268	85.8154	19.5637	47.617	-1.38513	2.12096e-103	1.89221e-102	-0.710078	6.37857e-26	2.94289e-25	-1.02964	7.03733e-15	3.95941e-14
00005543-RA	3019	44	200	70	545.365	6.2731	19.5487	40.2504	-3.92745	0	0	2.59759	1.94441e-35	1.06895e-34	-1.19453	5.37411e-07	1.88638e-06
00012782-RA	10231	1581	1199	1292	438.707	53.5696	19.5443	162.749	-3.10521	0	0	0.0180646	0.772891	1	-2.81754	0	0
00009584-RA	2965	4059	1079	333	141.151	146.919	19.5379	49.0986	-1.47053	1.46158e-184	1.85785e-183	-1.49427	3.44689e-208	6.01311e-207	-1.01374	3.58711e-21	2.63081e-20
00008970-RB	1.81639	359.161	1305.08	399.282	0.0678644	10.7578	19.5119	46.8118	9.38107	0	0	2.27805	6.15292e-178	9.55435e-177	-1.00121	1.3163e-24	1.09369e-23
00009546-RA	8434	1413	1469	29	229.466	29.2734	19.4649	2.86187	-2.53358	0	0	0.473104	2.01734e-16	7.31785e-16	2.95122	4.6642e-48	6.94754e-47
00003710-RA	83	1015	54	28	65.8397	684.204	19.426	72.8908	-0.631263	0.0168011	0.0283963	-3.81265	7.04199e-168	1.05267e-166	-1.75838	1.2959e-05	4.04552e-05
00007276-RA	29	234	760	94	1.90755	11.8513	19.3772	20.5721	4.69363	7.35573e-178	9.10238e-177	2.11588	8.80258e-98	9.18889e-97	0.305185	0.0730067	0.138105
00007660-RA	420	311	210	174	104.128	60.6999	19.3641	69.5019	-1.01186	4.76318e-17	1.58776e-16	-0.149381	0.276227	0.407913	-2.43747	1.14699e-43	1.57332e-42
00013581-RA	20	1820.23	712.481	44.8009	1.41665	106.706	19.3133	9.68244	5.13378	3.43417e-175	4.20629e-174	-0.936022	3.63232e-47	2.40113e-46	1.28064	1.66042e-09	7.05135e-09
00007280-RA	7210	4971	1022	1032	310.024	172.019	19.2825	146.44	-2.83075	0	0	-1.86496	0	0	-2.72377	2.93458e-279	2.02258e-277
00000799-RA	429	809	208	138	94.5389	145.224	19.2509	98.4596	-1.05624	1.5577e-18	5.38122e-18	-1.542	1.2288e-48	8.26261e-48	-2.11691	9.53493e-29	9.05415e-28
00013502-RA	183	296	154	35	54.5917	71.4611	19.1345	38.9432	-0.261018	0.104957	0.161903	-0.525289	0.000272684	0.00057908	-0.571817	0.0744422	0.140631
00008709-RA	490	731	399	155	63.2294	72.7871	19.0152	53.1907	-0.308605	0.0020182	0.00373337	-0.456306	6.08715e-07	1.53774e-06	-1.34539	1.6076e-16	9.70737e-16
00012413-RA	498	1487	880	56	29.3804	68.2221	18.9738	10.3729	0.808903	5.78707e-23	2.22499e-22	-0.33972	1.3408e-07	3.49966e-07	1.26352	4.85203e-11	2.25343e-10
00011119-RA	1543	1613	793	200	90.7943	79.242	18.9641	31.0238	-0.972533	6.96145e-51	4.05651e-50	-0.607215	4.95183e-21	2.03756e-20	-0.722509	5.40171e-08	2.06503e-07
00006591-RA	194	306	86	54	93.8202	125.297	18.8911	88.9216	-1.18477	9.15073e-11	2.4913e-10	-1.41293	1.39931e-17	5.25273e-17	-2.03586	1.42925e-11	6.84973e-11
00008190-RB	0	206.801	745.984	10.299	0	10.0426	18.8551	2.04437	12.5371	1.32646e-218	1.90171e-217	2.26718	2.3393e-105	2.56454e-104	3.46437	9.39251e-29	8.92899e-28
00009527-RA	732.649	797.583	461.335	108	72.8177	61.9364	18.7811	38.8713	-0.67946	8.01397e-15	2.50039e-14	-0.372672	1.80334e-05	4.1715e-05	-0.614966	0.000571491	0.00149468
00001902-RA	1995	6618	1375	411	64.1093	168.96	18.7257	35.8261	-0.549215	2.43957e-24	9.67142e-24	-1.84981	0	0	-0.967653	1.0866e-23	8.77682e-23
00004476-RA	2122	3290	1093	301	93.1803	113.287	18.7003	40.8821	-0.96935	1.09414e-68	7.56277e-68	-1.17264	4.0538e-117	4.82127e-116	-0.8494	1.59992e-14	8.85646e-14
00007931-RA	710	3045	826	172	40.639	138.09	18.6948	28.7904	0.205989	0.00733542	0.0129213	-1.46504	4.85979e-159	6.92602e-158	-0.446151	0.00138215	0.00349897
00010824-RA	5	451	765	10	0.290971	20.9153	18.6842	1.45109	7.20985	2.8577e-213	4.01823e-212	1.17915	3.34558e-42	2.0474e-41	3.54304	3.03597e-30	3.02823e-29
00000552-RA	349	413	202	65	78.7686	72.7791	18.6571	46.0092	-0.80079	3.89057e-10	1.03837e-09	-0.614449	8.27395e-07	2.07274e-06	-1.07333	1.19433e-05	3.73745e-05
00000430-RA	283	1510	476	197	30.5503	124.164	18.6245	53.5512	0.737606	1.24805e-11	3.51861e-11	-1.24826	5.10172e-63	4.01665e-62	-1.4368	6.96709e-23	5.44956e-22
00007332-RB	932.576	2178.14	411	209	109.858	205.154	18.5822	79.0612	-1.19413	4.88629e-45	2.66708e-44	-1.98853	5.83968e-171	8.79981e-170	-1.73382	5.5289e-32	5.76796e-31
00009025-RA	6	825.305	1463.34	62	0.189809	20.5388	18.5761	5.31349	7.88829	0	0	1.24319	5.13757e-82	4.7655e-81	1.85031	1.04869e-28	9.94684e-28
00006611-RA	353	677	368	193	52.2698	80.4747	18.5439	54.34	0.0477214	0.714482	0.914417	-0.462263	1.16712e-06	2.89406e-06	-1.77828	8.26252e-31	8.34539e-30
00000967-RA	4159	4600	2059	352	99.5155	87.6901	18.508	26.0449	-1.02655	5.31816e-130	5.38119e-129	-0.742588	5.1916e-69	4.30085e-68	-0.161673	0.0858999	0.160884
00007684-RA	2028	899	508	74	187.025	62.6213	18.4924	15.9996	-2.00919	7.21804e-194	9.48326e-193	-0.406346	8.11683e-07	2.0355e-06	0.0692159	0.763835	1
00013183-RA	2531	716	260	1071	382.356	80.6934	18.4491	595.595	-3.2948	0	0	-1.04407	2.05648e-24	9.20274e-24	-4.7512	0	0
00006762-RA	367	2536	1884	99	9.68873	53.2421	18.4119	7.0959	2.34725	7.01231e-220	1.01137e-218	-0.0116832	0.820416	1	1.53992	7.29275e-29	6.9525e-28
00001290-RA	1193	2087	1009	144	56.8609	80.6	18.3781	18.2463	-0.253939	9.71233e-05	0.00019887	-0.631378	7.7767e-28	3.72807e-27	0.0987783	0.525291	0.786277
00006711-RA	2888	4217	1228	546	108.058	120.903	18.3287	65.9757	-1.24597	1.88415e-136	1.96318e-135	-1.36276	3.30214e-184	5.22901e-183	-1.54048	9.73099e-66	1.85961e-64
00007267-RA	174	413	250	101	36.0227	67.047	18.2269	59.7027	0.510234	0.000437409	0.000856034	-0.307023	0.00866748	0.0161454	-1.40163	6.38733e-12	3.11079e-11
00001721-RA	1083	10561	572	242	84.5476	645.706	18.2079	37.3975	-0.933095	7.09769e-35	3.40062e-34	-3.78927	0	0	-1.46863	1.8267e-28	1.71522e-27
00013610-RB	247	394	98	162	101.04	136.421	18.1799	229.717	-1.34484	3.86257e-16	1.25254e-15	-1.58922	3.9643e-26	1.84215e-25	-3.43223	1.36293e-62	2.48326e-61
00002108-RA	0	4	353	9	0	0.430763	18.1707	3.53472	11.4579	4.5375e-105	4.10033e-104	6.83038	4.85899e-115	5.6983e-114	2.5792	4.78858e-11	2.22519e-10
00010311-RA	719.445	518.939	316.877	112.679	95.7796	51.7821	18.137	43.0874	-1.19494	1.13187e-35	5.50612e-35	-0.29448	0.00500121	0.00956612	-1.21772	8.43491e-11	3.85461e-10
00011353-RA	1622.39	2789.75	1196.25	247	61.7009	83.565	18.0771	28.72	-0.451861	8.97412e-15	2.79737e-14	-0.80449	1.11163e-53	7.9618e-53	-0.433981	0.000188291	0.000521748
00013535-RA	442	604	369	132	51.8095	59.3918	18.0745	50.0358	-0.272641	0.00884699	0.0153825	-0.293779	0.00266519	0.00523727	-1.22642	2.63887e-12	1.30792e-11
00010508-RA	372	928	1730	86	9.50989	18.5288	18.0616	6.75921	2.20472	4.38408e-188	5.63662e-187	1.31551	1.08987e-103	1.18095e-102	1.61993	1.57649e-28	1.48194e-27
00013225-RA	1462	157	222	2	217.073	17.4702	18.0538	1.61839	-2.73092	1.66742e-210	2.32513e-209	0.91625	1.32229e-09	3.8188e-09	4.06213	2.38517e-10	1.06464e-09
00009393-RA	0	77	2815	18	0	0.989507	17.9989	0.898133	14.4528	0	0	5.60658	0	0	4.57647	1.21609e-127	4.21669e-126
00007134-RA	622	1654	654	101	39.9696	87.5152	17.963	16.9969	0.0600647	0.497437	0.662798	-0.921413	2.4798e-42	1.51978e-41	-0.0150448	0.930531	1
00003938-RA	452	1151	658	132	36.0391	74.3623	17.9286	29.8615	0.529343	4.56657e-09	1.16658e-08	-0.389601	1.0776e-07	2.83158e-07	-0.392322	0.0125643	0.0279674
00002615-RA	970	1154	470	251	87.5903	82.1745	17.898	75.5403	-1.05742	1.3926e-38	7.03283e-38	-0.878689	1.48083e-28	7.23505e-28	-1.80454	2.2539e-40	2.89342e-39
00005783-RA	384	299	356	5	44.0234	25.7313	17.8775	1.20086	-0.121488	0.263097	0.374767	0.668548	7.71547e-09	2.15426e-08	3.43517	1.99363e-14	1.09996e-13
00001740-RA	758	1374	445	93	83.1038	120.24	17.8543	30.9072	-0.780522	4.35178e-19	1.52562e-18	-1.20924	4.15051e-55	3.01118e-54	-0.451294	0.0176947	0.0380819
00011259-RA	379	673	345	238	60.1892	83.0479	17.8498	105.745	-0.14785	0.176696	0.262198	-0.546797	1.57138e-08	4.31725e-08	-2.17364	2.05358e-50	3.16255e-49
00001130-RB	181.348	561.94	273.56	144.601	39.059	93.1066	17.8165	78.4529	0.580469	3.42381e-05	7.20448e-05	-0.621289	5.61431e-09	1.5761e-08	-1.78939	1.63457e-23	1.30836e-22
00009797-RA	5339	3812	1642	479	142.202	80.4774	17.7169	32.7682	-1.71334	0	0	-0.797982	6.72727e-68	5.53757e-67	-0.932538	1.28305e-25	1.10256e-24
00006888-RA	486	793	309	314	95.4677	115.22	17.707	125.101	-0.665433	4.13269e-10	1.10194e-09	-0.942402	7.47458e-23	3.21977e-22	-2.73228	1.68714e-89	4.3317e-88
00012657-RA	4914	5696	1369	297	138.072	128.28	17.6973	29.8322	-1.85598	0	0	-1.63968	4.01755833600015e-316	9.19228279625481e-315	-0.50533	2.20201e-06	7.30112e-06
00009550-RB	855.33	43431.4	996.955	54	38.6053	1529.87	17.6716	7.51832	0.208719	0.00309757	0.00565724	-5.02784	0	0	1.49594	1.98656e-15	1.1445e-14
00000350-RA	315	283	229	115	61.4919	45.5812	17.6206	36.0137	-0.472083	0.000226104	0.000451056	0.111563	0.405162	0.57762	-1.71532	4.17636e-18	2.69612e-17
00008278-RA	89	172	151	93	24.4192	42.0839	17.6206	55.6087	0.749554	0.000105462	0.000215341	0.229036	0.183782	0.284069	-2.00918	1.55294e-18	1.02095e-17
00002849-RA	345	209	168	80	93.2766	41.3552	17.5906	63.6664	-1.04988	4.4291e-15	1.39301e-14	0.101963	0.505456	0.688782	-1.63833	2.81518e-12	1.39408e-11
00003114-RA	336	8791	791	247	17.4531	363.243	17.5287	41.1637	1.22261	7.53042e-40	3.86448e-39	-3.05703	0	0	-1.03062	1.38557e-16	8.39681e-16
00010914-RA	212	269	63	33	130.246	139.899	17.5082	67.3261	-1.76092	5.64748e-20	2.02546e-19	-1.67543	1.06497e-19	4.22996e-19	-1.77359	2.54473e-06	8.40928e-06
00001877-RA	1290	1280	491	269	121.128	93.1597	17.4988	78.2371	-1.40565	1.13738e-77	8.41131e-77	-0.965124	2.7684e-36	1.54569e-35	-1.84141	2.5311e-44	3.50911e-43
00001736-RA	431	607	198	143	93.2805	105.606	17.457	85.7223	-1.13399	1.02555e-20	3.73142e-20	-1.19868	5.5876e-26	2.58505e-25	-2.23925	2.56189e-32	2.68935e-31
00000990-RA	3169	5731	2703	386	45.951	63.9302	17.4463	18.4525	-0.241755	1.78962e-08	4.458e-08	-0.667132	8.14972e-67	6.64665e-66	0.0978955	0.268626	0.446195
00008563-RA	3399	4764	1583	521	97.9453	108.926	17.435	44.5372	-1.11469	1.86525e-128	1.87607e-127	-1.17239	4.24104e-157	5.99341e-156	-1.10657	6.35627e-37	7.43865e-36
00004895-RA	255	447	266	90	43.4219	59.4748	17.3935	47.1691	0.048606	0.729375	0.931564	-0.331657	0.00369908	0.00719826	-1.14591	3.80299e-08	1.46685e-07
00001996-RA	880	1073	541	308	72.618	67.6316	17.3495	64.652	-0.714044	7.70395e-19	2.68013e-18	-0.570784	2.32292e-13	7.71874e-13	-1.89686	1.0887e-52	1.73214e-51
00011291-RA	949	1332	356	96	110.722	124.791	17.3437	35.8238	-1.42651	6.46741e-60	4.14966e-59	-1.48629	5.66266e-73	4.86359e-72	-0.818834	2.59659e-05	7.83826e-05
00000677-RA	700	616	442	181	68.6309	49.4029	17.3255	53.1526	-0.675455	3.67159e-14	1.12366e-13	-0.0617974	0.526775	0.715282	-1.42148	1.06937e-20	7.70173e-20
00001614-RA	161	165.968	57.9925	18	105.831	92.4478	17.2899	39.1486	-1.48342	1.88982e-12	5.47779e-12	-1.09848	2.93439e-07	7.52824e-07	-1.01938	0.0366171	0.0746594
00006895-RB	2595.84	2282.89	988.337	175.964	104.459	72.213	17.1263	23.3848	-1.40531	3.86891e-153	4.34335e-152	-0.790649	3.84263e-44	2.43029e-43	-0.220218	0.0984005	0.182891
00008408-RA	504	604	274	264	82.7186	77.7361	17.1144	134.501	-0.891243	2.05728e-16	6.72839e-16	-0.723079	6.22313e-12	1.97275e-11	-2.65539	1.83616e-73	3.87923e-72
00013742-RA	453	408	363	485	53.7053	36.9204	17.0888	164.648	-0.331739	0.00140093	0.00263117	0.248392	0.0212862	0.0379769	-3.12724	1.64328e-162	6.92606e-161
00009254-RC	1.79114	128.477	1504.2	0	0.0478716	2.71384	17.0384	0	9.6048	0	0	3.96498	0	0	12.7602	8.47446e-98	2.37525e-96
00010712-RA	11	28591	609	154	0.753755	1554.8	16.9131	29.0221	5.76263	1.17201e-159	1.35276e-158	-5.13566	0	0	-0.72627	1.80228e-06	6.07638e-06
00012793-RA	18	43	132	12	4.75909	9.61533	16.8627	12.073	2.8536	1.77931e-22	6.74389e-22	2.03158	5.09323e-18	1.93697e-17	0.747836	0.114155	0.210659
00013085-RA	1725	1784	735	238	93.7863	74.0385	16.8535	42.3401	-1.24294	4.56931e-83	3.52164e-82	-0.862133	1.41733e-40	8.45522e-40	-1.08298	2.12568e-17	1.33089e-16
00007868-RA	257	347993	767	5590	13.0057	13782.4	16.7529	898.405	1.5647	9.84755e-56	6.03301e-55	-8.40834	0	0	-5.57514	0	0
00008519-RA	369	294	225	101	77.2986	49.7226	16.7498	59.7513	-0.725677	3.79836e-09	9.74114e-09	0.0311658	0.827644	1	-1.5535	5.75038e-14	3.10447e-13
00003572-RA	1418	2097	627	378	92.1502	101.994	16.7136	63.5176	-1.18946	3.72895e-65	2.5104e-64	-1.32457	2.65331e-92	2.65758e-91	-1.97953	2.76208e-68	5.45827e-67
00007884-RA	38	3969	356	168	4.6263	398.869	16.7008	65.6352	3.2113	1.50723e-64	1.01025e-63	-3.06137	0	0	-1.62598	1.21195e-23	9.7612e-23
00003271-RA	1045	994	563	244	85.5764	63.7777	16.648	59.4896	-0.904446	3.73798e-32	1.70495e-31	-0.402972	2.71132e-07	6.96657e-07	-1.50337	1.00008e-29	9.80658e-29
00006705-RA	135	1530	424	96	11.1667	93.7276	16.6111	28.6635	1.6379	2.27259e-34	1.079e-33	-1.43409	1.25253e-78	1.13674e-77	-0.566787	0.00259589	0.00630944
00006390-RA	9831	3347	2189	197	183.51	48.9594	16.5973	10.8801	-2.1793	0	0	-0.195516	1.18592e-05	2.77805e-05	0.763919	3.80989e-12	1.87232e-11
00000083-RA	5048	10140	2954	238	67.9489	107.943	16.5886	8.95279	-0.785316	5.64316e-93	4.68879e-92	-1.36221	0	0	0.923556	4.5359e-21	3.30934e-20
00009931-RA	1134	444	1170	27	33.8006	9.88375	16.5836	2.65536	0.0327847	0.619415	0.808436	1.81462	2.01307e-118	2.41124e-117	2.72592	6.94456e-36	7.93387e-35
00011281-RA	1775	1749	563	430	140.188	111.276	16.5531	100	-1.66869	7.73486e-133	7.95093e-132	-1.2181	3.85179e-69	3.19563e-68	-2.32074	1.58915e-97	4.43933e-96
00006229-RA	903	865	466	271	83.2583	63.0722	16.5479	80.68	-0.966506	2.70506e-31	1.21471e-30	-0.475205	2.14146e-08	5.85005e-08	-1.92745	7.61722e-48	1.12466e-46
00010747-RA	123	362	83	31	53.9551	134.311	16.5178	33.1129	-0.579054	0.00671813	0.0118613	-1.70644	1.21055e-26	5.67704e-26	-1.28692	0.000524138	0.00137446
00001096-RA	230	512	334	67	36.4216	64.1281	16.4917	27.6088	0.525676	2.60923e-05	5.53824e-05	-0.199164	0.0572184	0.0968928	-0.392147	0.0774557	0.145816
00004648-RA	765	1260	1623	194	18.1734	23.4579	16.4881	14.7497	1.07271	8.13539e-62	5.31312e-61	0.782243	1.29527e-42	7.97311e-42	0.354496	0.00273132	0.00662139
00013471-RA	701	916	390	238	80.5176	88.304	16.4771	47.4689	-0.858032	8.64442e-21	3.15206e-20	-0.814631	1.41528e-20	5.74759e-20	-1.99687	2.47465e-44	3.43368e-43
00004806-RA	905	980	383	161	100.619	84.344	16.4503	50.2129	-1.2526	3.73554e-47	2.09612e-46	-0.938173	2.13896e-27	1.01641e-26	-1.45918	2.49666e-19	1.70192e-18
00005802-RA	2312	795	1563	10	52.7433	14.3552	16.446	0.763621	-0.577085	7.61297e-30	3.34362e-29	1.3922	1.04804e-103	1.13636e-102	4.57362	4.78334e-72	9.95562e-71
00007304-RA	7.19296	7.64288	352.281	1	0.776389	0.654588	16.4311	0.355231	5.57746	8.89004e-93	7.3829e-92	5.91724	1.26124e-115	1.4822e-114	5.70445	1.48397e-19	1.02446e-18
00010248-RA	446.051	607.694	213.369	83.9063	93.6061	104.453	16.4261	58.6041	-1.07571	8.88525e-20	3.16843e-19	-1.09254	1.10197e-22	4.73475e-22	-1.36259	7.67014e-10	3.32274e-09
00007044-RA	9008	6006	684	236	544.115	283.476	16.3921	32.3433	-3.73119	0	0	-2.71707	0	0	-1.17452	1.3331e-19	9.21065e-19
00013134-RA	3119	840	774	153	184.561	38.712	16.3753	24.5789	-2.0228	2.72481e-284	4.7338e-283	0.29897	7.50957e-05	0.00016641	-0.371092	0.0113574	0.0254629
00011366-RA	1084	1297	1052	75	39.4411	36.7628	16.3001	9.31468	-0.0555232	0.40949	0.564551	0.115016	0.0728303	0.120502	1.09978	8.18686e-11	3.74432e-10
00008570-RA	372	383	226	248	72.2627	57.5696	16.2702	154.206	-0.730961	2.61846e-09	6.76728e-09	-0.343805	0.00538358	0.01028	-2.84281	4.7921e-75	1.03319e-73
00007343-RA	256	359	141	83	60.4702	71.7645	16.2572	79.1935	-0.872166	6.36731e-09	1.61824e-08	-0.930696	3.68639e-11	1.1375e-10	-1.94383	5.98565e-16	3.53816e-15
00002082-RA	694	733	319	151	91.2256	76.2668	16.2474	54.2274	-1.13337	6.28473e-32	2.8511e-31	-0.782982	5.20645e-16	1.86808e-15	-1.63031	1.3176e-21	9.84368e-21
00004057-RA	6947	624	1093	297	301.683	21.365	16.2455	40.2785	-2.68026	0	0	1.22556	6.79996e-62	5.3065e-61	-0.830101	7.13988e-14	3.82515e-13
00010876-RB	890.133	3657.79	2372.63	18.8351	14.0434	44.929	16.2281	1.02473	1.40197	5.86658e-131	5.97205e-130	-0.207404	1.55006e-06	3.81995e-06	4.26453	2.95001e-103	8.5831e-102
00009825-RA	162.846	4189.34	700.466	0	8.2533	161.668	16.172	0	2.09166	3.94742e-76	2.88876e-75	-2.16309	0	0	11.6578	2.47387e-46	3.55886e-45
00001253-RA	2	16	739	6	0.0918868	0.551251	16.1606	0.735799	8.43027	8.4487e-212	1.18303e-210	5.93388	2.06868e-239	3.92653e-238	4.22696	4.49502e-33	4.79954e-32
00004315-RA	6269	52	187	124	1353.03	8.80633	16.147	66.2891	-5.07849	0	0	2.26039	1.73219e-28	8.44846e-28	-2.116	7.04183e-26	6.09169e-25
00005418-RA	2803	4065	1994	578	58.3057	66.4606	16.1399	33.9169	-0.503579	2.77883e-27	1.16916e-26	-0.610491	1.80637e-44	1.14676e-43	-0.923387	6.20492e-30	6.11654e-29
00011153-RB	2542.08	3996.11	1272	902	76.5209	93.9371	16.1108	78.6624	-1.01114	7.52712e-86	5.97656e-85	-1.23436	1.86415e-149	2.53842e-148	-2.21389	1.10634e-183	5.18253e-182
00004597-RD	74.9143	102.943	163.539	25.8162	18.0417	19.5401	16.075	16.1864	1.11273	1.42431e-08	3.56757e-08	1.0838	2.2341e-09	6.38742e-09	-0.0466381	1	1
00008660-RA	636	9206	1458	104	18.7143	214.773	16.0544	8.14641	1.18443	5.27393e-66	3.57484e-65	-2.24143	0	0	1.09911	2.40282e-14	1.32312e-13
00010942-RA	1779	14513	676	280	87.4334	569.257	16.013	38.3564	-1.4081	1.50428e-103	1.34276e-102	-4.00689	0	0	-1.4381	1.69499e-31	1.74447e-30
00006924-RA	24	2319	919	110	0.950706	71.377	16.0115	12.9072	5.23939	1.90249e-226	2.81145e-225	-0.918215	8.97321e-58	6.70678e-57	0.352482	0.0275559	0.0575446
00008081-RA	3152	2110	492	861	221.517	116.165	15.9996	200.907	-2.69153	0	0	-1.68322	2.86155e-132	3.64566e-131	-3.51676	0	0
00003368-RA	647	952	1899	351	12.5016	14.3809	15.9721	21.1296	1.54092	1.9366e-124	1.91688e-123	1.41314	1.05935e-125	1.31769e-124	-0.27426	0.00393425	0.00931207
00001107-RA	250	369	214	113	56.0986	63.8898	15.9555	78.9833	-0.236489	0.0893759	0.138913	-0.368775	0.00338384	0.00661622	-1.78766	9.40899e-19	6.27901e-18
00004711-RA	9	22	807	37	0.414061	0.789594	15.8924	5.33328	6.45461	2.29761e-216	3.26618e-215	5.60491	5.3213e-256	1.06155e-254	1.73608	2.82603e-15	1.61982e-14
00009272-RA	983	2329	527	502	75.8863	134.453	15.8804	125.211	-0.911527	6.65883e-31	2.97033e-30	-1.72656	1.6978e-149	2.31377e-148	-2.63937	1.2424e-134	4.50291e-133
00002388-RB	3200.84	4025.96	1523.45	499.501	73.3783	73.4443	15.8709	35.3046	-1.08335	1.40156e-116	1.33315e-115	-0.984869	3.39855e-102	3.65431e-101	-1.10109	3.01078e-35	3.40959e-34
00011012-RA	43908.2	172.024	288.074	25751.5	5305.93	16.1652	15.8445	11166.4	-7.26358	0	0	1.16024	8.55019e-17	3.1306e-16	-9.19097	0	0
00013678-RA	3170	5641	412	160	289.307	392.477	15.7975	48.5679	-2.95568	0	0	-3.35782	0	0	-1.34495	4.46809e-17	2.75439e-16
00010455-RA	725	322	560	3	48.0451	15.6208	15.7771	0.728935	-0.384778	4.1475e-06	9.22844e-06	1.21507	3.01219e-33	1.59546e-32	4.81904	1.60751e-27	1.46682e-26
00004652-RA	660	558	302	69	83.8462	56.4115	15.7245	25.9458	-1.13989	1.10646e-30	4.91736e-30	-0.468503	7.89248e-06	1.86415e-05	-0.579762	0.00920902	0.0207542
00009925-RA	289	433	259	169	42.2981	50.3717	15.6914	77.7246	-0.170339	0.19134	0.281914	-0.324223	0.00518438	0.00991084	-2.09313	1.16236e-34	1.29196e-33
00000270-RA	2175	2281	663	329	132.618	110.667	15.6656	57.467	-1.72604	4.71908e-167	5.60854e-166	-1.36537	4.45517e-104	4.83996e-103	-1.69874	9.99407e-48	1.47301e-46
00004358-RA	524	868	276	531	100.699	139.045	15.6502	312.1	-0.936885	2.40718e-18	8.2835e-18	-1.23563	1.48943e-37	8.47351e-37	-3.65299	2.49871e-214	1.36431e-212
00000880-RA	34348.2	25181	2553	273	471.495	260.866	15.621	12.3133	-3.7622	0	0	-2.88495	0	0	0.515183	1.15448e-07	4.28965e-07
00007249-RA	2335.4	1864.74	447.208	142.664	163.63	108.355	15.4792	31.8176	-2.39662	8.2335e-276	1.3972e-274	-1.64265	1.64459e-114	1.92197e-113	-1.0613	8.15208e-11	3.72942e-10
00007609-RB	348.64	541.643	353	89	37.1955	47.2987	15.4501	24.1527	0.00562845	1	1	-0.200545	0.0478224	0.0815732	-0.721845	0.000293853	0.000796666
00001774-RA	8	119	462	67	0.728928	8.56092	15.4423	18.7333	5.81757	1.08618e-122	1.06447e-121	2.37261	1.32895e-70	1.12137e-69	0.0756383	0.752315	1
00002378-RA	669	1102	601	183	47.1736	61.9721	15.4353	33.1449	-0.166908	0.0469481	0.0757411	-0.457546	1.34215e-09	3.87417e-09	-0.994205	4.34483e-12	2.12775e-11
00013091-RA	432	564	307	118	65.6502	64.4001	15.4011	42.5116	-0.504918	4.31088e-06	9.57803e-06	-0.460247	1.06285e-05	2.49462e-05	-1.32992	9.56051e-13	4.84713e-12
00007718-RD	1243.45	1449.72	568.67	0	88.8516	79.4877	15.399	0	-1.14081	2.7148e-54	1.6399e-53	-0.932909	1.71304e-38	9.88615e-38	11.3572	5.75111e-38	6.92315e-37
00006337-RA	25	113478	513	597	2.10819	7813.3	15.3915	117.75	4.33985	1.80085e-116	1.71198e-115	-7.37187	0	0	-2.92823	8.39588e-183	3.92204e-181
00011661-RB	2844	3495.84	1112	509	108.273	107.244	15.364	49.2764	-1.36696	1.07549e-157	1.23121e-156	-1.23533	2.32041e-134	2.98564e-133	-1.58238	2.93421e-64	5.47664e-63
00010390-RA	5184	7489	2277	784	85.0822	98.6432	15.29	35.9265	-1.19919	1.00986e-200	1.36189e-199	-1.30053	6.35779e-261	1.27741e-259	-1.1717	7.67545e-59	1.3266e-57
00005581-RA	1009	1280	699	182	50.7558	51.0935	15.2779	29.7702	-0.54178	1.84726e-13	5.53256e-13	-0.455648	9.01739e-11	2.73531e-10	-0.768446	3.83253e-08	1.47791e-07
00009412-RA	371	690	361	188	45.7578	63.2461	15.2697	48.8668	-0.0517023	0.637005	0.823913	-0.517397	5.60552e-08	1.50228e-07	-1.76811	7.62116e-30	7.49942e-29
00001997-RA	139	252	32	73	145.6	224.389	15.2691	250.239	-2.12688	5.6181e-17	1.86793e-16	-2.55621	2.35893e-30	1.18951e-29	-3.89072	1.03945e-33	1.1285e-32
00011346-RA	437	2056.5	1104.5	153	14.341	51.9127	15.2512	15.0665	1.32514	3.8307e-61	2.48538e-60	-0.479686	3.40315e-17	1.26337e-16	0.141775	0.310271	0.5104
00011346-RB	437	2056.5	1104.5	153	14.341	51.9127	15.2512	15.0665	1.32514	3.8307e-61	2.48538e-60	-0.479686	3.40315e-17	1.26337e-16	0.141775	0.310271	0.5104
00000883-RA	4270	1004	808	195	214.564	38.4829	15.2405	28.5434	-2.41393	0	0	0.103726	0.154668	0.24124	-0.658962	8.65954e-07	3.00759e-06
00005977-RA	214	169	185	104	47.4779	30.6093	15.239	70.4783	-0.222245	0.13688	0.205162	0.547189	0.000498264	0.00103423	-1.87781	7.2519e-19	4.85104e-18
00001993-RA	1091	1444	540	410	87.1877	90.5695	15.2135	95.3874	-1.02675	5.8895e-41	3.06258e-40	-1.00182	5.8344e-43	3.61259e-42	-2.31219	1.46473e-92	3.89753e-91
00001518-RA	329	1777	722	58	17.2257	70.8776	15.1909	8.75168	1.12132	4.59539e-32	2.09093e-31	-0.882203	7.22383e-42	4.39997e-41	0.927498	2.54952e-06	8.42344e-06
00010335-RA	1158	817	1602	96	28.0546	15.5995	15.1905	7.3267	0.455897	9.66862e-15	3.01329e-14	1.38838	1.33136e-105	1.46051e-104	1.35041	6.78492e-21	4.93308e-20
00013150-RA	1319	1743	2753	904	19.5876	20.8475	15.158	36.8163	1.04919	6.76942e-97	5.76703e-96	1.07644	3.90449e-115	4.58212e-114	-1.10331	1.17216e-62	2.13798e-61
00001804-RA	1263	124	890	34	46.636	3.50076	15.1246	4.22153	-0.517216	5.18575e-15	1.62582e-14	3.25905	4.81824e-187	7.71698e-186	1.99916	8.71302e-20	6.06485e-19
00002401-RA	2390	100	332	5	195.876	5.92682	15.0781	1.53799	-2.85958	0	0	2.14666	2.15598e-45	1.3828e-44	3.33454	3.14924e-13	1.63965e-12
00005879-RA	1114	578	487	96	85.8632	37.3223	15.0484	22.7999	-1.20584	8.39542e-54	5.03695e-53	0.169885	0.0675457	0.112234	-0.367025	0.0459609	0.0919164
00013722-RA	24377.7	2623.33	1112.81	627.399	816.316	67.741	15.0334	68.0719	-4.46543	0	0	-0.82006	9.36302e-53	6.62702e-52	-1.88303	1.61016e-102	4.66862e-101
00001405-RA	251	124	115	54	95.5346	39.8955	15.021	45.1841	-1.13749	6.78689e-13	1.99817e-12	0.308046	0.122589	0.197153	-1.61755	2.10832e-08	8.28984e-08
00001539-RA	1179.12	525.865	985.59	27	43.6123	15.1645	15.0026	3.32423	-0.270919	3.6738e-05	7.71123e-05	1.32313	1.45878e-63	1.15555e-62	2.47852	1.49782e-27	1.36747e-26
00008175-RA	1280	14356	738	256	69.5804	611.413	14.9978	38.6245	-0.806646	7.34846e-32	3.33187e-31	-3.86462	0	0	-1.18227	2.76194e-21	2.03094e-20
00008441-RA	3442	3762	1456	159	74.5972	66.2062	14.993	13.201	-1.25346	8.28147e-159	9.52596e-158	-0.952366	1.98624e-91	1.97182e-90	0.484841	0.000152239	0.000426699
00007113-RA	149	188	141	57	38.8784	39.6246	14.9852	40.9537	-0.0918376	0.599865	0.784748	0.00203287	1	1	-1.40195	2.51409e-07	9.07479e-07
00014221-RA	21	33.6412	17	25.6055	39.8782	53.891	14.9752	163.912	-0.315066	0.627432	0.812844	-0.564683	0.253452	0.376262	-3.28448	2.56799e-10	1.14188e-09
00011629-RA	277	298	184	122	60.417	51.919	14.9606	72.4933	-0.602144	1.40447e-05	3.03663e-05	-0.278387	0.0454221	0.0776205	-2.11585	1.81509e-25	1.55419e-24
00003414-RA	678	923	505	282	53.0525	56.8547	14.9055	64.3424	-0.437208	5.509e-07	1.27768e-06	-0.452893	3.33538e-08	9.03093e-08	-1.86895	1.7673e-47	2.59117e-46
00008443-RA	5516	3737	976	197	194.025	102.115	14.8537	23.0347	-2.51082	0	0	-1.51975	3.56171e-200	6.01983e-199	-0.401222	0.00181832	0.00454634
00010801-RA	727	499	470	277	61.2931	34.2552	14.8481	65.3599	-0.641456	1.90668e-13	5.70849e-13	0.330608	0.00054335	0.00112448	-1.94672	1.52105e-49	2.30445e-48
00011831-RA	22	123	44	14	16.3535	77.7349	14.8307	34.2189	0.983671	0.00932491	0.0161901	-1.06418	1.88388e-05	4.35601e-05	-1.05423	0.0543509	0.107734
00011641-RA	175	135	118	90	48.0152	31.3149	14.8246	95.1701	-0.580359	0.000740436	0.00142259	0.222681	0.23421	0.356283	-2.31708	6.64803e-22	5.02472e-21
00003829-RA	21902	1381	1208	111	568.378	27.0377	14.8189	9.46857	-4.19253	0	0	0.223958	0.000233398	0.000500197	0.733832	6.09578e-07	2.13257e-06
00004399-RA	3559	6062	1550	724	82.8295	107.494	14.7134	56.6057	-1.21144	8.80481e-154	9.90438e-153	-1.55039	6.64274e-302	1.47376e-300	-1.61164	4.24188e-92	1.11811e-90
00006127-RA	1323	218	1632	85	30.8642	4.00143	14.7118	5.80739	0.290504	3.66582e-07	8.59926e-07	3.32046	0	0	1.55268	1.71081e-25	1.46565e-24
00010374-RA	7581	9068	1494	713	183.412	170.599	14.7095	51.3661	-2.35541	0	0	-2.18445	0	0	-1.64264	1.58736e-93	4.27113e-92
00011451-RA	159	285	151	71	38.4868	54.8772	14.6665	46.0615	-0.0867079	0.612053	0.799325	-0.499042	0.000646474	0.00133396	-1.61993	8.33988e-11	3.81222e-10
00000646-RA	189	153	265	3	31.5234	20.7889	14.6646	1.28222	0.47504	0.000687033	0.00132286	1.20877	9.10779e-17	3.33041e-16	3.74023	1.07437e-11	5.1755e-11
00006895-RA	2026.16	2371.11	756.663	193.036	90.9433	84.0502	14.6388	28.0787	-1.43317	2.25382e-119	2.17706e-118	-1.23065	2.03403e-96	2.1141e-95	-0.739038	5.06102e-08	1.93698e-07
00003316-RE	347.837	108.522	953.54	0	14.1064	3.51069	14.6127	0	1.44226	1.24365e-60	8.02553e-60	3.55064	8.55388e-216	1.52546e-214	12.1027	8.66792e-63	1.58616e-61
00006487-RA	1607	2229	943	176	59.5155	66.2363	14.5813	20.7859	-0.78126	1.90376e-37	9.47766e-37	-0.823924	1.9521e-46	1.27787e-45	-0.288243	0.03275	0.0672147
00004756-RE	35.4232	3509.6	1392.07	0	0.911307	73.1069	14.5754	0	5.27916	0	0	-0.916951	4.91091e-81	4.52779e-80	12.6484	5.27701e-91	1.37374e-89
00010227-RA	464	512	249	121	67.1044	62.1428	14.5699	34.934	-0.909938	8.65111e-16	2.7791e-15	-0.622709	2.46484e-08	6.7171e-08	-1.66799	5.23426e-18	3.361e-17
00002763-RA	43	54	131	38	10.6633	10.2765	14.5546	26.6612	1.59207	1.8712e-11	5.24292e-11	1.69297	4.72291e-14	1.6052e-13	-0.923361	0.0037439	0.00896627
00002073-RA	1547.31	1997.49	748	702.49	78.3852	81.8693	14.5017	108.561	-1.06083	9.94706e-59	6.31483e-58	-0.999903	1.02069e-56	7.52192e-56	-2.61907	3.47077e-184	1.63039e-182
00002268-RA	457	698	381	168	52.5227	62.2374	14.4873	37.5996	-0.27462	0.00746506	0.0131318	-0.456254	1.11194e-06	2.75966e-06	-1.52812	1.6751e-21	1.24426e-20
00008271-RA	439	346	848	171	17.3524	10.9006	14.4536	21.4782	0.937348	4.23834e-28	1.80904e-27	1.70995	5.34764e-81	4.92235e-80	-0.399828	0.00394211	0.00932937
00010721-RA	1506	1537	561	407	93.3979	74.4211	14.4379	85.6039	-1.43675	5.30824e-92	4.38451e-91	-1.03683	6.32653e-48	4.20859e-47	-2.24657	2.65391e-88	6.73163e-87
00013089-RB	192.73	3763.2	1420.94	60.6055	5.42901	86.1192	14.4337	5.09518	2.86909	2.80092e-214	3.95491e-213	-0.987989	1.94516e-97	2.02927e-96	1.8407	7.66546e-28	7.06356e-27
00010786-RA	1115	903	766	252	49.312	31.8885	14.3847	34.8693	-0.553852	3.45886e-15	1.09194e-14	0.179664	0.0160794	0.0290231	-1.10585	5.17903e-19	3.49081e-18
00009652-RA	162.601	230	98	7	38.4081	45.9772	14.3659	7.28728	-0.742039	7.65318e-05	0.000157435	-0.813029	1.96324e-06	4.79812e-06	1.09374	0.060349	0.119049
00007555-RA	2520	2843	560	789	151.051	141.327	14.3432	148.893	-2.18197	4.90839e-262	8.00624e-261	-1.92664	3.41005e-207	5.92427e-206	-3.20409	1.01625e-267	6.70206e-266
00013537-RA	684	1012	555	668	42.0214	49.7226	14.3234	123.113	-0.313744	0.000243972	0.00048572	-0.449503	1.05254e-08	2.9156e-08	-2.97685	7.05756e-208	3.6407e-206
00006378-RA	167	150	103	69	60.1263	45.6433	14.3208	76.1793	-0.708821	7.89007e-05	0.00016215	-0.125122	0.528901	0.718112	-2.12967	1.63237e-15	9.4726e-15
00010258-RA	281	180	741	21	14.7143	7.37213	14.3006	3.14984	1.38621	3.00487e-45	1.64442e-44	2.45761	2.25223e-115	2.64495e-114	2.42917	1.1177e-20	8.04641e-20
00010060-RA	446	505	203	109	81.4746	70.3678	14.292	51.9242	-1.14737	9.91022e-22	3.68391e-21	-0.897379	2.90425e-14	9.92296e-14	-1.81173	2.12583e-18	1.38836e-17
00000234-RA	49	121	115	55	20.1995	42.1973	14.2884	57.6015	1.21639	3.00671e-07	7.07781e-07	0.343338	0.0803651	0.132163	-1.64401	9.67419e-09	3.88655e-08
00012112-RD	5534.12	3.16347e-06	1609.7	249.321	123.454	5.56374e-08	14.2876	16.692	-1.79378	0	0	13.8762	0	0	-0.019267	0.891519	1
00007178-RA	720	1137	314	142	82.278	104.67	14.2678	43.9016	-1.2092	1.93467e-36	9.52441e-36	-1.43901	2.99742e-60	2.30804e-59	-1.56445	3.66966e-19	2.49143e-18
00004268-RA	683	600	374	188	68.0056	48.227	14.2209	55.2303	-0.880926	3.34097e-21	1.22997e-20	-0.264783	0.00657912	0.0124962	-1.7171	2.21497e-28	2.07401e-27
00012783-RA	1253	1314	470	200	93.8926	78.0668	14.1753	44.3923	-1.42671	2.03767e-77	1.50362e-76	-1.06599	1.19291e-43	7.48274e-43	-1.4769	3.4538e-24	2.82915e-23
00010295-RA	69	10696	619	103	3.6743	462.927	14.1749	16.6238	3.15066	4.07473e-107	3.70805e-106	-3.69369	0	0	-0.122649	0.478398	0.751467
00006466-RA	151	187.934	170	79	30.7692	31.3595	14.1744	47.7297	0.158563	0.375672	0.521002	0.272192	0.0930658	0.152187	-1.60314	7.86724e-12	3.81058e-11
00005640-RA	806.97	241.296	1018.08	2.18748	24.0643	5.6882	14.1705	0.226953	0.32292	5.86313e-06	1.29346e-05	2.49334	3.84824e-158	5.46125e-157	6.13099	3.07138e-55	5.02934e-54
00005401-RA	1104	1363	1355	107	26.7927	26.0274	14.1084	7.75602	0.283224	4.89702e-06	1.08574e-05	0.408542	4.99099e-12	1.59055e-11	0.952409	5.62833e-11	2.60605e-10
00006553-RA	460	382	418	119	38.1208	24.5522	14.0944	30.1106	-0.150388	0.137124	0.205509	0.546832	1.93449e-07	5.01733e-07	-0.897097	4.14824e-07	1.48175e-06
00000436-RA	349	525	176	149	75.5101	80.9096	14.0574	91.0244	-0.999437	3.78166e-14	1.15692e-13	-1.15919	9.65196e-22	4.03874e-21	-2.46827	1.95771e-38	2.38399e-37
00002262-RA	1166	1605	572	208	92.7416	102.861	14.0225	47.8112	-1.03962	2.92533e-44	1.58235e-43	-1.07127	1.95877e-52	1.38e-51	-1.25024	2.46758e-19	1.68278e-18
00014044-RA	619	12213	1001	268	21.6837	349.429	13.9892	29.8438	0.681022	2.62498e-19	9.24294e-19	-3.19169	0	0	-0.808714	3.82671e-12	1.87894e-11
00008346-RB	174194	9082.66	571.562	682.768	10152	391.808	13.9844	142.311	-8.26355	0	0	-3.57281	0	0	-2.96599	1.07768e-211	5.64588e-210
00004236-RA	177	176.972	99	127	54.6818	46.2256	13.9544	116.759	-0.849735	2.7986e-06	6.28778e-06	-0.420554	0.0251197	0.0443831	-3.06653	2.43676e-43	3.32352e-42
00012564-RA	1579	3674	937	321	54.669	100.703	13.9154	32.8074	-0.76511	1.36557e-35	6.63531e-35	-1.55405	9.48961e-205	1.62347e-203	-1.16432	1.1952e-25	1.03075e-24
00011064-RA	277.312	3773.6	285.597	66.634	28.9823	315.72	13.8811	22.7682	0.0301578	0.867975	1	-3.30633	0	0	-0.609957	0.00769039	0.0175077
00011918-RA	11.4028	20.2804	74.8127	6.43345	4.66453	7.02201	13.8785	7.78694	2.68835	2.9923e-12	8.62557e-12	2.2922	4.90369e-12	1.56332e-11	0.826396	0.203203	0.356634
00004654-RA	1107.01	997.071	672.291	239.848	58.6815	41.5045	13.8692	32.4955	-0.731703	7.27812e-24	2.85306e-23	-0.151516	0.0464619	0.0793249	-1.22275	2.61247e-21	1.92271e-20
00012990-RA	7	240902	751	1491	0.311429	8634.81	13.8673	218.979	6.70783	8.227e-206	1.1285e-204	-7.90814	0	0	-3.699	0	0
00003771-RA	80	348	281	0	8.12326	27.4514	13.8586	0	1.7986	2.33153e-26	9.65749e-26	0.108512	0.364577	0.526953	10.3407	2.43497e-19	1.66256e-18
00012810-RA	452	634.912	393.636	177.67	44.9468	50.5008	13.8525	54.6807	-0.211697	0.0398853	0.064738	-0.272555	0.00427688	0.00822462	-1.5618	2.57669e-23	2.05463e-22
00008632-RA	784	2529	1113	59	24.4832	58.6435	13.8269	6.0391	0.493162	1.92683e-12	5.5791e-12	-0.766984	1.32098e-45	8.52124e-45	1.52708	1.27525e-17	8.05627e-17
00013064-RA	453	1232	582.5	88	28.2568	60.3718	13.819	16.2009	0.350362	0.000168056	0.000337739	-0.663503	3.95184e-19	1.5495e-18	0.0166912	0.962992	1
00013064-RB	453	1232	582.5	88	28.2568	60.3718	13.819	16.2009	0.350362	0.000168056	0.000337739	-0.663503	3.95184e-19	1.5495e-18	0.0166912	0.962992	1
00005969-RB	377.075	697.828	451.592	29.408	27.9181	40.7457	13.8045	5.98324	0.247794	0.0171468	0.0289399	-0.210733	0.0206075	0.0367973	1.22982	3.58549e-06	1.17287e-05
00005969-RC	377.075	697.828	451.592	29.408	27.9181	40.7457	13.8045	5.98324	0.247794	0.0171468	0.0289399	-0.210733	0.0206075	0.0367973	1.22982	3.58549e-06	1.17287e-05
00007037-RA	5333	5836	886	465	198.745	172.196	13.7355	53.9615	-2.6017	0	0	-2.30239	0	0	-1.77966	6.21197e-71	1.27398e-69
00010800-RA	1423	1649	1004	671	53.9983	48.8708	13.733	52.1602	-0.515422	1.31085e-16	4.30641e-16	-0.298731	1.02703e-06	2.55534e-06	-2.12837	3.87656e-131	1.37246e-129
00004789-RA	115.428	1778.38	322.561	96.1005	13.1274	165.252	13.7005	32.3038	1.46929	7.08939e-23	2.71886e-22	-2.04549	6.86232e-148	9.26194e-147	-0.962557	1.30507e-06	4.45541e-06
00012510-RA	1	7	32	3	0.940345	5.59014	13.6943	9.23724	4.82411	8.1025e-09	2.04564e-08	2.58537	8.0274e-07	2.01367e-06	0.698945	0.523698	0.784032
00010697-RA	837	2497	311	192	85.3548	187.776	13.6704	55.9482	-1.44024	2.83175e-54	1.70932e-53	-2.58772	3.8756e-267	7.9097e-266	-2.01342	1.30036e-36	1.51441e-35
00006449-RA	448	698	580	151	26.1998	31.8249	13.6667	29.4327	0.360166	0.000109807	0.000224051	0.149869	0.0769051	0.126748	-0.768258	5.82102e-07	2.03815e-06
00012536-RA	0	0	313	5	0	0	13.6659	1.43686	11.2845	2.61256e-93	2.17934e-92	11.5141	1.51852e-101	1.62552e-100	3.24957	4.43318e-12	2.16975e-11
00003480-RA	5	268791	320	3340	0.526606	23209.5	13.6568	990.13	5.95279	1.9251e-86	1.53944e-85	-9.29664	0	0	-6.09273	0	0
00013673-RB	4312.78	1576	716	113	172.653	48.8822	13.6558	10.8524	-2.60267	0	0	-0.721079	4.57061e-27	2.16092e-26	-0.0463345	0.803443	1
00003148-RA	451	476	265	242	61.8433	48.3378	13.6413	96.2275	-0.77915	3.93416e-12	1.12979e-11	-0.427748	0.000144332	0.000313272	-2.57802	7.27551e-65	1.3625e-63
00005112-RA	1525	2293	684	127	70.2886	81.6325	13.6267	16.7982	-1.16889	8.18291e-68	5.62141e-67	-1.32796	3.30941e-100	3.50689e-99	-0.280736	0.0824314	0.154629
00010520-RA	2006.34	6891.87	1011.75	389.406	64.1585	171.571	13.6174	35.5351	-0.999923	4.1683e-69	2.88946e-68	-2.35085	0	0	-1.33229	5.91006e-38	7.10432e-37
00012922-RA	960	869	200	84	147.739	107.03	13.5857	46.3995	-2.27462	1.41061e-114	1.33047e-113	-1.70175	8.60679e-60	6.60011e-59	-1.45745	1.09854e-10	4.99704e-10
00003634-RA	2158	2777	741	579	100.257	102.166	13.5817	72.5069	-1.55429	3.04042e-142	3.25466e-141	-1.48878	5.20864e-151	7.1622e-150	-2.35374	7.1277e-132	2.52883e-130
00001860-RA	369.397	108.536	207.156	46.9226	79.3497	17.8561	13.5731	27.5447	-0.846366	1.21869e-11	3.43642e-11	1.34846	1.53622e-15	5.45148e-15	-0.567132	0.0401528	0.080907
00013666-RA	1679.77	6442.49	864.422	60.5131	61.7359	191.681	13.5285	5.85269	-0.970653	1.43917e-54	8.72165e-54	-2.48059	0	0	1.126	2.20517e-09	9.24104e-09
00004363-RB	512.465	1416.64	1096.55	276.37	16.4324	36.2135	13.507	22.0985	1.08496	1.77568e-44	9.62654e-44	0.0475656	0.451556	0.639695	-0.721574	1.94385e-10	8.73121e-10
00002514-RA	597	747	503	170	51.9541	51.5988	13.4993	34.4593	-0.259413	0.0043841	0.00784167	-0.153447	0.0814565	0.133893	-1.14462	6.02191e-14	3.22929e-13
00013504-RD	562.604	566.224	376.434	87.5303	50.316	38.6292	13.4906	24.2642	-0.591861	1.48931e-09	3.88667e-09	-0.171858	0.083228	0.136764	-0.605158	0.00250847	0.0061151
00003005-RA	633	1250	693	121	31.8972	50.903	13.4748	18.0093	0.118328	0.158659	0.236393	-0.433871	1.02974e-09	2.99294e-09	-0.192081	0.245342	0.417441
00005266-RB	261.469	12290.6	680.328	36.4037	11.3351	417.012	13.468	5.41613	1.36687	4.15592e-41	2.16579e-40	-3.7579	0	0	1.51324	4.05281e-11	1.88693e-10
00005705-RA	3319	5969	1031	305	99.0463	138.339	13.4272	29.012	-1.69888	1.52706e-257	2.45982e-256	-2.11626	0	0	-0.952675	1.04899e-17	6.63939e-17
00008432-RA	531	529	306	238	57.4941	44.8109	13.4152	75.5652	-0.807226	7.77557e-15	2.42646e-14	-0.372549	0.000408797	0.000857413	-2.34659	4.19793e-56	6.94848e-55
00003038-RB	655.017	432.575	241.335	65.7953	91.4903	47.1954	13.4116	19.3222	-1.45232	1.05472e-43	5.66321e-43	-0.424678	0.000307722	0.000651348	-0.834435	0.000513087	0.001348
00000983-RA	1132	2698	840	253	42.5451	83.0595	13.3987	26.8752	-0.442655	1.06796e-10	2.90331e-10	-1.26625	7.04567e-113	8.16589e-112	-0.97855	1.17583e-15	6.8564e-15
00007658-RA	403	9106	550	159	23.8972	429.157	13.3821	25.4503	0.436236	6.72052e-06	1.47989e-05	-3.63198	0	0	-0.919312	1.84917e-09	7.82919e-09
00002932-RA	904	1844	672	188	43.898	69.4573	13.3769	30.9039	-0.44009	7.39873e-09	1.87726e-08	-1.03912	1.99186e-56	1.46339e-55	-0.872045	4.74549e-10	2.08859e-09
00005431-RA	3346	3328	1001	296	98.9428	77.1366	13.3535	27.771	-1.75317	4.24688e-273	7.16347e-272	-1.31605	1.827e-143	2.4269e-142	-0.952061	2.8226e-17	1.75741e-16
00010175-RA	463	639	560	181	28.4152	30.8253	13.3186	34.1979	0.262051	0.00499606	0.00890407	0.226636	0.00890442	0.0165795	-1.08025	1.14386e-13	6.07976e-13
00008883-RB	945.997	781.997	312	450	102.554	68.1251	13.318	155.127	-1.6122	1.7701e-71	1.2476e-70	-0.908314	2.60905e-21	1.0799e-20	-3.23747	4.12623e-158	1.71759e-156
00001707-RA	41	115	450	25	2.78799	5.93565	13.3009	4.07843	3.43996	4.21208e-86	3.3555e-85	2.38391	4.93807e-69	4.09283e-68	1.45872	1.46974e-07	5.42388e-07
00011358-RA	1746	10560	737	637	87.8365	422.121	13.2864	80.6327	-1.25647	2.24144e-85	1.76803e-84	-3.42354	0	0	-2.49926	4.21457e-157	1.74143e-155
00009653-RA	690	198	1038	74	24.7158	5.65175	13.2326	7.16686	0.576753	3.35145e-15	1.05883e-14	2.80641	1.59983e-184	2.53814e-183	1.09981	1.29962e-10	5.87519e-10
00014212-RA	284	643	694	27	14.4281	25.379	13.2044	3.43699	1.27637	1.25873e-37	6.28131e-37	0.527091	1.19593e-10	3.61401e-10	1.9726	1.26301e-15	7.35201e-15
00013613-RA	1325.3	580.714	423.162	243.639	104.389	34.9246	13.1937	52.7004	-1.65904	2.57504e-101	2.27082e-100	-0.039536	0.68706	0.908642	-1.91298	6.91999e-43	9.33227e-42
00005694-RA	508.139	652.94	474.611	93	38.0798	38.9894	13.172	20.4414	-0.110749	0.262275	0.37366	-0.0431234	0.640994	0.852412	-0.358397	0.0539781	0.107071
00005822-RA	1215	549	140	125	257.81	90.0911	13.1497	82.9801	-3.12861	5.29442e-204	7.20359e-203	-1.55358	2.17231e-34	1.17051e-33	-2.54464	5.63315e-34	6.15148e-33
00002998-RA	553	1626	638	174	25.9667	60.069	13.1486	28.7489	0.193936	0.0260441	0.0433089	-0.932512	2.30401e-42	1.41256e-41	-0.835301	6.98653e-09	2.85314e-08
00004763-RA	465	363	522	0	29.7956	17.7926	13.1481	0	0.15448	0.106088	0.163557	0.94088	6.13176e-21	2.51691e-20	11.2337	5.7989e-35	6.49268e-34
00009954-RA	889	3602	1074	319	29.4154	94.5502	13.1469	30.217	0.260406	0.000148646	0.000299663	-1.32865	1.56007e-155	2.19363e-154	-0.958478	1.45077e-18	9.54895e-18
00003032-RA	946	1295	462	444	70.3956	75.6204	13.1364	106.284	-1.04604	4.19583e-37	2.08145e-36	-1.06974	3.3384e-43	2.07242e-42	-2.65208	2.31832e-120	7.76637e-119
00002904-RA	923	2362	502	128	63.1649	123.001	13.1339	19.3984	-0.890777	4.1581e-28	1.77524e-27	-1.81696	1.30741e-162	1.90032e-161	-0.738192	9.07577e-06	2.8614e-05
00009038-RA	1885.32	6113.65	1524.31	236	38.6779	99.4879	13.1315	12.6585	-0.318929	2.7606e-09	7.12914e-09	-1.58674	9.90468963285791e-316	2.25395352593894e-314	-0.0186849	0.88832	1
00004217-RA	362	472	248	97	44.7444	42.118	13.1219	33.4826	-0.557715	4.21886e-06	9.38474e-06	-0.511189	8.2301e-06	1.94226e-05	-1.35493	6.59335e-11	3.02952e-10
00003224-RA	17	109	34	0	14.4308	78.2971	13.1073	0	0.982493	0.0242716	0.0404254	-1.261	3.18686e-06	7.71128e-06	7.30182	0.00419502	0.00986543
00007284-RA	1240.6	279.884	672.888	57	57.5207	10.1419	13.0941	8.28419	-0.894775	1.33527e-36	6.57548e-36	1.6821	8.7485e-64	6.95291e-63	0.850974	2.72953e-05	8.22772e-05
00005090-RB	3517.18	3878.62	997.5	188.618	103.668	89.1986	13.0529	15.5328	-1.8302	2.66825e-305	4.83014e-304	-1.54198	2.61568e-211	4.60607e-210	-0.307076	0.019326	0.0414231
00003659-RA	1144	795	270	121	144.475	84.0352	13.0274	48.6279	-2.09484	6.21336e-122	6.06795e-121	-1.14061	9.09297e-31	4.62263e-30	-1.55127	2.47071e-16	1.47864e-15
00010360-RA	9	58113	386	654	0.77876	4253.78	12.9675	170.44	5.39089	9.26381e-100	8.07618e-99	-6.81665	0	0	-3.46994	4.50508e-247	2.75498e-245
00010647-RA	0	46470	380.139	163	0	2897.78	12.8665	29.0628	11.5647	5.46143e-113	5.11671e-112	-6.51616	0	0	-1.4878	5.06233e-20	3.54279e-19
00007434-RA	382	473	282	167	42.654	40.8463	12.8657	58.2431	-0.450005	9.67295e-05	0.000198233	-0.328961	0.00306811	0.00601496	-1.95332	7.16454e-31	7.24946e-30
00003671-RA	1087	1224	581	288	69.257	59.1506	12.8264	44.7071	-0.915895	6.06633e-34	2.85763e-33	-0.657824	8.9516e-19	3.48148e-18	-1.69714	1.02913e-41	1.34894e-40
00007599-RA	1139	4197	859	186	38.3778	108.81	12.8198	19.2783	-0.419284	7.58831e-10	2.00145e-09	-1.87143	4.37424e-308	9.80821e-307	-0.502523	0.000198309	0.000548062
00008791-RA	1536.81	35.1739	234.187	30.0826	165.103	2.64481	12.8102	13.4848	-2.72585	5.42312e-220	7.83511e-219	3.14696	7.07697e-50	4.82422e-49	0.250421	0.451761	0.716926
00001327-RA	4332	3621	1224	630	133.647	89.4007	12.7369	56.4919	-1.83562	0	0	-1.14764	4.41405e-122	5.39078e-121	-1.75163	3.29645e-92	8.71641e-91
00007799-RA	617.003	1716.04	2333.15	462.514	8.30047	17.7459	12.7303	18.9491	1.90642	1.88114e-202	2.54712e-201	0.860214	6.203e-68	5.11352e-67	-0.375244	9.44467e-06	2.97381e-05
00009463-RA	1080	1589	426	236	78.2159	88.6721	12.7104	50.0892	-1.35415	2.37981e-62	1.56639e-61	-1.48189	2.27482e-85	2.16012e-84	-1.85739	1.13588e-39	1.42979e-38
00001188-RA	11555	67	143	77	2331.13	9.54325	12.6678	54.5486	-6.34741	0	0	1.50886	3.92312e-13	1.29439e-12	-1.81534	2.13267e-13	1.12149e-12
00005820-RA	40.599	87.0069	103.716	10.8022	9.67934	17.5559	12.6525	10.1346	1.33815	2.694e-07	6.35237e-07	0.669629	0.00193293	0.00385646	0.55185	0.296307	0.489296
00013177-RA	880	872	921	122	27.8852	21.7975	12.6499	11.9993	0.0533906	0.470171	0.640958	0.495876	4.2579e-12	1.36028e-11	0.206283	0.178114	0.315267
00008033-RA	1065	1813	592	390	57.6008	77.4087	12.64	61.4836	-0.859347	4.60963e-30	2.02986e-29	-1.19749	1.52642e-69	1.2733e-68	-2.10746	5.17554e-77	1.15434e-75
00006844-RA	829	1219	409	102	59.3448	69.5758	12.6186	23.4899	-1.03134	3.28103e-32	1.49816e-31	-1.15825	2.13626e-46	1.39679e-45	-0.706157	0.000158664	0.000443011
00001963-RA	469	545	358	208	45.2923	42.6633	12.5688	55.4293	-0.401805	9.99601e-05	0.000204604	-0.189172	0.0660291	0.1098	-1.92597	2.56173e-37	3.03385e-36
00001036-RA	2061	2914	725	206	92.1462	101.915	12.5424	28.8775	-1.51943	4.77041e-132	4.87388e-131	-1.58973	2.11182e-161	3.05632e-160	-0.894449	2.5519e-11	1.2065e-10
00004174-RA	1545	4371	1152	254	45.2075	101.305	12.5267	20.1112	-0.435725	2.26454e-13	6.76788e-13	-1.50666	6.35431e-224	1.15775e-222	-0.528662	5.1416e-06	1.6657e-05
00008450-RA	224	114995	1029	67	5.80171	2253.12	12.5255	4.8583	2.18675	2.86695e-115	2.70862e-114	-6.38696	0	0	1.23054	2.18941e-12	1.08836e-11
00006363-RA	2572	5501	920	522	84.2249	143.314	12.4906	58.0378	-1.49536	1.31612e-168	1.57869e-167	-2.16279	0	0	-1.89215	8.30337e-87	2.05048e-85
00006435-RA	256	273	763	91	11.9089	10.1789	12.4839	12.3696	1.56278	2.31914e-55	1.41513e-54	1.8993	4.78609e-85	4.53196e-84	0.357644	0.0402857	0.0810775
00000326-RA	1035	1006	1076	211	30.2835	22.7033	12.4649	15.7462	0.0437425	0.52108	0.687618	0.514058	1.33901e-14	4.61911e-14	-0.359558	0.00355683	0.00853283
00007940-RA	1423	915	371	248	117.446	60.135	12.4205	68.136	-1.95138	1.81789e-135	1.88713e-134	-0.88509	1.42589e-23	6.25761e-23	-2.12826	9.46241e-51	1.46124e-49
00005332-RA	226	600	677	82	9.83116	20.6639	12.4181	9.59786	1.57001	3.30011e-50	1.90583e-49	0.59115	2.04028e-12	6.58315e-12	0.335354	0.0688681	0.132179
00008392-RA	25.448	45.782	706.389	47	1.08257	1.54666	12.4154	5.79193	4.77576	1.04759e-167	1.25034e-166	4.3604	1.62845e-191	2.65622e-190	1.19917	1.27075e-08	5.08089e-08
00000038-RA	419	912	479	108	28.244	48.7342	12.4124	23.4854	0.180725	0.0725085	0.113589	-0.51184	7.35587e-10	2.14912e-09	-0.56078	0.00154425	0.00388301
00009720-RA	492	513	229	121	62.9529	52.657	12.3764	48.0445	-1.11518	1.05859e-22	4.04322e-22	-0.746267	5.87309e-11	1.79839e-10	-1.78867	3.48762e-20	2.46124e-19
00004330-RA	1136	1152	453	431	80.3009	62.0575	12.3618	95.3869	-1.33844	2.65008e-64	1.77273e-63	-0.929324	3.46037e-31	1.77094e-30	-2.63758	2.85835e-116	9.27971e-115
00000061-RA	899	937	408	280	70.4116	59.2679	12.3593	62.142	-1.15181	3.67519e-41	1.91646e-40	-0.78225	9.33087e-20	3.71226e-19	-2.16625	2.38513e-58	4.08876e-57
00011593-RA	183	6820	878	205	6.69806	201.541	12.3558	18.9752	2.2493	2.65942e-103	2.37009e-102	-2.54026	0	0	-0.611265	2.4776e-06	8.20239e-06
00012069-RA	1837.8	2433.35	1904.48	327.771	32.4761	34.2146	12.3168	16.9083	0.0391151	0.455627	0.621636	0.0635216	0.197146	0.303942	-0.17133	0.0818653	0.153636
00003407-RA	2161	2617	1198	379	54.1867	51.1809	12.2964	29.5591	-0.863303	4.39648e-57	2.73633e-56	-0.710164	4.70879e-41	2.83117e-40	-1.04949	2.74251e-25	2.32698e-24
00009022-RA	2	181	1282	30	0.0483004	3.37246	12.2515	2.14971	9.22492	0	0	3.24039	1.26833e-261	2.55443e-260	2.70596	7.21047e-39	8.90298e-38
00011631-RA	1949	4995	899	458	68.1558	137.926	12.2173	45.5685	-1.12853	2.89877e-79	2.16854e-78	-2.05689	0	0	-1.73677	3.72183e-67	7.24422e-66
00010544-RA	353	377	301	49	46.2359	37.9121	12.2009	19.6356	-0.242111	0.0413239	0.0670084	0.092237	0.448303	0.635568	-0.0910118	0.748418	1
00008866-RA	138	247	156	18	23.7263	32.9115	12.1922	8.88735	0.164438	0.385178	0.533527	-0.245738	0.111641	0.181066	0.404842	0.348254	0.569097
00011117-RA	971	2873	1205	128	23.0043	52.2507	12.1878	8.99145	0.299156	4.94785e-06	1.09629e-05	-0.836397	8.25456e-59	6.24739e-58	0.524718	0.000221224	0.000610589
00002359-RA	2401	16726	2184	112	28.9059	155.383	12.1822	3.78724	-0.148954	0.00169464	0.00316442	-2.51992	0	0	1.57513	3.81963e-34	4.20109e-33
00000520-RA	711	3348	937	22	21.7788	82.5132	12.1594	2.11025	0.385841	2.32619e-07	5.51679e-07	-1.42	1.53339e-163	2.23845e-162	2.70065	8.62359e-29	8.2073e-28
00003640-RA	824	548	392	170	77.702	39.198	12.1574	45.0693	-1.08385	1.1932e-34	5.69574e-34	-0.0662326	0.521254	0.708702	-1.50415	2.77163e-21	2.03717e-20
00002204-RA	4390	7599	999	227	129.852	173.959	12.141	20.7281	-2.14782	0	0	-2.51005	0	0	-0.57209	3.26248e-06	1.07012e-05
00007052-RD	53825.6	1516.95	228.653	77.6339	6877.94	132.972	12.1341	27.3097	-7.8905	0	0	-2.31233	1.08101e-148	1.46371e-147	-1.15083	3.52018e-07	1.26035e-06
00001029-RA	1860	1573	820	13	66.007	43.211	12.0928	1.556	-1.19378	3.30532e-83	2.55214e-82	-0.522694	5.22597e-16	1.87468e-15	3.26576	4.04434e-30	4.01024e-29
00006417-RA	2799.19	1048.52	857.651	300.369	110.586	32.7917	12.0702	33.0718	-1.7187	2.46151e-206	3.38196e-205	0.127164	0.0714434	0.118278	-1.19612	3.8412e-25	3.24773e-24
00013048-RA	6193	10060	2242	1015	74.0077	93.3999	12.0539	36.0103	-1.4781	0	0	-1.74865	0	0	-1.56659	4.07285e-120	1.36169e-118
00003813-RA	352	409	216	176	53.4215	47.6497	11.9564	52.2889	-0.716516	1.22338e-08	3.07297e-08	-0.503787	4.61951e-05	0.000104081	-2.41335	1.48845e-43	2.04003e-42
00001645-RB	0	44.5572	431.515	2.41687	0	2.18973	11.924	0.355531	11.7475	6.59215e-128	6.59882e-127	3.68849	6.03925e-105	6.60782e-104	4.75122	2.45245e-21	1.80731e-20
00014190-RA	66.1335	45.0677	857.368	50.0198	1.7374	0.908796	11.9211	5.54376	3.68166	1.71377e-168	2.05128e-167	4.66243	3.34909e-242	6.42208e-241	1.38877	3.03171e-12	1.49954e-11
00003780-RA	1529	3507.75	1963	629	24.7006	45.3206	11.9098	30.3952	0.348147	5.64154e-11	1.55302e-10	-0.420394	1.20606e-20	4.91099e-20	-1.06797	3.56308e-41	4.63779e-40
00005829-RA	285	378	166	85	56.3611	60.2012	11.9031	50.5983	-0.791618	1.89393e-08	4.71437e-08	-0.769746	9.25067e-09	2.56714e-08	-1.74302	5.91275e-14	3.19008e-13
00011737-RA	42	340	341	41	4.37506	28.5399	11.8195	8.95659	3.00527	3.8987e-58	2.46205e-57	0.421155	0.000216303	0.000465221	0.345842	0.186746	0.329401
00005064-RA	1081	683	357	110	77.3649	37.629	11.7479	28.3169	-1.61033	1.10853e-80	8.38226e-80	-0.518759	5.59912e-08	1.5008e-07	-1.01112	6.59473e-08	2.4883e-07
00009470-RA	4	8	255	4	0.500993	0.790352	11.7313	1.61497	5.93856	3.67818e-69	2.55076e-68	5.38648	2.54253e-82	2.36361e-81	3.27369	2.96988e-10	1.31641e-09
00000469-RB	84.7641	170.472	603.841	0	3.80129	5.93302	11.7224	0	2.81853	1.94833e-93	1.62687e-92	2.24075	5.50535e-85	5.20717e-84	11.4437	4.01717e-40	5.1296e-39
00009767-RA	2479	2666	902	232	75.2836	61.7806	11.7174	19.6214	-1.47073	1.78869e-147	1.95835e-146	-1.14631	1.26323e-94	1.28984e-93	-0.750842	1.5071e-09	6.40992e-09
00009300-RA	308	423	746	4	11.0683	11.5517	11.7137	0.412115	1.26361	1.16592e-39	5.96875e-39	1.23531	2.62099e-44	1.66078e-43	4.82156	2.67843e-36	3.09362e-35
00002760-RA	1536	1010	611	212	82.8204	44.5951	11.6949	33.3869	-1.34205	1.7635e-84	1.37938e-83	-0.307991	6.09392e-05	0.000136496	-1.18259	6.55171e-18	4.19893e-17
00009949-RA	34	13	880	15	1.18401	0.358719	11.6919	1.66659	4.67653	2.71568e-204	3.70395e-203	6.48239	3.9956e-282	8.4203e-281	3.16166	2.12905e-31	2.18719e-30
00003623-RA	151	343	391	61	10.5319	17.9787	11.6868	10.6829	1.35959	1.61379e-24	6.42499e-24	0.605826	2.83926e-08	7.7162e-08	-0.0296814	0.954919	1
00007771-RA	1356	1894	1067	104	33.2474	37.4904	11.6103	7.6044	-0.358059	9.25077e-09	2.33134e-08	-0.410768	2.02866e-12	6.54692e-12	0.648753	2.7531e-05	8.2958e-05
00000289-RA	1580	2470	650	213	66.0656	80.0568	11.5921	29.119	-1.29355	5.37544e-82	4.1109e-81	-1.50877	1.54385e-129	1.94478e-128	-1.10014	3.72356e-16	2.21661e-15
00010238-RA	257	212	147	121	55.8419	34.7895	11.5654	82.2026	-0.817719	3.74685e-08	9.21077e-08	-0.111098	0.493459	0.681933	-2.42744	1.00814e-30	1.0152e-29
00009178-RA	1202	1075	521	504	55.8838	39.7578	11.562	79.0127	-1.21818	1.94205e-58	1.22918e-57	-0.627805	1.55124e-15	5.50362e-15	-2.66162	8.11867e-137	2.99412e-135
00012327-RA	226	358	250	33	28.0889	36.7872	11.5467	13.3915	0.133236	0.341471	0.478663	-0.100918	0.444721	0.63065	0.211208	0.513655	0.769955
00008390-RA	6	50	1946	140	0.0917268	0.604053	11.483	6.03647	8.29951	0	0	5.69547	0	0	1.08685	2.25168e-18	1.46884e-17
00005682-RC	0	8.27444	271.662	41.6782	0	0.707146	11.4828	11.9162	11.0802	3.20447e-81	2.42855e-80	5.42994	1.33093e-87	1.28782e-86	-0.00553284	1	1
00007689-RA	5070.58	20695.6	1197.02	353.359	126.295	403.428	11.4576	24.7408	-2.09489	0	0	-3.69461	0	0	-0.949618	3.96307e-20	2.79442e-19
00007541-RA	672	384	712	16	30.5028	13.5922	11.4571	2.2982	0.0711035	0.390978	0.540314	1.30752	3.10522e-46	2.02798e-45	2.7632	1.13636e-22	8.82279e-22
00013110-RA	1290	8970	701	10	48.8899	264.725	11.4209	1.12635	-0.892065	7.20538e-38	3.60634e-37	-3.26035	0	0	3.41703	6.34676e-27	5.68942e-26
00002987-RA	453.531	473.299	205.926	304.149	65.7027	52.8474	11.3997	142.752	-1.15089	4.53936e-22	1.7078e-21	-0.78324	5.63439e-11	1.72656e-10	-3.27128	2.47272e-109	7.58826e-108
00005768-RA	1676	1717	570	271	72.0526	57.1534	11.3758	33.2414	-1.56808	2.47351e-115	2.33823e-114	-1.17363	3.49933e-64	2.79166e-63	-1.63694	1.71016e-37	2.02962e-36
00000997-RA	1407	1845	915	144	41.1102	43.1483	11.3711	13.3096	-0.633008	2.46989e-23	9.55291e-23	-0.594648	1.07677e-22	4.62764e-22	-0.0422723	0.798024	1
00003822-RA	437	350	239	92	53.8478	33.9894	11.3599	30.3857	-0.882576	2.58801e-14	7.96389e-14	-0.133215	0.287624	0.423627	-1.33189	3.98073e-10	1.76029e-09
00007493-RA	71939	4167	1203	356	1656.51	75.8811	11.3141	22.3246	-5.91422	0	0	-1.37522	2.90089e-185	4.60664e-184	-0.953172	2.33532e-20	1.66694e-19
00000636-RA	998	446	348	175	85.9978	29.695	11.2939	35.0533	-1.53191	7.98808e-70	5.56486e-69	0.059097	0.575893	0.778458	-1.71763	9.4512e-27	8.42294e-26
00011398-RA	7194	6391	1001	1030	184.367	124.61	11.2785	95.9477	-2.8575	0	0	-2.25741	0	0	-2.75092	1.57158e-282	1.09212e-280
00005293-RA	5794.5	2569	1131.5	109	126.583	42.9119	11.2605	6.38492	-2.36862	0	0	-0.765842	4.43493e-46	2.88408e-45	0.665689	9.56762e-06	3.00858e-05
00005293-RB	5794.5	2569	1131.5	109	126.583	42.9119	11.2605	6.38492	-2.36862	0	0	-0.765842	4.43493e-46	2.88408e-45	0.665689	9.56762e-06	3.00858e-05
00009821-RA	565	528	659	3	19.7028	14.1393	11.2388	0.349984	0.209685	0.0157415	0.0266538	0.736656	1.98659e-17	7.42906e-17	5.05381	7.31316e-33	7.78388e-32
00011237-RB	1	65	418	19	0.0630085	3.23297	11.2376	4.24507	8.52625	8.49065e-122	8.28713e-121	3.09926	2.0649e-86	1.97303e-85	1.74768	9.66894e-09	3.88537e-08
00008790-RA	1136.19	34.8261	205.813	13.9174	117.056	2.51656	11.1594	5.93989	-2.47638	5.33785e-149	5.88634e-148	2.97501	5.41444e-42	3.30867e-41	1.17448	0.00314699	0.00759733
00000236-RA	829	1741	662	84	29.8903	49.5779	11.1354	10.1091	-0.336784	1.69284e-05	3.63349e-05	-0.977826	1.38369e-48	9.28923e-48	0.268288	0.153581	0.273454
00003189-RA	15	329	797	56	0.553605	9.68904	11.1303	4.98421	5.70755	8.62532e-205	1.17737e-203	1.69313	3.03303e-75	2.67751e-74	1.12063	1.10666e-08	4.43007e-08
00006523-RA	2043	7778	641	609	97.7858	298.355	11.1263	88.0605	-1.6844	1.216e-152	1.35877e-151	-3.18372	0	0	-2.63569	8.56827e-162	3.59333e-160
00012685-RE	42646.9	4604.32	561.829	356.555	1916.37	159.251	11.1157	49.0269	-6.25815	0	0	-2.61748	0	0	-2.05356	2.81021e-68	5.54687e-67
00001773-RB	3025.44	4955.04	1013	224	79.2484	100.797	11.1045	18.2337	-1.59069	5.43683e-214	7.66397e-213	-1.87308	0	0	-0.532826	1.36275e-05	4.24632e-05
00003479-RA	858.531	3093.58	1640	649.096	16.2271	46.337	11.0976	35.6891	0.921355	1.12522e-48	6.40366e-48	-0.498482	2.71812e-25	1.23944e-24	-1.37268	3.23337e-64	6.02166e-63
00011055-RA	186	731	336	47	16.2997	50.8271	11.0756	12.9931	0.840433	1.60639e-10	4.34041e-10	-0.704161	1.80636e-13	6.02251e-13	0.127657	0.663847	0.967662
00006657-RA	293	708	448	158	18.5132	35.9046	11.0706	24.1745	0.60009	4.49562e-08	1.1016e-07	-0.243125	0.00666551	0.0126464	-1.20602	3.48318e-14	1.89568e-13
00009286-RA	371	1826	368	135	32.0943	124.976	11.0484	36.2593	-0.0240049	0.828426	1	-1.89353	1.4622e-136	1.8959e-135	-1.26274	3.75364e-13	1.9459e-12
00010877-RA	22	278	166	53	4.06416	40.3611	11.0277	27.4685	2.89626	4.5708e-28	1.94995e-27	-0.326641	0.0258461	0.0456377	-1.06188	8.72873e-05	0.000250497
00012112-RA	6382.75	5984	1361.3	101.676	127.893	94.7371	11.0177	6.13774	-2.24139	0	0	-1.71897	0	0	1.03271	1.90093e-12	9.46637e-12
00013030-RA	913	232	350	3660	63.2473	12.4822	11.0035	803.322	-1.39524	5.55615e-56	3.41388e-55	1.00985	2.61539e-16	9.45263e-16	-6.09552	0	0
00010095-RA	329	263	105	151	95.9038	64.8198	10.9559	137.026	-1.65882	6.3133e-28	2.68855e-27	-0.906915	2.74818e-08	7.47593e-08	-3.23148	2.19109e-54	3.56014e-53
00002236-RA	544	801	376	180	39.812	45.77	10.948	40.3099	-0.545022	3.22797e-08	7.95148e-08	-0.673844	1.46616e-13	4.90481e-13	-1.64668	1.28141e-25	1.10171e-24
00003949-RA	436	349	191	78	61.6407	40.0632	10.934	34.7447	-1.20252	7.53028e-23	2.88664e-22	-0.452365	0.000583111	0.00120543	-1.41693	1.0086e-09	4.32473e-09
00001374-RA	637	631	346	198	55.3056	44.1871	10.9306	37.5448	-0.892579	2.75807e-20	9.95333e-20	-0.449677	4.42706e-06	1.06024e-05	-1.90405	5.40244e-35	6.0609e-34
00007277-RA	5682.82	8834.66	342.964	189.914	445.108	541.061	10.9236	37.5487	-4.06228	0	0	-4.26955	0	0	-1.85661	2.07803e-32	2.18278e-31
00008422-RA	3310	1942	514	363	173.782	82.6755	10.9152	45.7157	-2.69899	0	0	-1.50044	3.85165e-104	4.18973e-103	-2.20771	3.55609e-77	7.94193e-76
00007256-RA	576	708	308	174	58.3124	55.9392	10.9013	54.0761	-0.915162	2.37763e-19	8.39659e-19	-0.783537	1.52949e-15	5.42874e-15	-1.8854	2.14722e-30	2.14556e-29
00013359-RA	3283	4565	474	202	180.37	197.394	10.8946	29.8705	-2.80403	0	0	-2.8503	0	0	-1.47903	3.6642e-24	2.99858e-23
00009509-RA	610	1390	826	86	21.7141	39.1069	10.8411	9.72929	0.424958	9.44149e-08	2.27801e-07	-0.333761	4.94447e-07	1.25379e-06	0.553571	0.00142872	0.00361413
00004952-RA	1580	1397	569	28	64.0314	43.7584	10.8349	3.72229	-1.48552	4.70288e-101	4.13858e-100	-0.878636	7.99057e-34	4.27817e-33	1.63379	1.90509e-10	8.56398e-10
00010164-RA	4324.7	1166.85	1397.41	232.046	81.743	17.3696	10.821	12.7023	-1.64206	2.83829e-300	5.08323e-299	0.677142	3.05225e-29	1.50748e-28	-0.119695	0.309266	0.508896
00008100-RA	2461	2600	695	114	96.948	82.0928	10.8168	14.3753	-1.83627	5.32637e-203	7.22367e-202	-1.48621	1.39879e-132	1.78479e-131	-0.101975	0.55779	0.83034
00008142-RA	530	1046	1595	51	9.02387	14.1515	10.8014	3.03783	1.57697	2.32399e-110	2.15212e-109	1.02565	1.08748e-64	8.71282e-64	2.25619	2.41313e-39	3.01721e-38
00000624-RA	408	691	476	0	19.8668	25.8769	10.7342	0	0.210033	0.0380521	0.062032	-0.120626	0.187321	0.289325	11.1007	5.9531e-32	6.20665e-31
00005928-RA	1675	2699	1014	244	43.3936	55.161	10.7329	19.5966	-0.736332	5.06703e-35	2.43952e-34	-0.99522	2.84603e-75	2.51375e-74	-0.654768	4.55401e-08	1.74804e-07
00009880-RA	488	579	401	171	30.3005	29.7113	10.7158	32.1172	-0.295495	0.00311743	0.00569228	-0.11286	0.258181	0.383013	-1.47988	9.0276e-21	6.51855e-20
00009263-RA	1204	1118	505	96	63.4648	45.1379	10.713	11.802	-1.26557	4.1803e-62	2.74395e-61	-0.729372	1.55619e-20	6.31526e-20	-0.314687	0.0924437	0.17222
00011007-RA	1047	797	257	418	97.6928	60.2459	10.6964	144.305	-2.03819	1.68705e-108	1.54526e-107	-1.2154	8.54709e-34	4.57032e-33	-3.41062	1.97679e-156	8.12803e-155
00006049-RA	1560	2152	636	78	63.2512	67.7133	10.6463	9.65322	-1.30658	2.26577e-82	1.7375e-81	-1.34136	3.54508e-96	3.67556e-95	0.317375	0.0994977	0.184747
00010326-RA	2848.5	18087	2113	186.5	31.3436	154.348	10.6367	6.7565	-0.443187	4.64221e-22	1.74532e-21	-2.68045	0	0	0.791952	1.88046e-12	9.40901e-12
00010326-RB	2848.5	18087	2113	186.5	31.3436	154.348	10.6367	6.7565	-0.443187	4.64221e-22	1.74532e-21	-2.68045	0	0	0.791952	1.88046e-12	9.40901e-12
00008769-RA	2	259138	746.493	306.429	0.0649134	6565.37	10.5608	31.0964	8.44483	8.5911e-214	1.21002e-212	-8.0221	0	0	-1.42515	7.42948e-34	8.10782e-33
00001194-RA	571	1047	349	100	50.0338	72.7493	10.5599	23.5254	-0.722359	3.07666e-13	9.14299e-13	-1.16765	5.21651e-41	3.13196e-40	-0.90634	2.16858e-06	7.19168e-06
00004380-RA	246	1940	684	82	9.19463	56.9091	10.5595	8.43619	1.46257	8.38592e-46	4.62077e-45	-1.0868	2.49158e-63	1.96903e-62	0.35019	0.0573949	0.113533
00000059-RA	575	725	200	417	69.3144	70.5301	10.548	140.97	-1.53527	5.70348e-42	3.00958e-41	-1.44042	8.74226e-40	5.15132e-39	-3.76858	9.7621e-176	4.3662e-174
00010826-RA	754	608	171	338	131.679	82.1393	10.5299	131.128	-2.15205	1.95079e-85	1.5402e-84	-1.41244	5.50357e-33	2.90045e-32	-3.69133	1.48021e-140	5.56884e-139
00001717-RA	2200.75	3392.87	1885.96	565	29.3032	36.5658	10.5229	23.3467	-0.234981	2.26844e-06	5.10961e-06	-0.430114	5.80538e-21	2.3841e-20	-0.970928	5.97183e-32	6.22233e-31
00003391-RB	1569	1463	499.623	162	74.1505	57.1774	10.5102	18.5891	-1.66299	1.71531e-118	1.65025e-117	-1.13278	9.466e-53	6.69708e-52	-1.08481	2.72972e-12	1.35255e-11
00009930-RA	326	613	259	97	32.3794	50.8498	10.4937	31.0707	-0.344071	0.00553677	0.00984164	-0.825603	8.40398e-15	2.91341e-14	-1.29238	2.3716e-10	1.0627e-09
00006710-RA	286	2440	141	116	58.5236	351.879	10.4846	79.7296	-1.03196	1.63663e-12	4.75112e-12	-3.69503	0	0	-2.42661	1.04658e-29	1.02507e-28
00005730-RA	2846	1576	253	379	312.738	137.861	10.4835	134.266	-3.50337	0	0	-2.22151	9.54325e-147	1.28391e-145	-3.29194	7.07168e-137	2.61372e-135
00009262-RA	3322	2837	2050	226	36.746	24.8724	10.4656	8.95928	-0.708693	6.31688e-57	3.92286e-56	-0.0516677	0.273068	0.40346	0.471185	1.24419e-05	3.8877e-05
00012979-RA	1096	2235	762	856	37.41	59.8795	10.4567	97.1182	-0.536611	3.18968e-14	9.77422e-14	-1.13523	4.15539e-80	3.80202e-79	-2.87745	5.89646e-252	3.63226e-250
00013704-RA	2.96255	8.45358	691.294	209.96	0.0996181	0.21898	10.4284	20.8167	7.7949	4.60139e-196	6.09304e-195	6.7467	6.89987e-223	1.24903e-221	-0.990575	1.5753e-13	8.31247e-13
00005625-RA	505	360	175	62	80.0893	44.0502	10.4228	28.5403	-1.54055	1.8555e-37	9.24013e-37	-0.623261	2.76224e-06	6.70602e-06	-1.21195	2.143e-06	7.10964e-06
00008082-RA	1303	930	373	454	94.5634	54.2709	10.3735	90.3014	-1.81654	1.91228e-113	1.79558e-112	-0.900791	1.30658e-24	5.85785e-24	-2.99277	2.65085e-144	1.02012e-142
00001135-RA	2092	2996	327	330	156.717	181.242	10.3474	85.235	-2.68935	7.17412e-287	1.25413e-285	-2.7782	0	0	-2.72235	6.78291e-94	1.83389e-92
00002393-RA	239	363	184	113	34.6542	41.2548	10.2908	46.198	-0.389372	0.00697669	0.0123113	-0.562921	1.80924e-05	4.18457e-05	-2.00533	2.83093e-22	2.16301e-21
00007860-RA	224	92.6766	169.825	19.8693	29.8721	9.39975	10.2793	6.98408	-0.411485	0.00599726	0.0106366	1.28953	3.29221e-12	1.05598e-11	0.384887	0.324745	0.532908
00001640-RA	1146	3853	543	164	59.3022	159.794	10.2706	25.0085	-1.08971	5.2127e-47	2.91914e-46	-2.40966	0	0	-0.982444	7.82949e-11	3.58672e-10
00008595-RA	492	582	270	164	56.4223	52.9686	10.2537	56.5427	-0.877693	1.06399e-15	3.40757e-15	-0.69077	8.26763e-11	2.50923e-10	-1.98985	5.60406e-31	5.6876e-30
00005155-RA	4046	3870	1392	474	70.2607	52.6022	10.2447	25.7924	-1.55155	3.26157e-259	5.29439e-258	-1.05804	4.47317e-112	5.15595e-111	-1.15566	3.16958e-36	3.65589e-35
00007604-RA	1155	1266	510	290	57.7352	50.772	10.2395	30.6867	-1.19142	1.67966e-54	1.01644e-53	-0.894496	8.13147e-32	4.20372e-31	-1.89509	1.08631e-49	1.6473e-48
00009834-RA	84	61	71	10	27.9447	15.5147	10.2299	9.3019	-0.254458	0.337003	0.472636	0.634879	0.0152054	0.0277312	0.11746	0.892069	1
00000736-RA	2291	3036	1551	213	39.1066	40.4182	10.2106	10.3194	-0.57504	1.90741e-29	8.30147e-29	-0.55187	8.86779e-30	4.4239e-29	0.154265	0.192143	0.338352
00003867-RA	423	596	336	160	32.4403	36.0476	10.1876	33.8444	-0.344382	0.0013271	0.00249417	-0.409666	4.41994e-05	9.96649e-05	-1.63896	9.17539e-23	7.13703e-22
00011775-RA	5009	1057	283	4021	414.017	67.3865	10.1817	983.212	-4.15734	0	0	-1.48368	5.90997e-59	4.48501e-58	-6.53757	0	0
00010138-RA	2545	380	321	2276	185.672	21.2145	10.1813	496.982	-2.99883	0	0	0.173584	0.136327	0.214287	-5.53489	0	0
00001864-RA	798.653	2734.47	545.81	97.5475	36.5357	99.4717	10.1667	13.9478	-0.561363	8.38837e-12	2.37567e-11	-1.90751	1.68892e-197	2.83741e-196	-0.22568	0.207048	0.363042
00004732-RA	93	426	280	33	8.95145	32.4476	10.1275	9.57755	1.57654	4.8366e-22	1.81475e-21	-0.188287	0.100775	0.164187	0.374572	0.208648	0.365694
00009398-RA	299	399	254	88	33.2465	35.3888	10.1209	26.6664	-0.247504	0.0535497	0.0860037	-0.234397	0.0474721	0.0810002	-1.18004	3.15196e-08	1.22445e-07
00006147-RA	450	419	293	111	39.7011	28.3298	10.1039	33.2806	-0.631105	9.1376e-09	2.30385e-08	-0.0989427	0.393546	0.561727	-1.30901	9.14987e-12	4.42292e-11
00010361-RA	114214	12768	1186	776	2241.78	195.096	10.102	47.3713	-6.60164	0	0	-3.01117	0	0	-2.09781	1.75812e-147	6.908e-146
00010563-RA	696	829	481	133	34.7877	32.8208	10.1003	19.4505	-0.545232	4.99075e-10	1.3236e-09	-0.368191	1.65562e-05	3.83718e-05	-0.855084	2.4762e-07	8.94571e-07
00008244-RA	1283	1099	431	337	72.7448	49.9063	10.0957	43.8705	-1.58578	1.8033e-92	1.49243e-91	-0.933189	4.8485e-30	2.43467e-29	-2.35446	1.40879e-78	3.18009e-77
00005556-RA	64.3927	264.093	1113.66	29.6243	1.50895	4.82604	10.0782	2.09229	4.09734	4.61206e-235	6.96865e-234	2.49262	1.14236e-171	1.72917e-170	2.52107	1.07586e-31	1.11822e-30
00008531-RA	127	45	79	9	30.4218	9.12182	10.0704	7.57967	-0.696326	0.00107134	0.00202571	1.22638	4.38567e-06	1.05047e-05	0.422522	0.597167	0.885508
00013182-RA	1151	6900	101	400	271.862	1290.4	10.0682	294.568	-3.52112	1.11993e-216	1.59609e-215	-5.6756	0	0	-4.69266	1.20761e-189	5.81901e-188
00010845-RA	4178.56	786.168	472.18	176.555	217.604	31.8652	10.0621	28.0643	-3.15756	0	0	-0.318364	0.000263584	0.000560178	-1.29037	1.7007e-17	1.06799e-16
00000820-RA	1147	3261	446	420	65.9008	148.318	10.0416	72.6964	-1.3748	1.49121e-67	1.02316e-66	-2.45284	6.6473765880323e-318	1.53135523412083e-316	-2.62274	1.61802e-112	5.05767e-111
00012346-RA	428	1070	581	128	19.6151	39.5328	10.0362	18.6831	0.42852	5.25853e-06	1.16374e-05	-0.463856	1.27141e-09	3.67567e-09	-0.527426	0.00106854	0.00273677
00010932-RA	2352	1170	1169	157	44.5373	17.4627	10.036	7.99643	-1.02083	7.71632e-82	5.88772e-81	0.415794	4.92332e-11	1.51059e-10	0.186416	0.176124	0.311973
00008590-RB	4805	7828.28	1825.17	723	63.2014	80.6484	10.0047	29.3722	-1.40874	7.95616e-251	1.25515e-249	-1.68353	0	0	-1.37392	3.49557e-71	7.19523e-70
00011776-RA	54	409	682	76	2.02512	11.7884	10.001	9.26529	3.64338	6.4388e-134	6.63896e-133	1.15447	1.02381e-36	5.76219e-36	0.455545	0.0157466	0.0340461
00013437-RA	718	532	264	165	70.0713	41.1821	9.98773	53.4034	-1.45531	5.46581e-48	3.09282e-47	-0.593619	6.42358e-08	1.70886e-07	-2.03102	2.70322e-32	2.83417e-31
00001489-RA	1021	1031	337	175	79.853	63.8312	9.9781	40.5863	-1.6111	1.10465e-76	8.12279e-76	-1.19589	9.5758e-42	5.81148e-41	-1.76394	1.30869e-27	1.19675e-26
00010629-RA	2193	2601	1635	144	33.0828	31.3646	9.97369	6.87368	-0.435886	1.40371e-17	4.74879e-17	-0.252689	4.00103e-07	1.02071e-06	0.795024	5.09265e-10	2.22507e-09
00009831-RB	3911.46	1708.74	1030.39	286.83	84.749	28.637	9.97038	16.3131	-1.93669	0	0	-0.312641	2.15263e-07	5.57879e-07	-0.864926	1.92871e-14	1.06484e-13
00002947-RA	761	1035	418	168	45.2637	48.4074	9.96108	29.9542	-0.876496	4.47996e-23	1.72559e-22	-0.890814	1.29793e-26	6.08173e-26	-1.39448	7.41072e-19	4.95531e-18
00007637-RA	1346	199	374	17	70.714	8.17899	9.95078	3.131	-1.85952	1.19877e-120	1.16598e-119	1.32672	4.44195e-26	2.0624e-25	1.74747	9.51531e-08	3.55282e-07
00010658-RA	49	18	15	3	70.8889	21.911	9.92644	14.3376	-1.71176	2.50716e-05	5.32764e-05	0.152886	1	1	-0.3832	1	1
00012169-RA	687	1648	758	51	22.7236	43.0737	9.9229	5.39169	0.129566	0.10393	0.160392	-0.703296	5.35356e-27	2.52824e-26	1.18312	5.1229e-09	2.10743e-08
00008657-RA	277	1509	542	64	13.6622	59.8544	9.92092	8.66859	0.955793	1.78769e-19	6.32784e-19	-1.06001	7.33912e-49	4.94479e-48	0.371994	0.0727168	0.137603
00012386-RA	80	79	67	44	25.968	21.6665	9.89694	51.946	-0.267681	0.324081	0.455654	0.179076	0.508133	0.691477	-2.09975	4.72284e-10	2.07916e-09
00004213-RA	708	895	400	111	36.6897	36.555	9.88804	19.1368	-0.83585	4.15209e-20	1.49264e-19	-0.74466	1.49843e-17	5.62102e-17	-0.860194	1.97588e-06	6.57689e-06
00000582-RA	94587	222	293	538	6681.66	12.1636	9.87359	102.802	-8.34628	0	0	0.817011	3.6356e-10	1.07489e-09	-3.58571	1.65605e-212	8.78544e-211
00003121-RA	610	656	300	193	48.3494	42.3987	9.86818	43.9791	-1.03584	1.11449e-24	4.44977e-24	-0.711461	1.74008e-12	5.63073e-12	-2.07283	1.58968e-38	1.94285e-37
00005930-RA	1653	619	1286	91	29.9726	8.91888	9.86148	5.03573	-0.374464	5.95111e-11	1.6369e-10	1.47174	8.28e-95	8.45959e-94	1.11061	4.88597e-13	2.51277e-12
00003951-RA	1126	840	236	149	111.194	67.5996	9.8613	47.122	-2.26604	8.3891e-133	8.61817e-132	-1.41412	1.26491e-44	8.05144e-44	-2.04551	8.17535e-30	8.03066e-29
00001811-RA	442	393	382	123	31.304	22.4314	9.84773	25.5285	-0.222706	0.0314206	0.051521	0.375995	0.000472065	0.000986666	-1.07464	1.67784e-09	7.11272e-09
00004563-RA	6	5	23	8	5.64207	3.99295	9.84279	24.6326	1.90453	0.00233201	0.00429592	2.58474	6.0176e-05	0.000134841	-1.17885	0.107971	0.200083
00012978-RA	1868	1541	575	443	86.5661	55.7445	9.83486	53.8538	-1.71194	1.33785e-144	1.44315e-143	-1.00503	1.13909e-45	7.35642e-45	-2.33329	6.05826e-101	1.72974e-99
00009012-RA	1296	1782.5	428	247.5	87.9968	93.9289	9.83276	50.7106	-1.6104	2.0284e-95	1.71157e-94	-1.6409	1.41963e-109	1.60984e-108	-1.91927	1.70873e-43	2.33434e-42
00009012-RB	1296	1782.5	428	247.5	87.9968	93.9289	9.83276	50.7106	-1.6104	2.0284e-95	1.71157e-94	-1.6409	1.41963e-109	1.60984e-108	-1.91927	1.70873e-43	2.33434e-42
00004798-RB	565.11	604.175	270.231	128.287	51.7189	44.4852	9.83223	40.6943	-1.07629	2.48024e-24	9.83036e-24	-0.743471	1.68999e-12	5.47181e-12	-1.63438	1.4651e-18	9.63948e-18
00010082-RA	175	416	243	69	21.1039	40.5459	9.82409	24.0105	0.461021	0.00161927	0.00302671	-0.358415	0.00251572	0.00495861	-0.893103	0.000133125	0.00037475
00001192-RA	32186	34	69	87	8877.32	6.42088	9.81999	80.879	-8.8753	0	0	1.43432	1.33149e-06	3.28951e-06	-3.04043	5.39112e-30	5.32682e-29
00001706-RA	1290	1282	1067	696	30.5321	24.2963	9.81905	44.1477	-0.28608	5.88487e-06	1.29808e-05	0.15222	0.0171782	0.030887	-2.09336	2.49221e-132	8.89841e-131
00002084-RA	1578	3009	248	187	134.098	197.778	9.80978	50.5421	-2.68137	4.4998e-221	6.53482e-220	-3.18325	0	0	-2.30168	2.64934e-43	3.61053e-42
00006050-RA	2650	1412	874	30	67.2979	27.4084	9.78354	2.38464	-1.61245	2.71653e-179	3.38149e-178	-0.274932	2.59024e-05	5.93946e-05	2.15338	3.71697e-21	2.72486e-20
00012186-RA	361	12941	231.875	225	34.939	955.821	9.78283	61.3524	-0.650668	1.2756e-07	3.05234e-07	-5.38474	0	0	-2.66543	1.14188e-62	2.08501e-61
00000055-RA	354	467	138	70	64.9937	70.2415	9.77804	22.9453	-1.37058	7.8697e-23	3.01469e-22	-1.34101	5.2338e-24	2.32112e-23	-1.72916	1.47776e-11	7.07618e-11
00007906-RA	2550	330	348	4	157.424	15.6404	9.76239	0.94205	-2.88519	0	0	0.493512	1.3791e-05	3.22205e-05	3.72195	6.74308e-15	3.79767e-14
00010644-RA	92	124	105	57	21.8348	24.7071	9.74877	37.9692	0.178157	0.394947	0.545619	0.176929	0.392002	0.559665	-1.82649	1.26255e-10	5.70916e-10
00002766-RA	69.8439	95.2774	69.6068	36.3943	20.4775	23.6153	9.74443	31.4126	-0.0171747	1	1	-0.0357795	0.938044	1	-1.77129	5.66256e-07	1.98349e-06
00008970-RA	3093.18	1685.84	667.922	69.7185	111.252	48.6381	9.73181	7.93932	-2.22343	2.48564426422731e-320	4.66531367398514e-319	-0.918535	9.40136e-43	5.7998e-42	0.549864	0.00410425	0.00969263
00012261-RA	2715	3060	1666	991	42.5729	37.9442	9.72476	48.0618	-0.716821	1.22632e-49	7.04341e-49	-0.460046	8.26101e-22	3.46966e-21	-1.96041	3.40573e-167	1.47995e-165
00000225-RA	166	221	166	134	26.723	29.4745	9.70573	54.6345	-0.0122904	0.956602	1	0.00420607	1	1	-2.39951	1.34689e-33	1.4557e-32
00004382-RA	217	318	229	98	25.3579	28.34	9.70518	35.2117	0.0653163	0.673448	0.867512	-0.0565813	0.671436	0.890571	-1.48461	7.93486e-13	4.05348e-12
00012544-RA	595	1169	756	21	17.3852	27.267	9.66769	1.59174	0.333135	4.91785e-05	0.000102635	-0.211717	0.00281584	0.00552749	2.45808	2.25021e-21	1.66119e-20
00006696-RA	641	1158	263	321	61.0109	89.1124	9.64851	92.3432	-1.29715	3.65037e-36	1.79079e-35	-1.72102	6.79944e-79	6.18087e-78	-2.99646	1.25356e-103	3.65991e-102
00000041-RA	844	335	643	18	33.6794	10.783	9.62682	1.81246	-0.404655	2.43657e-07	5.76231e-07	1.35735	9.13527e-45	5.82364e-44	2.4466	2.7857e-18	1.81017e-17
00005978-RA	1895	2334	1892	105	20.6858	20.135	9.62015	3.80724	-0.0145844	0.786909	0.998751	0.114173	0.0210687	0.0375968	1.46118	5.95786e-27	5.34649e-26
00012268-RA	1383	6192	842	57	36.7296	128.693	9.59864	4.53811	-0.728123	1.23944e-28	5.33497e-28	-2.46129	0	0	1.17433	1.16451e-09	4.97297e-09
00009996-RA	271	277	151	92	41.8726	31.4359	9.59769	28.07	-0.855508	4.36284e-09	1.11572e-08	-0.457987	0.00193582	0.00385993	-1.99359	2.44601e-18	1.59189e-17
00000977-RA	24	14	912	9	0.575522	0.256419	9.59761	0.614365	5.22836	1.50787e-224	2.20887e-223	6.42812	5.79116e-292	1.26153e-290	3.94802	1.16897e-38	1.43284e-37
00002845-RA	779	83	111	24	132.959	11.1463	9.59186	16.1387	-2.82196	6.77485e-121	6.6048e-120	0.835357	8.34091e-05	0.00018437	-0.499707	0.223999	0.385054
00006197-RA	2	7759	518	53	0.103289	315.756	9.58094	8.2649	7.91776	1.93633e-148	2.12832e-147	-3.4875	0	0	0.578605	0.00797946	0.0180379
00002194-RA	10709	10285	1839	292	130.984	98.2431	9.57339	10.2399	-2.55405	0	0	-2.06641	0	0	-0.0550976	0.612712	0.905843
00010863-RA	27	36.3588	55	19.3945	10.3535	11.7814	9.561	24.8207	1.01083	0.00269561	0.00493706	1.01134	0.00114009	0.00231306	-1.20299	0.00873873	0.0197234
00004409-RA	127	181	32	3	83.4815	100.821	9.54047	6.52477	-1.99675	1.68837e-14	5.21552e-14	-2.07909	7.46977e-18	2.82671e-17	0.698945	0.523698	0.784032
00001951-RA	416	500	239	106	43.8928	39.2745	9.53843	29.6924	-0.811547	4.47709e-12	1.28352e-11	-0.647612	1.21481e-08	3.35515e-08	-1.53618	2.80703e-14	1.54016e-13
00000546-RA	4362	1260	592	208	178.778	40.9651	9.51319	26.1768	-2.89336	0	0	-0.672586	5.19231e-20	2.08101e-19	-1.20067	4.82991e-18	3.10967e-17
00008471-RA	306	320	188	78	37.4583	33.2605	9.50616	30.6242	-0.714722	1.06683e-07	2.56811e-07	-0.35009	0.0102535	0.019003	-1.43975	5.89777e-10	2.5695e-09
00013198-RA	28	16	30	5	19.5603	9.47911	9.49594	11.5173	0.0868614	0.895834	1	1.31627	0.00312177	0.00611661	-0.124163	1	1
00005282-RA	1534	4741	554	77	66.3427	160.963	9.492	8.59146	-1.48143	4.56615e-98	3.91182e-97	-2.67993	0	0	0.136914	0.499566	0.751467
00008953-RA	559	499	329	200	42.6511	29.16	9.48616	36.3504	-0.776831	1.3911e-14	4.30991e-14	-0.183824	0.0859493	0.141126	-1.99119	1.74534e-37	2.06991e-36
00005611-RA	189.881	264.063	701.83	84.8917	6.57787	7.37815	9.48177	6.9239	1.87304	5.09073e-66	3.45205e-65	1.82675	1.67927e-74	1.47315e-73	0.337324	0.060994	0.120307
00000105-RA	1541	1926	444	350	80.4686	73.2371	9.4735	48.4092	-1.80724	3.16035e-131	3.22106e-130	-1.69966	1.59212e-123	1.96151e-122	-2.36621	4.58293e-82	1.07943e-80
00000246-RA	2583.32	3656.36	943.544	260.658	73.8648	80.9206	9.46939	21.6713	-1.46524	1.41159e-163	1.65542e-162	-1.53707	2.60278e-200	4.40795e-199	-0.853905	6.72135e-13	3.43983e-12
00009822-RA	21	42	278	13	1.41845	2.16026	9.46242	2.80606	3.70645	1.83563e-57	1.14757e-56	3.13935	1.07844e-58	8.15476e-58	1.70597	5.33001e-06	1.72375e-05
00013774-RA	804	10381	769	37	22.5275	228.816	9.45907	3.14565	-0.0764994	0.33151	0.465709	-3.33757	0	0	1.66652	5.90724e-14	3.18813e-13
00001127-RA	1268	1816	1069	29	27.0423	30.99	9.45742	1.60505	-0.258565	4.54939e-05	9.51108e-05	-0.3474	3.83883e-09	1.08591e-08	2.49272	5.57531e-30	5.50558e-29
00002725-RA	3999.66	4908.17	1035.31	729	87.1365	84.6892	9.45286	45.3692	-1.96198	0	0	-1.82794	0	0	-2.20368	1.80818e-149	7.1887e-148
00009109-RA	184	208	129	12	29.3662	25.8337	9.45272	6.17944	-0.524207	0.00164077	0.00306654	-0.271935	0.101801	0.16581	0.714724	0.138242	0.247347
00010763-RA	785	574	281	99	60.9627	34.8574	9.44957	28.2389	-1.49401	4.69183e-54	2.82097e-53	-0.613218	6.96615e-09	1.94795e-08	-1.20429	2.0996e-09	8.82065e-09
00012753-RA	1607	1058	534	182	69.2766	35.4185	9.41405	21.7412	-1.60153	1.14287e-114	1.07854e-113	-0.569262	3.9017e-13	1.28758e-12	-1.15676	3.81609e-15	2.17248e-14
00002340-RA	1199	1422	550	302	54.2618	51.1215	9.41028	36.6841	-1.13645	2.84456e-52	1.67967e-51	-0.95321	4.40108e-39	2.56544e-38	-1.84469	9.82003e-50	1.49046e-48
00006717-RA	331	596	254	72	34.6271	49.1775	9.3945	21.8487	-0.394132	0.00145685	0.00273344	-0.81315	4.25797e-14	1.44893e-13	-0.890658	8.69518e-05	0.000249619
00006204-RA	605	517	228	211	62.2844	41.1791	9.39197	64.0521	-1.4197	3.02594e-39	1.54017e-38	-0.76378	2.29471e-11	7.12748e-11	-2.59705	2.73682e-57	4.6025e-56
00008502-RA	2	46	186	164	0.226229	3.90529	9.38217	67.5211	6.44073	4.09013e-52	2.41008e-51	2.42902	1.39409e-30	7.06797e-30	-2.52699	4.42686e-43	5.99891e-42
00007961-RA	297	551	155	136	45.0972	69.1086	9.36976	60.6682	-0.949931	1.96005e-11	5.49004e-11	-1.41209	2.81558e-30	1.4185e-29	-2.51966	6.87458e-36	7.85927e-35
00006592-RA	1055	1418	1000	155	25.9394	27.0285	9.36355	9.5985	-0.0895317	0.187349	0.276446	-0.0867766	0.174652	0.271403	-0.0203209	0.888638	1
00009301-RA	0	36076	152	184	0	4191.9	9.35777	91.8082	10.243	6.19153e-46	3.41611e-45	-7.47274	0	0	-2.98382	5.06585e-60	8.95819e-59
00008051-RB	616.294	469.065	436.458	138.92	37.0723	23.0092	9.31523	20.3706	-0.509952	3.0054e-08	7.43919e-08	0.313041	0.00158583	0.00318206	-1.05802	1.57997e-10	7.1158e-10
00011940-RB	34.9809	643.381	639.167	46	1.12867	15.8011	9.28551	4.30091	4.17441	2.21946e-139	2.34157e-138	0.407513	1.06277e-06	2.64348e-06	1.08595	6.75217e-07	2.35877e-06
00000801-RA	723	1274.43	356	134	51.9139	71.0593	9.27954	28.208	-1.03416	1.06925e-28	4.60713e-28	-1.42256	6.33069e-66	5.12582e-65	-1.29982	9.6852e-14	5.16411e-13
00012651-RA	1039	60	103	76	226.376	9.89654	9.27173	52.0304	-3.34519	9.95681e-188	1.27917e-186	1.19475	3.57929e-07	9.14507e-07	-2.26901	2.69299e-18	1.7506e-17
00012539-RA	410	2427	286	27	38.1176	183.865	9.27133	7.28856	-0.531713	2.54724e-06	5.73222e-06	-2.66756	1.54995e-269	3.1865e-268	0.694322	0.023035	0.0483681
00011182-RA	217	261	125	26	42.5357	39.7779	9.2712	15.6708	-0.807446	5.24196e-07	1.21726e-06	-0.644605	3.26496e-05	7.43089e-05	-0.443978	0.211996	0.37052
00008208-RA	263	284	270	162	23.1935	20.1208	9.25535	44.9155	0.025585	0.864249	1	0.343986	0.00720196	0.0136268	-1.97216	2.12413e-30	2.12375e-29
00002351-RA	259	331	281	82	22.6175	23.2729	9.2287	21.0497	0.10527	0.419802	0.577915	0.180737	0.139273	0.218751	-0.932581	1.22694e-05	3.83664e-05
00001841-RA	27	2059	404	12	1.50202	90.2052	9.22752	2.14324	3.88484	1.23622e-85	9.78791e-85	-1.93216	2.81375e-156	3.9697e-155	2.36006	1.41262e-11	6.7758e-11
00006659-RB	8.67186	530.67	859.856	39.78	0.236815	11.3307	9.2251	3.13916	6.59896	8.92387e-233	1.34233e-231	1.11314	6.67462e-43	4.12522e-42	1.72316	4.71764e-16	2.80044e-15
00002941-RA	1773	2351	598	396	77.9946	80.1344	9.19551	51.1416	-1.58007	8.62088e-123	8.46336e-122	-1.55781	3.16142e-130	3.99741e-129	-2.11494	9.06392e-79	2.04876e-77
00005898-RA	1209	6513	1419	111	19.2129	80.565	9.18259	4.95141	0.21874	0.000280499	0.000554698	-1.7813	0	0	0.966048	1.11039e-11	5.34442e-11
00012846-RA	287.366	173	906.693	24	7.25062	3.33738	9.18154	2.00835	1.645	4.67683e-70	3.26757e-69	2.80589	1.41463e-162	2.05439e-161	2.52788	5.90604e-26	5.13027e-25
00001099-RA	740	787	345	90	48.7189	41.0573	9.17045	17.9744	-1.11295	7.52748e-33	3.48444e-32	-0.77251	1.33307e-16	4.85348e-16	-0.77101	0.000110596	0.000315129
00006134-RA	18433	207	375	18	899.765	8.56402	9.15884	3.72251	-5.63108	0	0	1.27375	1.04596e-24	4.70572e-24	1.66902	1.68373e-07	6.19321e-07
00009524-RA	1925	4764	1613	275	25.1224	48.8299	9.15335	12.0102	-0.267393	4.12851e-07	9.65634e-07	-1.1453	6.11379e-151	8.39311e-150	-0.157722	0.140304	0.250929
00013126-RA	7560	11362	1825	921	98.0658	119.002	9.14209	35.117	-2.06271	0	0	-2.22111	0	0	-1.72324	8.72565e-128	3.03808e-126
00003021-RA	188	369	69	43	54.4883	90.4448	9.13929	45.379	-1.4567	6.27474e-14	1.90818e-13	-2.0002	8.19778e-33	4.30954e-32	-2.02431	2.97176e-09	1.23918e-08
00006863-RA	31.8434	31269.8	368.545	307	1.9519	1513.6	9.13794	49.0052	3.51534	4.75953e-72	3.36873e-71	-5.9893	0	0	-2.44569	7.09908e-76	1.54644e-74
00008648-RA	186	428	171	107	23.2512	42.4765	9.13228	42.8217	-0.133512	0.401306	0.554086	-0.906121	1.75861e-12	5.6896e-12	-2.03222	2.0499e-21	1.51597e-20
00000889-RA	283	13492	647	37	9.1483	339.487	9.1224	3.88941	1.18031	1.93464e-31	8.70612e-31	-3.9649	0	0	1.41738	5.95802e-10	2.59374e-09
00000257-RA	92	125	81	2	18.393	20.6338	9.11843	1.276	-0.195728	0.449135	0.616178	-0.208606	0.328254	0.477736	2.61001	0.00166131	0.00416243
00007892-RA	559	3549	496	208	25.412	130.593	9.08457	28.2931	-0.184764	0.0476006	0.076757	-2.42168	0	0	-1.45583	2.2821e-24	1.87852e-23
00005925-RA	76	43	1155	27	1.37305	0.62614	9.06619	1.39238	3.91125	1.29059e-234	1.94653e-233	5.15983	0	0	2.70731	3.58092e-35	4.03892e-34
00012045-RA	574	546	545	109	25.983	20.0363	9.05949	14.9913	-0.0870747	0.351899	0.491683	0.414333	4.7569e-06	1.13713e-05	-0.387922	0.0276579	0.0577506
00001872-RA	6932	12678	1151	76	116.85	170.32	9.05842	3.73577	-2.60255	0	0	-3.04418	0	0	1.2104	2.61202e-13	1.36375e-12
00006088-RA	475	780	493	192	21.2421	27.4747	9.05645	22.0562	0.0413498	0.683241	0.879252	-0.244766	0.00472233	0.00904194	-1.34912	3.02184e-20	2.13612e-19
00010450-RB	2330.53	3263.34	617	141	80.6059	88.6739	9.05501	14.4767	-1.9294	1.4691e-207	2.03174e-206	-1.98575	3.73007e-243	7.19364e-242	-0.580242	0.000216501	0.000597653
00013613-RB	1005.7	385.286	290.838	206.361	78.5163	23.0163	9.03149	43.7035	-1.80177	2.11562e-88	1.7138e-87	0.0113537	0.939377	1	-2.2141	4.44629e-45	6.28875e-44
00007542-RA	475	240	434	0	22.0996	8.26518	9.01353	0	-0.142493	0.153447	0.22881	1.27123	3.49695e-28	1.68989e-27	10.9675	1.20033e-29	1.17429e-28
00008366-RA	508	57	34	44	297.336	28.2847	9.01225	85.9678	-3.90856	1.10723e-107	1.01033e-106	-0.327433	0.343919	0.498593	-3.07387	1.06026e-15	6.18897e-15
00000397-RA	28	21	34	0	16.3886	10.4207	9.01225	0	0.266726	0.526416	0.69417	1.10697	0.0105614	0.0195565	7.30182	0.00419502	0.00986543
00000928-RA	328	286	207	82	35.7108	24.5557	9.00667	28.5984	-0.676037	1.71268e-07	4.08078e-07	-0.0492874	0.75426	0.986804	-1.37312	1.06286e-09	4.54236e-09
00004855-RA	76	358	1142	65	1.54687	5.58459	8.99824	3.80271	3.89492	2.39942e-231	3.60277e-230	2.09016	1.03601e-140	1.3654e-139	1.42453	1.91834e-16	1.15423e-15
00006795-RA	1084	582	636	46	43.8278	17.8151	8.99535	5.45335	-0.781447	4.17428e-26	1.71804e-25	0.544968	2.17884e-10	6.51289e-10	1.07879	8.42347e-07	2.9262e-06
00006163-RA	330	433	187	75	44.83	48.0239	8.99529	20.0819	-0.831303	3.08605e-10	8.25613e-10	-0.793907	2.27608e-10	6.79993e-10	-1.39087	3.31893e-09	1.37881e-08
00010206-RB	903.599	260.986	1918.5	134.444	10.5354	2.39592	8.99384	4.52364	1.07382	1.62746e-74	1.17514e-73	3.2943	0	0	1.12472	6.05601e-19	4.064e-18
00004378-RA	223	218	203	104	26.2573	20.6683	8.98489	34.3548	-0.147777	0.314036	0.442158	0.314038	0.0296484	0.0520674	-1.74401	1.16232e-16	7.06681e-16
00012818-RA	325	400	313	8	22.6016	21.8953	8.97749	1.51439	-0.0665506	0.612432	0.799757	0.0632125	0.60487	0.813248	2.57507	5.11943e-10	2.23619e-09
00002264-RA	695	907	323	79	41.8465	44.8501	8.97462	12.0865	-1.11748	2.80747e-31	1.26003e-30	-1.07225	1.93003e-31	9.91065e-31	-0.678012	0.0012187	0.00310811
00012986-RA	202.214	348.895	542.637	80.525	9.94431	13.8869	8.95604	12.4292	1.41125	4.16107e-35	2.00564e-34	1.05396	7.82385e-26	3.60377e-25	0.0424764	0.847045	1
00012229-RA	201	65	168	14	31.7439	8.5503	8.95379	4.01172	-0.270849	0.0793075	0.123687	1.78477	4.59413e-19	1.79715e-18	0.873427	0.0385614	0.0784792
00008573-RA	206	308.739	138	52	45.935	54.0666	8.95185	31.9539	-0.589835	0.0002152	0.000429914	-0.744197	3.27006e-07	8.37408e-07	-1.30055	3.685e-06	1.20448e-05
00000162-RB	1783	2986.56	1196	152	33.5129	43.6893	8.9496	9.28512	-0.588338	4.91363e-25	1.97591e-24	-0.903135	2.68769e-69	2.23204e-68	0.266036	0.0486158	0.0970066
00013152-RA	43	202.865	1108.94	16	0.923079	3.43895	8.94439	1.07272	4.67239	7.17798e-255	1.14636e-253	2.86678	2.15168e-201	3.65503e-200	3.40228	1.49286e-41	1.95372e-40
00001337-RA	207	252	245	29	20.4194	18.67	8.94425	4.99993	0.230723	0.103422	0.159622	0.376242	0.0045211	0.0086685	0.3683	0.262944	0.438293
00012068-RA	444	1256	310	82	40.6928	93.5985	8.94404	15.8847	-0.530411	1.10531e-06	2.52485e-06	-1.60109	4.82884e-77	4.33102e-76	-0.790987	0.000158071	0.000441501
00012326-RA	95	121	82	15	25.622	26.4278	8.93076	5.53115	-0.224285	0.369226	0.514609	-0.14406	0.526685	0.715218	-0.258698	0.625987	0.917645
00005649-RA	240.983	433.573	125.594	88	47.754	65.0279	8.92616	49.5968	-0.951767	1.4334e-09	3.74426e-09	-1.36968	3.30241e-23	1.43728e-22	-2.19485	1.10004e-19	7.63808e-19
00003318-RA	979	2616	449	314	48.6789	104.624	8.89609	48.7027	-1.13667	1.3355e-43	7.164e-43	-2.12524	2.15601e-219	3.87783e-218	-2.19349	2.52599e-66	4.86036e-65
00006683-RA	411	443	224	209	48.6669	41.5138	8.87832	79.2928	-0.887568	1.04754e-13	3.1656e-13	-0.566512	1.91605e-06	4.69712e-06	-2.60882	6.32881e-57	1.06008e-55
00005319-RA	518	620	298	77	44.9242	44.0783	8.86724	15.6131	-0.809678	1.82932e-14	5.64677e-14	-0.639698	3.50889e-10	1.03853e-09	-0.757175	0.00044181	0.00117991
00008701-RA	186	316	285	97	13.8913	18.0498	8.86184	21.3461	0.60303	1.14835e-05	2.4896e-05	0.267999	0.0296105	0.0520062	-1.15448	1.15584e-08	4.62585e-08
00001345-RA	580	634	294	213	47.3821	42.1358	8.85899	54.6538	-0.99223	4.35291e-22	1.63875e-21	-0.691395	1.26297e-11	3.95887e-11	-2.24418	1.35874e-47	1.99388e-46
00007333-RA	387	475	167	156	60.3516	60.6431	8.83827	45.2095	-1.22416	5.74873e-21	2.10624e-20	-1.09052	5.48527e-18	2.08418e-17	-2.61012	3.03065e-43	4.11683e-42
00000309-RA	284	292	156	191	46.3665	35.7465	8.83106	93.0019	-0.876116	8.89828e-10	2.34072e-09	-0.487067	0.000771366	0.00158524	-3.00026	2.45631e-62	4.45127e-61
00002878-RA	493	395	276	249	39.6405	25.5133	8.8303	63.5262	-0.848927	6.21721e-15	1.94448e-14	-0.100075	0.400596	0.571596	-2.56052	3.4581e-66	6.64626e-65
00001040-RA	268.118	716.18	168.518	111.718	33.9901	75.4433	8.81673	38.7232	-0.68186	2.0064e-06	4.52422e-06	-1.66972	1.34098e-48	9.00609e-48	-2.11552	1.30131e-23	1.04759e-22
00014213-RA	154.538	83.1697	145.252	52	22.9925	9.80079	8.80108	15.1634	-0.101618	0.606097	0.792654	1.22009	5.31221e-10	1.56044e-09	-1.22678	1.07076e-05	3.36015e-05
00008342-RA	173	162	192	79	23.6765	17.9198	8.80083	26.4535	0.13794	0.406608	0.560808	0.661716	2.50962e-05	5.76011e-05	-1.42778	5.03539e-10	2.2012e-09
00012277-RA	6	331678	1083	938	0.11468	5064.53	8.78252	52.8537	7.4541	3.00282e-298	5.34941e-297	-7.84139	0	0	-2.50237	6.46735e-227	3.712e-225
00005741-RA	1323	873	1051	168	26.0228	13.358	8.7583	9.41856	-0.344313	4.43463e-08	1.08697e-07	0.684692	5.67409e-23	2.45235e-22	-0.0647426	0.63462	0.929085
00004665-RA	156	94	100	16	38.5826	18.837	8.73793	10.5284	-0.653186	0.000494105	0.00095951	0.505691	0.0181469	0.0325869	-0.0659891	1	1
00000793-RA	780	1335	575	34	25.5238	34.9023	8.72705	3.98701	-0.452127	3.15748e-08	7.78584e-08	-0.79802	9.10327e-28	4.35781e-27	1.36911	1.51375e-08	6.00338e-08
00006947-RA	332	439	240	163	34.5921	35.2736	8.7269	44.6568	-0.480235	0.000121907	0.000247748	-0.453941	0.000111867	0.00024582	-2.15081	1.84704e-34	2.04218e-33
00010206-RA	388.401	544.014	1850.5	68.5563	4.51183	4.97732	8.72301	2.2901	2.23963	4.04745e-204	5.51141e-203	2.18298	5.91206e-231	1.09376e-229	2.04397	1.56389e-40	2.0107e-39
00008882-RA	851.521	643.092	640.885	86.3881	30.2685	18.1315	8.69021	7.5268	-0.422205	6.57796e-08	1.59765e-07	0.412033	8.22467e-07	2.06162e-06	0.181111	0.322586	0.529778
00003252-RA	2032	4036	611	272	67.3216	104.51	8.66968	27.6765	-1.74575	5.56784e-160	6.44421e-159	-2.30641	0	0	-1.54208	2.74703e-34	3.03328e-33
00000136-RA	3387	5059.03	611.109	1.82182e-08	110.314	124.635	8.66421	1.63759e-09	-2.48256	0	0	-2.63208	0	0	11.461	7.82628e-41	1.01164e-39
00002181-RA	1424	1172	360	263	101.426	64.3959	8.64777	58.9096	-1.9958	1.01707e-139	1.07505e-138	-1.28558	1.83824e-52	1.29672e-51	-2.25636	1.85507e-58	3.18985e-57
00013202-RA	142	147	104	74	30.7137	26.5893	8.60869	47.7306	-0.461131	0.0160803	0.0272219	-0.0820786	0.704449	0.929446	-2.21664	3.34134e-17	2.06737e-16
00004825-RA	1643	1348	628	126	52.9187	34.2005	8.59341	10.9744	-1.39962	8.85251e-96	7.49233e-95	-0.684819	8.7173e-22	3.65401e-21	-0.392526	0.0150305	0.0330805
00013484-RA	51	32	18	37	53.4216	28.4938	8.58888	126.834	-1.50829	9.00931e-05	0.00018479	-0.410878	0.392185	0.559879	-3.73353	2.46454e-16	1.47548e-15
00008467-RA	505	363	450	100	22.6962	12.9429	8.58024	13.7692	-0.178611	0.0666562	0.10486	0.726803	2.8474e-12	9.14354e-12	-0.539843	0.00398095	0.00940804
00006639-RA	64	108	373.99	59.7572	3.47425	4.8539	8.57951	10.1876	2.53224	1.40023e-52	8.29145e-52	2.20754	1.16457e-52	8.22187e-52	-0.0641335	0.817831	1
00006460-RA	314	346	232	136	30.3514	25.971	8.57604	30.097	-0.448731	0.00044646	0.000873342	-0.159506	0.214883	0.329806	-1.93847	3.71802e-25	3.14517e-24
00006015-RA	628	1279	480	109	30.5066	50.089	8.5745	15.3388	-0.399938	8.59351e-06	1.87514e-05	-0.996678	2.53389e-38	1.45683e-37	-0.571066	0.00113487	0.00290092
00004761-RA	242	420	167	56	30.6873	42.9776	8.56629	20.2964	-0.547116	0.000191195	0.00038328	-0.913036	1.83895e-12	5.94038e-12	-1.13262	1.59718e-05	4.89161e-05
00005951-RA	4631	7902	664	4748	141.422	185.202	8.56266	412.487	-2.81413	0	0	-3.15568	0	0	-5.54759	0	0
00002855-RA	274	916	284	94	24.381	64.7601	8.56088	24.2864	0.0393978	0.770102	0.979489	-1.27207	2.54239e-41	1.5341e-40	-1.11423	4.75141e-08	1.82139e-07
00012066-RA	1455	1643	636	314	51.6685	48.549	8.554	35.4144	-1.20606	4.21617e-68	2.89993e-67	-0.952045	2.53692e-44	1.60812e-43	-1.69138	3.32572e-45	4.71573e-44
00007278-RA	1488	1912	761	134	38.1053	38.7731	8.55349	9.90063	-0.979588	6.1762e-50	3.55824e-49	-0.911947	1.91089e-48	1.27927e-47	-0.204267	0.192506	0.338921
00007218-RA	919	4430	480	48	38.8585	148.463	8.54875	5.81479	-0.949148	7.29316e-31	3.25156e-30	-2.78885	0	0	0.611599	0.00792798	0.0179321
00013017-RA	33	15	388	14	1.67507	0.588777	8.54109	2.18665	3.53825	2.01598e-76	1.48047e-75	5.09681	1.08169e-119	1.30214e-118	2.07997	8.78304e-10	3.79215e-09
00009536-RA	19526	989	443	81	780.915	30.6967	8.53943	9.833	-5.47385	0	0	-0.741452	4.88247e-19	1.90905e-18	-0.258556	0.195257	0.343585
00010281-RA	4098	2649	648	384	135.294	69.2909	8.53644	39.2707	-2.67292	0	0	-1.61415	4.26574e-152	5.8849e-151	-1.95474	4.94891e-68	9.72264e-67
00004484-RA	583	471	477	260	29.7414	19.3372	8.5176	38.7223	-0.301735	0.00109341	0.00206605	0.43522	6.41181e-06	1.52342e-05	-1.83404	1.40597e-42	1.87951e-41
00002191-RA	533	881	449	113	24.2397	31.5014	8.51272	16.1311	-0.259653	0.00668491	0.0118051	-0.555245	7.93433e-11	2.40851e-10	-0.719319	5.56066e-05	0.000163343
00000141-RA	195	320	131	42	35.2542	48.4006	8.51007	13.12	-0.585746	0.000340618	0.000670432	-0.870899	3.45848e-09	9.80136e-09	-1.06763	0.000550338	0.00144047
00006794-RB	196.227	147.542	66	16	49.7287	30.7177	8.50783	11.6063	-1.58246	3.88959e-16	1.26082e-15	-0.742575	0.000514114	0.00106647	-0.663844	0.200717	0.352647
00011044-RA	860	897.5	303.5	97.5	56.6715	46.3265	8.50281	20.1468	-1.51455	9.4096e-60	6.02594e-59	-1.14686	1.14397e-34	6.20184e-34	-1.07122	8.29004e-08	3.10291e-07
00011044-RB	860	897.5	303.5	97.5	56.6715	46.3265	8.50281	20.1468	-1.51455	9.4096e-60	6.02594e-59	-1.14686	1.14397e-34	6.20184e-34	-1.07122	8.29004e-08	3.10291e-07
00012737-RA	1835.06	2326.22	910.677	0	38.5727	38.3424	8.48932	0	-1.02301	1.3452e-66	9.16994e-66	-0.935823	7.88063e-60	6.04601e-59	12.0363	2.59664e-60	4.6063e-59
00010796-RA	790	1082	314	59	43.3395	46.7789	8.46575	10.5302	-1.34304	2.00629e-46	1.11537e-45	-1.36749	1.43875e-53	1.02915e-52	-0.297822	0.197313	0.347165
00002948-RA	50	111	19	31	48.6285	91.7162	8.45849	98.7448	-1.40231	0.000250325	0.000496663	-2.12317	5.93648e-12	1.88437e-11	-3.40142	8.65081e-13	4.40984e-12
00013586-RA	3199	990	858	27	70.8842	17.2244	8.45457	1.79065	-1.91072	3.24796e-268	5.38137e-267	0.210593	0.00321001	0.00628437	2.27856	3.75623e-22	2.86219e-21
00013496-RA	24	285	502	0	0.86342	7.8806	8.45384	0	4.36718	1.63886e-114	1.54489e-113	1.23338	7.28661e-31	3.7133e-30	11.1773	5.48698e-34	5.99574e-33
00013244-RA	593	1412	456	166	28.5724	53.6047	8.44954	23.8728	-0.391204	2.44609e-05	5.20312e-05	-1.21337	6.63168e-57	4.90435e-56	-1.25174	1.28244e-15	7.46257e-15
00006902-RA	1168	829	378	177	68.5736	38.2153	8.43728	31.7668	-1.63956	8.83281e-89	7.17938e-88	-0.715754	2.22327e-15	7.85643e-15	-1.61479	1.09961e-24	9.15452e-24
00007981-RA	1713	1925	720	124	45.8497	39.6374	8.43267	11.1327	-1.26261	1.22788e-84	9.64917e-84	-1.00161	2.93929e-55	2.13705e-54	-0.172279	0.289326	0.478097
00003592-RA	595	780	251	135	58.0506	61.6066	8.41848	28.4036	-1.25708	2.96306e-32	1.35517e-31	-1.21836	2.0513e-33	1.09063e-32	-1.81437	1.2199e-22	9.41923e-22
00012867-RB	29.5598	38.5986	26.5918	10	20.65	22.8675	8.41713	23.0346	-0.164222	0.689294	0.883997	-0.120032	0.900812	1	-1.29206	0.0616149	0.121109
00004702-RA	859	3745	956	65	18.0907	63.1785	8.39961	4.20507	0.142033	0.0479161	0.077251	-1.5527	1.07991e-207	1.88e-206	1.16811	1.03591e-10	4.71728e-10
00006251-RA	526	515	212	105	55.8615	45.9696	8.38326	31.5764	-1.32279	3.78895e-31	1.69826e-30	-0.863108	1.14631e-13	3.84551e-13	-1.69529	2.72461e-16	1.62886e-15
00006585-RA	88	148	118	23	17.4517	23.2573	8.38095	12.0845	0.410407	0.0441422	0.0713102	0.0901772	0.668731	0.887122	-0.350333	0.369398	0.601838
00005016-RA	1846	1963	611	137	55.8824	46.8741	8.37057	12.6308	-1.60726	1.44688e-130	1.46845e-129	-1.2666	2.26101e-81	2.09034e-80	-0.552826	0.00043539	0.00116388
00011306-RA	613	1649	535	64	25.2809	56.4215	8.36989	6.54006	-0.208602	0.0186058	0.0313521	-1.20675	1.06789e-64	8.56398e-64	0.353248	0.0884546	0.165393
00007247-RA	216	275	153	52	34.1032	34.0727	8.36574	23.2398	-0.509447	0.000935864	0.00178501	-0.428569	0.00366721	0.00714203	-1.15191	2.86589e-05	8.62486e-05
00000813-RA	435	1620	471	194	17.284	51.4938	8.33988	20.8069	0.102384	0.31377	0.441821	-1.36492	7.47068e-77	6.6898e-76	-1.4299	3.13897e-22	2.39402e-21
00005774-RJ	1.51798e-07	8.12446e-07	628.981	117.65	4.8824e-09	2.06417e-08	8.33968	12.1335	12.291	4.8748e-185	6.21057e-184	12.5207	2.00468e-201	3.40877e-200	-0.291379	0.0847368	0.158865
00003362-RA	168	315	385	59	10.1649	15.6518	8.33646	11.6141	1.1835	9.26364e-20	3.30196e-19	0.706325	2.54789e-10	7.5958e-10	-0.00391136	1	1
00007142-RD	164.528	9420.49	525.686	59.5488	6.40272	302.756	8.32278	5.82234	1.66282	9.73563e-43	5.16643e-42	-3.74619	0	0	0.431864	0.0416569	0.083727
00008396-RA	291	122	1079	19	5.63928	1.85522	8.29729	1.05533	1.87786	7.46818e-99	6.46384e-98	3.56027	3.64527e-243	7.03817e-242	3.11534	1.3498e-37	1.61334e-36
00004915-RA	136	242	120	41	26.4944	37.9647	8.28715	20.804	-0.192683	0.291058	0.411529	-0.594466	0.000211515	0.000455156	-1.15921	0.000178219	0.000496374
00006242-RA	6	2196	207	13	0.590808	181.574	8.2695	3.70696	5.06748	9.83559e-53	5.8344e-52	-2.98945	1.19081e-277	2.48151e-276	1.2809	0.00123998	0.00316094
00005304-RA	915	904	383	256	49.534	38.9306	8.26704	45.2611	-1.26845	1.51255e-48	8.59344e-48	-0.821731	1.21172e-20	4.93283e-20	-2.12815	3.85117e-52	6.07552e-51
00011633-RA	24	5093	1121	46	0.449299	73.9166	8.25984	2.3037	5.52601	8.19235e-281	1.40582e-279	-1.76656	0	0	1.89626	4.33323e-23	3.40841e-22
00002669-RA	2425	12920	1290	345	37.4337	156.249	8.24353	16.1555	-0.922847	1.69917e-70	1.19211e-69	-2.90699	0	0	-0.807178	3.99602e-15	2.27107e-14
00010306-RA	2564.5	2646.5	641	366	77.459	61.2878	8.23311	31.7437	-2.01237	7.59444e-239	1.15895e-237	-1.62845	6.22198e-154	8.66183e-153	-1.90115	2.33517e-62	4.23631e-61
00010306-RB	2564.5	2646.5	641	366	77.459	61.2878	8.23311	31.7437	-2.01237	7.59444e-239	1.15895e-237	-1.62845	6.22198e-154	8.66183e-153	-1.90115	2.33517e-62	4.23631e-61
00003245-RA	1803	3605	504	265	70.9834	109.805	8.22813	36.5253	-1.85094	4.41389e-156	5.02562e-155	-2.42118	0	0	-1.78211	1.55401e-41	2.03217e-40
00010344-RA	914	732	290	164	69.992	45.1926	8.22774	37.3078	-1.66801	9.92904e-73	7.08129e-72	-0.918468	2.01902e-20	8.16592e-20	-1.88684	6.59166e-29	6.28769e-28
00009966-RA	1264	2435	1075	116	22.4222	33.8631	8.21006	6.13052	-0.245933	0.000104803	0.000214095	-0.762454	9.42006e-44	5.91993e-43	0.502034	0.000732027	0.00190539
00006714-RA	1455	2203	646	237	46.1888	55.6066	8.19046	24.0845	-1.18356	4.19815e-66	2.84793e-65	-1.35265	1.59557e-99	1.68865e-98	-1.26306	4.85155e-22	3.67681e-21
00002783-RA	0	10	667	3	0	0.22923	8.15622	0.22707	12.3757	5.71341e-196	7.55365e-195	6.45644	1.84915e-215	3.2907e-214	5.07121	1.72927e-33	1.86656e-32
00006410-RA	156	18842.5	886	86	3.31446	310.914	8.13494	5.92509	2.49251	9.22246e-118	8.82721e-117	-3.9933	0	0	0.65471	0.000111709	0.000318194
00003662-RA	644	723	283	78	39.4023	36.0123	8.08076	17.2346	-1.1982	2.07992e-32	9.54119e-32	-0.935861	9.344e-21	3.82145e-20	-0.850237	8.93415e-05	0.000255999
00000058-RA	3339	593	368	7	155.258	20.8337	8.07646	1.20106	-3.1935	0	0	-0.271183	0.00622937	0.0118573	3.00026	2.10521e-13	1.10739e-12
00001702-RA	50	567	87	14	11.9986	101.942	8.06351	10.0661	0.785281	0.00205975	0.00380856	-2.28578	3.05374e-58	2.2957e-57	-0.0742163	1	1
00001703-RA	198	271	145	9	24.5013	26.128	8.06253	3.585	-0.461405	0.00377429	0.00684927	-0.484864	0.00117317	0.00237844	1.29685	0.00893544	0.0201593
00008532-RA	220	163	113	39	39.6727	23.7754	8.06117	20.9886	-0.972695	3.17036e-09	8.16226e-09	-0.111376	0.58788	0.791797	-1.17367	0.000254807	0.000694843
00006479-RB	7675.48	330.001	261.922	30.0929	502.635	17.0775	8.0584	6.30333	-4.88468	0	0	0.0837035	0.515143	0.700562	0.411263	0.19238	0.338735
00011193-RA	2362	807	225	444	206.91	55.5389	8.05743	104.176	-3.40358	0	0	-1.42514	1.91681e-43	1.19699e-42	-3.68934	8.50493e-183	3.96198e-181
00000494-RA	1312.9	2157	658.461	160.949	37.6785	49.614	8.05512	12.8864	-1.00775	7.89432e-47	4.41499e-46	-1.29465	2.08907e-91	2.07267e-90	-0.677313	3.91042e-06	1.27568e-05
00009094-RB	11	42.252	236.668	50.4059	0.815589	2.52601	8.05418	13.4308	4.39952	1.34389e-55	8.21527e-55	2.89862	2.08015e-46	1.36116e-45	-0.478412	0.0719396	0.136194
00000980-RA	4	69	608	13	0.135626	1.82875	8.04408	1.22951	7.19172	1.75832e-170	2.12273e-169	3.55374	4.32758e-141	5.71248e-140	2.83434	4.30376e-20	3.03084e-19
00006396-RA	1758	2196	582	460	69.8669	66.6732	7.99827	42.626	-1.60693	1.14322e-124	1.13292e-123	-1.49854	1.18551e-115	1.39515e-114	-2.37017	4.78935e-107	1.43569e-105
00007136-RA	181	1413	405	36	9.48524	58.208	7.98706	5.50737	1.14909	8.01773e-20	2.86211e-19	-1.38546	2.06278e-69	1.71731e-68	0.781313	0.00223699	0.00548388
00002065-RA	173	295	142	72	30.5923	41.2923	7.97996	36.2315	-0.296943	0.0734475	0.114953	-0.637364	1.45202e-05	3.38817e-05	-1.72863	5.82419e-12	2.84229e-11
00013167-RA	358	455	165	65	45.0506	43.7535	7.97849	26.303	-1.1292	2.32006e-17	7.79082e-17	-1.04585	2.83909e-16	1.02501e-15	-1.36487	7.96741e-08	2.98813e-07
00011836-RA	535	2300	494	52	24.4792	81.6191	7.97516	7.20596	-0.127297	0.180972	0.26734	-1.80176	7.32258e-157	1.03395e-155	0.537656	0.0169705	0.0365654
00001654-RA	435	639	222	66	36.4084	42.6507	7.95194	17.5078	-0.982353	8.4539e-17	2.79421e-16	-1.10781	3.39276e-24	1.51222e-23	-0.959279	5.39211e-05	0.000158558
00006232-RA	503	1860	398	27	24.9908	71.5594	7.95112	4.04106	-0.349992	0.000425622	0.00083384	-1.80711	3.26013e-130	4.11913e-129	1.17077	3.08134e-05	9.25835e-05
00009939-RA	2075	8200	554	249	74.4039	234.41	7.94516	28.4522	-1.91721	7.1506e-186	9.13072e-185	-3.47034	0	0	-1.55587	4.66393e-32	4.86861e-31
00004249-RA	88	52	142	32	16.3494	7.22769	7.94368	17.0008	0.677252	0.000602277	0.00116286	1.86351	4.5132e-17	1.6681e-16	-0.55953	0.0911346	0.170026
00002250-RA	515	221	173	29	49.7113	16.2803	7.93991	10.0901	-1.5854	1.01856e-39	5.21754e-39	0.0637572	0.688711	0.91011	-0.133178	0.735425	1
00000571-RB	1598	1858	773	0	44.7137	40.7581	7.9396	0	-1.0599	2.60252e-60	1.67431e-59	-0.848049	8.5585e-42	5.20536e-41	11.7999	2.54202e-51	3.96928e-50
00005792-RA	494	502	168	86	55.0838	44.702	7.92425	33.9459	-1.56764	1.24739e-37	6.22659e-37	-1.16165	9.99927e-21	4.08447e-20	-1.74263	2.614e-14	1.43565e-13
00003074-RA	315	702	237	88	25.4652	44.0165	7.9134	18.4406	-0.42257	0.000892696	0.00170519	-1.14915	1.16153e-27	5.54929e-27	-1.2799	3.70023e-09	1.53381e-08
00013619-RA	327	396	265	128	24.9491	23.2334	7.91329	30.8874	-0.315464	0.0106524	0.0184416	-0.162374	0.177322	0.275425	-1.65933	5.93101e-19	3.98649e-18
00009565-RA	6884	5641	501	1091	232.954	145.86	7.9065	122.662	-3.79233	0	0	-3.07572	0	0	-3.83217	0	0
00009311-RA	75	3367	700	36	2.1837	76.3343	7.90374	3.27174	3.20796	1.02006e-122	1.00084e-121	-1.84881	2.24417e-226	4.12461e-225	1.57042	6.34454e-12	3.09174e-11
00013390-RA	32	72	29	4	19.2732	36.7309	7.90045	8.01542	-0.153688	0.798455	1	-0.892417	0.00621679	0.011836	0.14684	1	1
00007977-RC	74.2354	19.5744	207.686	6.09354	9.13371	1.88202	7.88951	1.77425	1.47038	2.84352e-15	9.0065e-15	3.81468	6.13287e-53	4.34441e-52	2.37467	1.35857e-06	4.6324e-06
00011204-RA	4104	1290	589	29	116.228	28.4999	7.87852	2.62131	-2.81273	0	0	-0.713857	1.84619e-22	7.89005e-22	1.63304	9.73906e-11	4.44335e-10
00006498-RA	4764	1939	669	436	139.412	45.4425	7.86959	36.1044	-2.84416	0	0	-1.11804	2.79086e-66	2.26515e-65	-2.09195	1.12174e-84	2.72213e-83
00006000-RA	804	1963	483	208	32.952	61.2722	7.86662	22.3894	-0.74732	1.06935e-18	3.70635e-18	-1.60568	6.3848e-116	7.54025e-115	-1.49413	1.68999e-25	1.44855e-24
00002791-RA	375	508	323	123	22.7753	24.9783	7.85804	22.7837	-0.227574	0.0445941	0.0720126	-0.23615	0.0258438	0.0456377	-1.31653	4.97382e-13	2.55716e-12
00009560-RA	37	25	600	37	1.11417	0.599995	7.84147	3.42519	4.00252	3.11015e-127	3.10406e-126	4.99407	1.21173e-178	1.88683e-177	1.30861	2.65945e-08	1.04106e-07
00013720-RA	7245	742	53	33	1960.67	160.644	7.83512	24.3728	-7.10376	0	0	-3.38765	1.19875e-112	1.38743e-111	-2.02202	1.59416e-07	5.87016e-07
00008937-RA	771	1425	659	98	22.4579	32.8707	7.83241	7.24388	-0.23871	0.00278465	0.0050957	-0.69545	2.29521e-23	1.00126e-22	0.0394265	0.861314	1
00012165-RA	3191	6016	768	132	81.088	120.846	7.82753	10.8196	-2.06695	2.18737e-298	3.90085e-297	-2.55239	0	0	-0.169372	0.269265	0.447144
00005842-RA	4014	1218	358	67	212.603	49.9733	7.82577	9.20409	-3.49885	0	0	-1.34915	2.25459e-58	1.69796e-57	-0.292098	0.185895	0.327968
00008926-RA	276	312	129	32	38.4195	34.2394	7.81606	14.2529	-1.10884	1.75667e-13	5.26406e-13	-0.856567	1.01113e-08	2.80412e-08	-0.697828	0.0438897	0.0878997
00001282-RA	225.899	373.365	195.211	100.397	21.759	29.5245	7.81191	21.4303	-0.22281	0.122621	0.187295	-0.518242	5.5931e-05	0.000125596	-1.74954	2.43959e-16	1.46106e-15
00006897-RA	801	919	429	160	33.0965	30.3102	7.80035	17.8289	-0.912926	9.67089e-26	3.94938e-25	-0.68188	1.14901e-15	4.08862e-15	-1.28665	4.817e-16	2.8564e-15
00000551-RA	272	415	178	66	31.6681	37.2056	7.79456	22.0163	-0.623672	8.78839e-06	1.91741e-05	-0.803792	3.23518e-10	9.5971e-10	-1.27761	2.43352e-07	8.80098e-07
00008642-RA	391	555	381	142	25.4242	28.2844	7.78858	27.4369	-0.0496611	0.64619	0.835087	-0.125591	0.209686	0.322655	-1.2856	3.05807e-14	1.66702e-13
00003243-RA	243	360	176	81	28.7544	34.2603	7.78141	27.8886	-0.477391	0.000985948	0.00186656	-0.615045	3.4943e-06	8.43577e-06	-1.58922	5.97623e-12	2.91564e-11
00003061-RA	1573	1632	419	173	70.4534	55.9818	7.75703	26.7744	-1.92048	1.49913e-145	1.62756e-144	-1.5443	8.23626e-93	8.27415e-92	-1.43334	5.01575e-20	3.51165e-19
00009742-RA	285	898	266	104	20.6946	51.937	7.74206	21.651	-0.111785	0.400634	0.553249	-1.33787	1.02887e-43	6.46098e-43	-1.35443	1.28663e-11	6.17853e-11
00006110-RC	180.199	36.0671	383.92	66.5403	9.21353	1.42305	7.73522	8.34687	1.07839	3.15571e-17	1.05548e-16	3.82382	1.74524e-96	1.8162e-95	-0.181383	0.399457	0.637773
00010449-RA	797	1989	169	49	96.131	186.081	7.7282	19.2137	-2.24901	4.71062e-95	3.96092e-94	-3.13907	2.08636e-266	4.23748e-265	-0.922941	0.000834325	0.00216358
00003282-RA	2406	1994	452	104	98.9074	64.2454	7.72459	12.7555	-2.42422	4.53103e-287	7.93733e-286	-1.72396	5.62055e-130	7.09083e-129	-0.590014	0.00117317	0.00299608
00007762-RA	1225	1626	753	284	37.3153	40.3519	7.71401	22.03	-0.714266	4.23877e-25	1.70698e-24	-0.693455	4.11377e-26	1.91056e-25	-1.30298	2.24156e-27	2.03543e-26
00004754-RB	708.528	4311.42	1002.03	0	13.0824	62.6228	7.71215	0	0.487657	3.32453e-11	9.2411e-11	-1.68806	9.20247e-267	1.87585e-265	12.1742	5.79307e-66	1.11086e-64
00013136-RA	389	700	210	163	33.3492	46.0816	7.70714	42.8298	-0.90128	2.7965e-13	8.31924e-13	-1.31945	3.82911e-34	2.05666e-33	-2.34327	1.03298e-38	1.27079e-37
00012867-RA	7.24116	7.77683	21.4078	0	5.74405	5.2423	7.70128	0	1.53539	0.0126012	0.0216637	1.85887	0.00144222	0.00290464	6.63979	0.0215151	0.0455578
00002114-RA	3334	10393	899	237	77.6402	192.787	7.6938	16.6074	-1.90301	2.17553e-276	3.69555e-275	-3.11392	0	0	-0.786405	2.01239e-10	9.03666e-10
00005277-RA	232	210	135	106	32.8088	23.1597	7.68687	52.5492	-0.792898	3.40503e-07	7.99754e-07	-0.220196	0.178719	0.277543	-2.35923	2.14227e-26	1.88818e-25
00007638-RA	533	69	110	1	93.6073	8.26398	7.68457	0.519444	-2.28762	1.73344e-66	1.18069e-65	1.08832	1.24724e-06	3.08771e-06	4.02718	8.45721e-06	2.67039e-05
00004765-RA	611.976	656.753	331.988	202.976	37.6318	32.0111	7.66806	35.3505	-0.894392	1.15826e-19	4.11894e-19	-0.566997	7.7077e-09	2.15245e-08	-1.99946	2.84452e-38	3.44642e-37
00008571-RA	1062	1159	451	377	48.0875	40.5207	7.65907	46.2394	-1.24765	3.56014e-54	2.14514e-53	-0.944445	3.95201e-32	2.05634e-31	-2.45086	2.71824e-92	7.19884e-91
00008272-RA	462	355	278	138	39.4518	24.2771	7.65469	34.012	-0.744845	1.51693e-11	4.25809e-11	0.0643124	0.609529	0.818008	-1.69879	7.32401e-21	5.31813e-20
00005388-RA	1040	1221	378	239	51.2161	47.1596	7.64795	31.6614	-1.47212	2.47047e-68	1.702e-67	-1.27429	1.29779e-53	9.28722e-53	-2.04798	1.37836e-46	1.99654e-45
00003304-RA	2178	2854	667	264	62.2391	64.586	7.641	21.9179	-1.71936	2.5764e-166	3.04479e-165	-1.68	7.6256e-172	1.15531e-170	-1.37255	1.00319e-27	9.20382e-27
00006340-RA	98	377	620	27	3.13402	9.36997	7.64007	2.09548	2.64758	1.00429e-89	8.20659e-89	1.13448	7.48491e-33	3.93601e-32	1.80999	1.23704e-12	6.24348e-12
00006029-RA	1514	8123	800	283	34.8513	147.761	7.63219	20.7845	-0.932485	9.87576e-47	5.5158e-46	-2.9267	0	0	-1.21057	3.2848e-24	2.69466e-23
00007886-RA	175	582	89	46	35.6574	91.5029	7.61957	27.4214	-0.98677	1.18973e-07	2.85579e-07	-2.29069	1.25489e-59	9.59684e-59	-1.75534	4.66605e-08	1.78989e-07
00011034-RA	327.639	240.461	326.285	39.6136	19.5996	11.299	7.61316	7.1529	-0.0182671	0.908111	1	0.857018	5.69211e-12	1.80817e-11	0.331832	0.222707	0.382874
00013114-RA	98183.1	47.6689	637.813	1533.8	2967.37	1.10767	7.61201	138.69	-7.27821	0	0	4.15501	2.1165e-167	3.15542e-166	-3.97543	0	0
00008577-RA	4	17118	191	116	0.383154	1340.17	7.60793	34.7294	5.52187	1.09131e-50	6.34377e-50	-6.06793	0	0	-1.98931	2.46064e-22	1.88179e-21
00002637-RA	791	1325	321	143	52.4835	69.2691	7.59282	22.8162	-1.31307	6.36557e-45	3.47114e-44	-1.62795	7.69175e-83	7.19822e-82	-1.54279	1.04302e-18	6.90841e-18
00005679-RA	2499	3469	748	344	60.8354	66.9675	7.57544	26.3136	-1.75237	1.14069e-192	1.49052e-191	-1.79619	1.23282e-246	2.40513e-245	-1.58908	8.38934e-45	1.18359e-43
00006694-RA	58	84	73	12	14.7898	17.2711	7.57338	9.38856	0.31893	0.222626	0.325189	0.21424	0.380391	0.544799	-0.104823	0.895834	1
00011853-RA	1500	2599	729	194	42.2035	57.7107	7.57286	14.8483	-1.05314	1.45577e-56	9.0006e-56	-1.41676	3.27708e-123	4.0315e-122	-0.79994	5.15198e-09	2.11888e-08
00009085-RA	482	579	231	101	43.0663	41.4712	7.55322	28.4727	-1.07303	5.05087e-21	1.85257e-20	-0.908286	1.92747e-16	6.99489e-16	-1.51557	2.32081e-13	1.21928e-12
00008139-RB	14121.4	3701.65	715.757	94.4726	369.314	77.4468	7.54408	6.58985	-4.31433	0	0	-1.95339	1.09158e-264	2.21436e-263	0.211448	0.233077	0.398745
00007617-RC	128.252	133.997	142.586	48.0224	18.1021	14.9825	7.54355	21.3102	0.140422	0.469097	0.639546	0.506248	0.00409534	0.0078981	-1.13874	8.72564e-05	0.000250451
00013113-RA	124068	27.3311	658.261	567.335	3634.02	0.612964	7.53093	49.5732	-7.57028	0	0	4.99983	6.30641e-197	1.05738e-195	-2.49514	1.8051e-140	6.77596e-139
00000777-RA	113	149	114	40	19.2709	19.731	7.51261	13.3827	0.000410976	1	1	0.0307642	0.902141	1	-1.19748	0.000188029	0.000521107
00000528-RA	1292	978	1307	5	15.8254	9.44314	7.51095	0.220268	0.00435303	0.957025	1	0.835332	8.32178e-39	4.82744e-38	5.31084	5.44683e-66	1.04565e-64
00005359-RA	7146	5646	1152	269	115.903	72.0325	7.50251	14.7999	-2.64516	0	0	-1.87592	0	0	-0.611429	7.17791e-08	2.69926e-07
00003330-RA	1102	505	1026	34	18.7471	6.83848	7.50135	1.80138	-0.11538	0.0830969	0.129393	1.43949	8.12959e-75	7.14664e-74	2.20427	2.65225e-25	2.25153e-24
00008391-RA	98	124.387	1378.58	91	1.35966	1.39293	7.49492	3.36467	3.80026	3.74647e-271	6.27534e-270	3.8858	0	0	1.21089	1.4146e-15	8.21739e-15
00009332-RA	422	404	349	127	25.1129	19.8213	7.49345	23.4094	-0.286222	0.00719361	0.0126848	0.205876	0.0620436	0.104417	-1.25107	2.19519e-12	1.09091e-11
00001836-RA	1232	863	426	105	56.5311	32.1553	7.49247	10.2019	-1.5441	1.26687e-85	1.00259e-84	-0.601312	3.66828e-12	1.17392e-11	-0.689242	0.000175004	0.0004875
00012253-RC	4380.99	13604.1	962	1529	84.0877	205.507	7.47844	97.5424	-2.1993	0	0	-3.40464	0	0	-3.37817	0	0
00010461-RA	1464	3449	1028	153	24.5671	45.7316	7.47732	7.79179	-0.522321	2.19886e-17	7.38975e-17	-1.32918	3.3092e-150	4.51712e-149	0.0382434	0.808028	1
00013121-RA	461	648	174	124	51.785	58.7313	7.47407	47.6551	-1.41733	1.36879e-30	6.07358e-30	-1.47927	1.5363e-37	8.73724e-37	-2.21983	5.49353e-28	5.07329e-27
00007804-RA	1766	2009	556	471	61.4151	55.0075	7.47174	51.3708	-1.6794	1.76295e-133	1.81553e-132	-1.43607	1.57295e-100	1.66997e-99	-2.47017	5.45191e-116	1.76656e-114
00008159-RA	561	637	670	70	19.1274	17.3899	7.46586	6.3227	0.243811	0.00434345	0.00777888	0.489846	3.62119e-09	1.0259e-08	0.548533	0.00478338	0.0111617
00009149-RA	664.791	1853.61	1100	114.382	11.7432	25.9121	7.4618	5.7658	0.714126	1.14534e-22	4.37021e-22	-0.335733	8.69052e-09	2.41528e-08	0.555453	0.000182859	0.000507365
00006911-RA	2152	1803	556	115	66.0979	41.9575	7.45596	11.1598	-1.96458	1.4617e-198	1.96494e-197	-1.28001	1.02382e-76	9.14368e-76	-0.436387	0.0100632	0.0226276
00000970-RA	91	653	176	44	11.3863	58.5211	7.45374	15.5316	0.938394	3.45146e-07	8.10319e-07	-1.47387	2.15822e-37	1.22535e-36	-0.709295	0.0123091	0.0274102
00001171-RA	533	496	283	147	36.4428	28.034	7.44963	29.3008	-0.92533	2.92045e-18	1.00354e-17	-0.392336	0.000373698	0.000787036	-1.76422	1.20821e-23	9.73569e-23
00006026-RA	731	333	1825	182	7.35884	2.66022	7.44226	5.87201	1.30751	1.19558e-93	1.0003e-92	2.87084	2.13671534250839e-318	4.93587093856685e-317	0.61581	1.45975e-07	5.38819e-07
00008358-RA	124	7402.94	481.957	157	5.04058	234.847	7.44076	18.6177	1.94519	1.2304e-48	6.99749e-48	-3.52376	0	0	-1.0915	3.87312e-12	1.90118e-11
00006018-RA	3441	3257	801	77	73.4431	53.0512	7.43752	5.48518	-2.11508	0	0	-1.60647	1.53545e-195	2.56677e-194	0.668656	0.000185738	0.000515013
00012752-RA	124	204	92	43	24.4003	30.5261	7.42646	22.2514	-0.442414	0.0356572	0.0582465	-0.731124	4.99886e-05	0.000112448	-1.6104	4.57357e-07	1.62849e-06
00003307-RA	647	790	254	126	46.8603	45.0691	7.4227	31.1041	-1.3608	3.51807e-39	1.78958e-38	-1.21961	8.31358e-34	4.44687e-33	-1.69773	2.97861e-19	2.02717e-18
00004245-RB	560.829	806.446	886.446	164.557	12.8471	14.8084	7.40606	11.2905	0.648056	5.15825e-16	1.66564e-15	0.553445	5.508e-14	1.86637e-13	-0.280477	0.0467077	0.0933543
00006101-RA	8	4	48	23	2.71329	1.14629	7.40408	23.6283	2.55416	4.87585e-08	1.19373e-07	3.95459	9.11662e-14	3.06751e-13	-1.64416	0.000269861	0.000735298
00000716-RA	511	455	198	85	41.4675	30.7831	7.40151	25.924	-1.37956	2.77847e-32	1.27214e-31	-0.782968	1.45976e-10	4.39783e-10	-1.489	3.09758e-11	1.45387e-10
00006750-RA	4269	1089	465	2934	175.923	34.3246	7.38318	392.127	-3.21055	0	0	-0.810487	6.79002e-24	3.00494e-23	-5.3669	0	0
00009997-RA	1126	1883	468	328	48.1926	63.7951	7.37158	42.2446	-1.2787	1.73445e-59	1.10863e-58	-1.59116	2.91399e-110	3.3246e-109	-2.19665	1.70438e-69	3.44089e-68
00006442-RA	267	565	173	82	31.4941	52.5268	7.36911	30.7686	-0.637993	6.88779e-06	1.51632e-05	-1.28988	5.39473e-27	2.54697e-26	-1.63168	2.1604e-12	1.07426e-11
00009907-RA	3186	2352	644	250	86.1243	51.5506	7.3677	22.6629	-2.31869	0	0	-1.45153	2.68285e-117	3.19529e-116	-1.34456	1.84287e-25	1.57717e-24
00008981-RA	636	297	1626	24	6.83256	2.48868	7.36567	0.772583	1.34176	5.65414e-88	4.56265e-87	2.86927	1.79024e-286	3.82547e-285	3.37037	8.32452e-60	1.46284e-58
00006867-RA	304	369	71	51	80.6459	67.8918	7.3519	41.7457	-2.10852	1.70059e-35	8.24648e-35	-1.95904	4.37228e-32	2.27291e-31	-2.2292	1.33713e-12	6.72644e-12
00005686-RA	1032	3790	689	222	28.2691	83.3706	7.34222	15.3073	-0.595078	5.497e-16	1.77298e-15	-2.04238	1.5338e-286	3.28167e-285	-1.0758	4.66026e-16	2.76736e-15
00001050-RA	516	6921	101	4619	75.4768	857.752	7.3289	2010	-2.36387	4.38698e-67	3.00268e-66	-5.67998	0	0	-8.22205	0	0
00001522-RA	128	207	189	52	11.7173	14.9321	7.32692	13.8994	0.549499	0.00119331	0.00225153	0.285648	0.0581642	0.0983261	-0.847447	0.00143927	0.00363974
00005236-RA	286	236	264	144	17.7621	11.9923	7.319	26.7835	-0.127719	0.333294	0.467669	0.578534	1.19724e-05	2.80379e-05	-1.83466	1.97517e-24	1.62985e-23
00002121-RA	21073	31	99	90	3851.75	3.96242	7.29237	54.1995	-7.74423	0	0	2.08715	1.72673e-14	5.93834e-14	-2.56986	2.47388e-25	2.10223e-24
00000011-RB	2336.65	397.78	279.261	1.7169	138.192	17.8199	7.28563	0.328131	-3.07648	0	0	-0.0932501	0.446905	0.63364	4.60921	2.93476e-14	1.60919e-13
00006135-RA	2690	157	230	17	162.287	6.97614	7.27661	3.82344	-3.55948	0	0	0.9673	1.45545e-10	4.38566e-10	1.04659	0.00452019	0.0105754
00011219-RA	185	297	192	127	23.6379	29.8301	7.27496	39.7353	0.0412541	0.838314	1	-0.212175	0.125441	0.19769	-2.11246	1.06991e-26	9.51992e-26
00003478-RA	789	3546	486	338	31.5923	109.071	7.27424	43.8002	-0.711224	5.4905e-17	1.82586e-16	-2.44983	0	0	-2.18555	5.15303e-71	1.0581e-69
00005572-RA	298	632.5	129.5	52	42.2372	70.109	7.26783	20.3741	-1.21386	2.50682e-16	8.16209e-16	-1.87018	2.56244e-50	1.75601e-49	-1.39212	9.70701e-07	3.3424e-06
00005572-RB	298	632.5	129.5	52	42.2372	70.109	7.26783	20.3741	-1.21386	2.50682e-16	8.16209e-16	-1.87018	2.56244e-50	1.75601e-49	-1.39212	9.70701e-07	3.3424e-06
00003778-RA	0	33.1041	473.191	52.6407	0	1.03392	7.23914	6.98133	11.8805	3.74291e-140	3.95878e-139	4.24852	1.38518e-127	1.73452e-126	0.45794	0.0405336	0.0815472
00009660-RA	249	219	141	98	34.1535	22.9642	7.23508	39.8946	-0.832187	3.74484e-08	9.20717e-08	-0.21801	0.187716	0.289883	-2.18341	5.7059e-22	4.31846e-21
00005607-RA	405	467	341	79	23.1924	21.4493	7.23419	13.9943	-0.260362	0.0159556	0.0270135	-0.0365676	0.754742	0.987359	-0.599826	0.00454521	0.0106295
00010513-RA	446	1873	1096	144	7.89268	26.0533	7.23393	6.60066	1.2846	5.59701e-58	3.5266e-57	-0.356	9.81718e-10	2.85632e-09	0.218075	0.123452	0.224608
00006170-RA	3.11047	102.082	105.883	4	0.497797	12.7525	7.23346	2.44652	5.022	8.64149e-28	3.67258e-27	0.469254	0.0225924	0.0400946	2.00739	0.0022628	0.00554393
00011957-RA	2687	594	533	35	82.2989	14.1235	7.227	3.42795	-2.34582	7.80763e-304	1.40579e-302	0.260687	0.00366712	0.00714203	1.21794	7.23116e-07	2.52505e-06
00003557-RA	804	1431	464	193	35.8577	49.2404	7.21691	25.4266	-0.805203	4.25687e-21	1.56339e-20	-1.20757	5.58614e-57	4.14024e-56	-1.44403	1.77131e-22	1.3633e-21
00001343-RA	814	925	251	82	54.1836	49.0244	7.20801	18.4714	-1.70914	9.91545e-68	6.80605e-67	-1.4643	2.97281e-51	2.0616e-50	-1.09533	5.3971e-07	1.89405e-06
00001264-RA	87	335	143	29	12.7444	38.5981	7.19179	10.8796	0.703832	0.000365541	0.000718646	-0.81061	1.35764e-08	3.74594e-08	-0.407556	0.240519	0.410682
00009760-RA	92	134	103	36	18.8238	23.1747	7.1852	19.3415	0.150446	0.476159	0.648543	0.0374438	0.896836	1	-1.1917	0.000385041	0.00103356
00009810-RA	435	454	179	139	41.3968	33.8192	7.18066	41.9706	-1.29276	2.20226e-25	8.91989e-25	-0.925252	1.60894e-13	5.37602e-13	-2.34371	2.2498e-33	2.42066e-32
00012666-RA	2897	3566	575	364	84.3159	79.5758	7.18044	35.7165	-2.34497	0	0	-2.21539	1.26643e-302	2.81341e-301	-2.04995	1.89911e-69	3.82026e-68
00003733-RA	691	262	236	119	64.7082	20.1047	7.17916	30.8982	-1.56169	6.84075e-51	3.98756e-50	0.266159	0.0458236	0.0782589	-1.72124	1.32906e-18	8.75815e-18
00013257-RB	3985.93	2830.63	322.569	163.513	200.346	113.431	7.17798	17.4133	-3.63902	0	0	-2.71597	9.20095235882799e-316	2.09664520066226e-314	-1.72911	3.65775e-25	3.09574e-24
00003312-RA	2816	5333	1139	115	42.3196	62.8529	7.16551	5.5756	-1.31808	4.56739e-147	4.99089e-146	-1.81001	0	0	0.597936	5.42723e-05	0.000159535
00001105-RA	13	78846	510	356	0.476548	2258.81	7.16011	37.4853	5.26822	3.33287e-129	3.36024e-128	-6.85502	0	0	-2.19089	9.68977e-75	2.0838e-73
00012971-RA	153	108	91	30	31.3024	18.0807	7.15518	11.0809	-0.761077	7.57813e-05	0.000155911	0.169767	0.43671	0.619655	-1.10724	0.00197195	0.00484899
00000204-RA	152	171	72	81	34.6229	31.4182	7.15299	46.1026	-1.08897	8.28833e-08	2.00352e-07	-0.829918	4.12073e-05	9.31179e-05	-2.87616	2.9927e-26	2.62536e-25
00001596-RA	266	1317	585	76	9.01952	36.0078	7.15028	7.64846	1.12435	8.78556e-27	3.66163e-26	-0.753567	5.41388e-25	2.45405e-24	0.234286	0.236201	0.403842
00012555-RA	1317	1147	338	223	64.6847	43.443	7.14669	37.0067	-1.97406	2.56202e-128	2.5738e-127	-1.34542	4.69676e-55	3.40601e-54	-2.10929	3.79099e-45	5.37094e-44
00000903-RA	377	420	269	72	24.2549	22.1959	7.1426	15.7809	-0.499061	2.32882e-05	4.95807e-05	-0.225628	0.0539856	0.0915197	-0.807949	0.000306855	0.000830846
00000877-RA	1363	3518	443	150	58.5927	117.203	7.13478	17.3096	-1.63343	7.14789e-102	6.3333e-101	-2.57201	0	0	-1.14725	1.29306e-12	6.51255e-12
00006587-RA	435	563	225	65	33.9338	34.0579	7.13353	16.4887	-0.962998	2.69211e-16	8.7586e-16	-0.905818	5.86987e-16	2.10253e-15	-0.917917	0.000130937	0.000368716
00001166-RA	259.115	396.631	247.254	45.9103	18.7385	22.5633	7.12375	10.8585	-0.0798589	0.568217	0.746423	-0.264627	0.028339	0.0498876	-0.280657	0.298437	0.492524
00006497-RA	331	702	259	72	22.473	37.2319	7.10577	13.8596	-0.366022	0.00302234	0.00552105	-1.02114	3.35906e-23	1.46118e-22	-0.862558	0.000156296	0.00043778
00000434-RA	2962	1592	219	127	218.382	90.4571	7.10514	23.1709	-3.7691	0	0	-2.44419	1.9994e-166	2.96246e-165	-1.92283	2.47195e-23	1.97299e-22
00003901-RA	394.494	381.195	297.199	65	25.4579	19.3121	7.09851	12.1898	-0.42072	0.000210519	0.000420863	0.0579507	0.621859	0.833037	-0.516751	0.0229574	0.0482111
00001744-RA	37	27	223	8	2.98299	1.72346	7.09704	1.56459	2.57511	5.73158e-33	2.65459e-32	3.45616	4.74418e-52	3.32429e-51	2.08635	3.14815e-06	1.03323e-05
00012869-RA	744	1761	337	156	39.9642	73.1326	7.09279	25.1951	-1.15456	6.11998e-35	2.94056e-34	-1.96816	3.19855e-139	4.18925e-138	-1.59816	1.65441e-21	1.23107e-20
00000320-RA	1200	3180	886	73	22.4824	46.7659	7.08749	3.82246	-0.449901	1.79643e-11	5.03424e-11	-1.42647	7.31101e-158	1.0358e-156	0.891051	4.73901e-07	1.67958e-06
00009333-RA	1266.86	4561.53	1859.8	836.969	12.764	36.2435	7.05476	25.0775	0.541546	2.75633e-22	1.04164e-21	-0.877261	5.58989e-92	5.58889e-91	-1.55797	6.27197e-100	1.77868e-98
00011496-RA	123	17	498	21	4.24892	0.458873	7.04793	2.28646	2.00409	3.84362e-52	2.26562e-51	5.27784	9.55988e-155	1.33862e-153	1.85605	7.6281e-11	3.49732e-10
00009454-RA	524	610	204	90	49.3383	47.2857	7.01162	19.7407	-1.37275	8.71284e-33	4.0287e-32	-1.16275	7.61187e-25	3.43832e-24	-1.52841	2.09427e-12	1.0423e-11
00003065-RA	415	32	81	3	92.3138	5.87026	7.0078	1.7473	-2.36762	1.35705e-54	8.22989e-54	1.7524	1.34673e-09	3.88674e-09	2.03291	0.0055707	0.0129289
00009913-RA	1582	1804	570	194	41.7102	38.2283	6.98862	15.1465	-1.48481	4.29309e-101	3.77995e-100	-1.24494	1.41732e-73	1.22925e-72	-1.15478	4.58393e-16	2.72299e-15
00011310-RA	1066	1477	566	59	29.7978	32.913	6.98511	4.68127	-0.925482	5.96494e-34	2.81066e-33	-0.966591	2.45427e-41	1.48146e-40	0.551773	0.0086076	0.0194379
00013321-RA	10	5	20	12	7.67508	3.26251	6.96111	30.2646	0.978881	0.098989	0.152963	2.38411	0.000537698	0.00111388	-1.96144	0.00233201	0.00571267
00007010-RA	161	148	82	44	30.6992	21.8445	6.95345	28.4797	-0.984572	3.95144e-07	9.2512e-07	-0.43434	0.0336481	0.058306	-1.80914	2.84135e-08	1.11072e-07
00005202-RA	349	234	206	111	33.5499	18.1577	6.94051	28.7422	-0.772518	1.32753e-09	3.46987e-09	0.233076	0.0979409	0.159724	-1.81681	8.3736e-19	5.59471e-18
00009403-RA	1454	3623	915	103	24.4538	47.2482	6.93786	4.7655	-0.680409	3.86545e-27	1.62108e-26	-1.56816	2.04062e-205	3.50891e-204	0.44102	0.00641456	0.0148056
00003960-RA	226.507	278.494	262.27	40.5785	16.722	16.339	6.92694	8.36613	0.199095	0.152722	0.227829	0.330327	0.00952247	0.0176852	-0.0177052	1	1
00010426-RA	279	895	427	159	12.2159	31.2312	6.91283	21.7229	0.601452	8.84342e-08	2.13678e-07	-0.650448	3.65123e-14	1.24448e-13	-1.28434	8.97429e-16	5.27879e-15
00011539-RA	1651	485	812	56	37.7659	8.8681	6.90915	3.80692	-1.03597	9.67116e-60	6.19109e-59	1.16033	1.83922e-43	1.15025e-42	1.14753	3.80199e-09	1.57367e-08
00004781-RA	276	230	159	41	37.8125	25.1246	6.88682	15.7915	-0.807453	1.78122e-08	4.43774e-08	-0.11546	0.448362	0.635599	-0.753854	0.0114247	0.0255728
00002192-RA	3	27	509	26	0.113568	0.809596	6.8861	2.66163	7.33597	6.37864e-144	6.86306e-143	4.64639	3.32859e-146	4.47099e-145	1.57987	4.40141e-09	1.81551e-08
00012172-RB	1	27001.6	125.423	673.781	0.112429	2366.49	6.8802	293.115	6.79056	4.36154e-36	2.13407e-35	-7.3318	0	0	-5.13304	0	9.73379e-308
00000098-RA	4	7194	185	62	0.346144	496.759	6.87843	15.5581	5.47585	5.83402e-49	3.32804e-48	-4.86332	0	0	-1.13188	8.37148e-06	2.64381e-05
00003164-RA	246	454	289	45	16.5515	24.4681	6.87551	8.5067	0.220008	0.0877828	0.136487	-0.234471	0.0350365	0.0606057	-0.0268926	0.947515	1
00012137-RA	698.395	1037.33	431	125	25.8731	30.4742	6.86712	14.7667	-0.708492	3.19281e-15	1.00966e-14	-0.849884	1.25206e-24	5.61642e-24	-0.923882	8.69841e-08	3.25431e-07
00000855-RA	241	349	82	23	45.0446	49.8016	6.85538	12.9801	-1.56617	3.35166e-19	1.17795e-18	-1.67117	7.55547e-25	3.41377e-24	-0.874262	0.0333417	0.0683401
00011442-RA	157	234	201	41	15.0382	17.5871	6.84895	10.8604	0.343889	0.0315822	0.0517759	0.197646	0.183036	0.282966	-0.416096	0.148932	0.265514
00001292-RA	158	1628	562	100	4.88983	40.1912	6.84469	9.89842	1.81753	1.67549e-51	9.81084e-51	-1.11724	1.21362e-56	8.93193e-56	-0.219337	0.231182	0.395583
00012324-RA	77	60	28	5	41.4525	27.3605	6.83606	9.06349	-1.46761	1.96758e-06	4.44025e-06	-0.680391	0.0402789	0.0690912	-0.222959	1	1
00005151-RA	7333	3271	1173	2315	102.489	35.4453	6.83441	99.4457	-2.65637	0	0	-1.06239	1.36791e-98	1.43776e-97	-3.69055	0	0
00005554-RA	1	192.806	749	18	0.0232528	3.46676	6.82556	1.24988	9.36752	6.65491e-217	9.49242e-216	2.37402	1.16817e-111	1.34371e-110	2.66668	6.26508e-23	4.90731e-22
00004894-RB	917.067	4476.03	324.262	132.206	55.4274	208.278	6.81892	22.0737	-1.5118	2.29949e-63	1.52908e-62	-3.36949	0	0	-1.41501	2.15008e-15	1.23701e-14
00009623-RA	14724	1	187	207	1358.33	0.0712578	6.80987	59.2732	-6.31033	0	0	7.77204	2.16778e-61	1.68775e-60	-2.85514	4.93119e-64	9.15317e-63
00003042-RA	417	412	277	125	26.8907	20.7042	6.80438	21.5951	-0.602238	1.07355e-07	2.58394e-07	-0.155629	0.1742	0.27075	-1.56128	7.75585e-17	4.72573e-16
00004266-RA	294	602	194	90	25.9072	41.9445	6.80205	22.8037	-0.611737	5.80876e-06	1.28163e-05	-1.21618	2.94793e-26	1.37252e-25	-1.60084	3.89136e-13	2.01605e-12
00004112-RA	193	122	148	55	25.4022	13.1645	6.79713	19.6804	-0.39501	0.0133881	0.0229461	0.695142	0.000138664	0.000301281	-1.28065	3.51364e-06	1.15004e-05
00008469-RA	37.3531	77.4868	333.641	27.4254	1.88866	3.16301	6.78145	4.6286	3.14244	4.5926e-59	2.92552e-58	2.52115	1.42927e-55	1.04413e-54	0.893922	0.0027073	0.00656506
00005642-RA	85	732	228	75	6.05708	42.3167	6.77411	10.4909	1.40988	7.21533e-16	2.32097e-15	-1.26534	2.46836e-33	1.3103e-32	-1.10518	1.09884e-06	3.77358e-06
00000585-RA	134808	12342	228	501	8376.83	567.841	6.76806	124.161	-9.21916	0	0	-5.34067	0	0	-3.84449	7.46692e-216	4.11709e-214
00008468-RA	353	487	333	138	20.7936	22.7044	6.76501	24.2129	-0.0964105	0.430499	0.591527	-0.131287	0.214635	0.329456	-1.43854	1.443e-16	8.72912e-16
00004123-RA	734	1226	294	200	43.1444	58.7966	6.76238	38.8753	-1.33189	6.40087e-43	3.39998e-42	-1.64264	3.2779e-78	2.96527e-77	-2.15334	5.97541e-42	7.88763e-41
00007661-RA	254	369	228	137	21.4453	24.1205	6.7531	32.8031	-0.168007	0.224227	0.327443	-0.277397	0.0279433	0.0491963	-1.9741	4.54799e-26	3.96493e-25
00002341-RA	677	2931	1027	214	11.1488	37.6036	6.74537	9.98332	0.58882	1.41003e-15	4.50123e-15	-1.0958	6.10397e-95	6.24394e-94	-0.44715	0.000344469	0.000928058
00001554-RA	420	415	293	35	25.9206	20.0809	6.74411	6.49145	-0.531598	1.9679e-06	4.44039e-06	-0.0851086	0.457152	0.644744	0.355191	0.247648	0.417441
00009758-RA	263	498	196	92	23.2243	34.9257	6.74153	23.4367	-0.436268	0.00166952	0.00311891	-0.927846	8.22098e-15	2.85291e-14	-1.61776	1.58199e-13	8.34255e-13
00005166-RA	1252	1288	626	328	33.7859	27.7327	6.72275	26.8565	-1.01215	3.42243e-45	1.87231e-44	-0.62374	5.07576e-18	1.9312e-17	-1.77716	7.63163e-51	1.17961e-49
00009318-RA	1661	134	151	39	173.875	11.435	6.69207	12.6907	-3.47064	1.4618e-301	2.62079e-300	0.588872	0.000787879	0.00161859	-0.756138	0.0150083	0.033036
00000284-RA	1225	1501	426	176	51.9389	51.9956	6.68632	25.2449	-1.53588	1.59601e-84	1.25012e-83	-1.3997	1.95681e-74	1.71394e-73	-1.43424	1.88037e-20	1.34448e-19
00008264-RA	64	48	74	47	16.7009	9.94301	6.67983	31.8212	0.196796	0.445284	0.610993	1.03936	0.000101296	0.000222999	-2.05192	1.72654e-10	7.76964e-10
00010854-RA	424	331	166	72	42.0439	26.451	6.669	14.958	-1.36451	7.58626e-27	3.16728e-26	-0.578269	2.79435e-05	6.39442e-05	-1.50365	7.0059e-10	3.03969e-09
00009291-RA	753.6	656.641	235.355	130	64.014	42.3259	6.65185	31.2609	-1.69073	7.15878e-62	4.68076e-61	-1.06285	2.42164e-23	1.05614e-22	-1.8527	8.89862e-23	6.93458e-22
00009757-RA	147	490	381	81	6.28725	16.411	6.64811	11.1893	1.36093	5.75883e-24	2.26171e-23	0.0540657	0.617362	0.828387	-0.475957	0.019113	0.0410346
00009501-RA	31.6514	40.0746	19.0761	0.75	24.2927	26.1488	6.63955	1.89154	-0.739002	0.0923277	0.143306	-0.650913	0.148593	0.232325	1.91267	0.38784	0.620286
00005797-RA	591	1770	507	159	20.9337	48.3977	6.63773	15.4791	-0.233419	0.0105427	0.0182573	-1.38643	2.7486e-85	2.60706e-84	-1.03671	2.27791e-11	1.07848e-10
00002619-RA	838	622	438	192	35.6302	19.9853	6.61696	23.5301	-0.94812	1.94037e-28	8.33279e-28	-0.0888907	0.350111	0.507264	-1.5197	2.27488e-24	1.87349e-23
00011351-RA	281	507	218	82	22.7813	32.4029	6.60159	15.3299	-0.37835	0.00460489	0.00822085	-0.800284	5.42974e-12	1.72645e-11	-1.2985	6.37714e-09	2.60625e-08
00008201-RA	599	734	317	204	36.6394	36.1948	6.58316	33.6353	-0.930101	1.57627e-20	5.71664e-20	-0.794019	2.32214e-16	8.40538e-16	-2.07332	9.6724e-41	1.24931e-39
00002848-RA	246	351	238	68	18.3221	21.2736	6.57396	13.9396	-0.0599654	0.686089	0.881824	-0.143376	0.252136	0.374409	-0.902019	0.000116113	0.000329843
00013762-RC	2369.25	1916.73	1153.13	46	29.456	18.653	6.55334	1.81329	-1.05109	1.39108e-86	1.11399e-85	-0.315994	3.54906e-08	9.59714e-08	1.93702	2.15465e-24	1.77535e-23
00003109-RB	350.176	658.878	266.489	62	22.8893	34.2223	6.54389	12.9353	-0.406137	0.000637194	0.00122872	-0.888597	8.36021e-18	3.15232e-17	-0.605847	0.010278	0.0231046
00004176-RA	0.0100871	67.0004	93.4604	0	0.00158793	9.15407	6.53704	0	9.42966	2.49867e-28	1.06949e-27	0.895834	0.000112131	0.000246305	8.75481	5.56384e-07	1.94931e-06
00000709-RA	1455	2735	692	310	36.585	54.5439	6.52716	21.0437	-1.08434	1.1889e-57	7.46315e-57	-1.56548	2.03879e-149	2.77398e-148	-1.55118	4.67541e-39	5.78986e-38
00000569-RA	1488	2487	513	342	52.8575	70.8928	6.52696	36.3478	-1.54841	8.0431e-102	7.11899e-101	-1.86009	8.26479e-176	1.2763e-174	-2.12455	4.32669e-69	8.64156e-68
00004486-RA	484	2148	285	283	25.5269	90.0726	6.52293	45.3776	-0.77608	8.66981e-13	2.54406e-12	-2.49644	5.71233e-224	1.04191e-222	-2.6989	8.60656e-80	1.97189e-78
00008310-RA	267	181	76	51	58.1516	32.7548	6.51963	39.1498	-1.82336	7.78388e-26	3.18573e-25	-0.833955	1.64039e-05	3.80302e-05	-2.13131	9.8391e-12	4.74926e-11
00002764-RA	265	585	1155	54	3.67481	6.32956	6.51393	2.6057	2.11101	6.46111e-123	6.35047e-122	1.39824	1.08255e-79	9.87806e-79	1.70819	7.10195e-21	5.15911e-20
00006367-RA	1792	1533	384	207	70.6033	48.1683	6.50772	23.972	-2.23432	1.24983e-199	1.68282e-198	-1.57984	1.16366e-90	1.14708e-89	-1.81793	3.60002e-34	3.96214e-33
00008643-RB	469.974	806	2427.34	46.6501	2.92803	3.94946	6.49872	0.947946	2.35612	4.33655e-277	7.37388e-276	2.0074	2.62453e-261	5.27951e-260	2.99047	4.58468e-79	1.04049e-77
00010994-RA	651	710	241	43	43.2171	36.8238	6.49801	8.20055	-1.44545	4.49437e-43	2.39032e-42	-1.14136	8.45793e-28	4.05234e-27	-0.223175	0.43671	0.693696
00013543-RA	1823	1303	460	114	63.3132	35.0108	6.4978	10.8195	-1.99861	4.14667e-175	5.07529e-174	-1.08488	2.22236e-44	1.40978e-43	-0.697125	7.88699e-05	0.000226727
00006369-RA	558	932	246	60	42.093	55.7432	6.48535	12.9706	-1.19349	3.77465e-28	1.61358e-27	-1.50419	1.86436e-53	1.3319e-52	-0.673887	0.00655639	0.0151267
00000904-RA	406	735	185	86	35.2539	52.5204	6.47913	21.4538	-1.14572	7.98879e-20	2.85239e-19	-1.57259	8.09899e-46	5.24656e-45	-1.60373	1.25834e-12	6.34146e-12
00013139-RA	167.873	3739.31	687.133	107.429	4.37432	76.2938	6.47444	7.43405	2.02011	1.4246e-71	1.00577e-70	-2.02687	2.06842e-280	4.33183e-279	-0.032769	0.865272	1
00013139-RB	167.873	3739.31	687.133	107.429	4.37432	76.2938	6.47444	7.43405	2.02011	1.4246e-71	1.00577e-70	-2.02687	2.06842e-280	4.33183e-279	-0.032769	0.865272	1
00007672-RA	400	739	390	58	17.0655	25.0728	6.46541	7.22228	-0.0488101	0.650113	0.838995	-0.504911	4.61702e-08	1.24052e-07	0.039342	0.909234	1
00012845-RA	773	85	93	77	124.905	10.5579	6.45918	32.9492	-3.06575	1.00637e-130	1.02261e-129	0.546075	0.0170102	0.0305882	-2.43487	3.15543e-20	2.22868e-19
00000662-RA	217	385	218	144	20.6176	28.8763	6.45769	37.734	-0.00566328	1	1	-0.403286	0.00116287	0.00235841	-2.11062	5.65089e-30	5.57366e-29
00005171-RA	142	98752	298	708	7.57309	4243.74	6.45664	118.814	1.05647	3.06964e-13	9.12375e-13	-7.95477	0	0	-3.95744	1.05433051194837e-312	8.05939828156192e-311
00001500-RA	124	109	116	44	20.0035	13.84	6.44233	18.3709	-0.108402	0.5637	0.740605	0.506309	0.0115911	0.021388	-1.30983	2.03291e-05	6.17995e-05
00011289-RB	3217.95	2726.31	655.526	384.395	74.9293	49.781	6.43913	23.2442	-2.3075	0	0	-1.63899	1.56378e-159	2.23624e-158	-1.93957	2.396e-67	4.67985e-66
00008253-RA	1275	2061	679	277	28.3661	36.4623	6.43299	18.6719	-0.921188	2.24015e-39	1.14228e-38	-1.18466	2.13629e-76	1.90085e-75	-1.41617	1.50697e-30	1.51119e-29
00000634-RA	2690.5	2238	578	126	74.6402	49.5464	6.42984	10.5425	-2.23079	2.44516e-285	4.26117e-284	-1.53582	4.15602e-122	5.07935e-121	-0.512178	0.00159744	0.00401077
00000634-RB	2690.5	2238	578	126	74.6402	49.5464	6.42984	10.5425	-2.23079	2.44516e-285	4.26117e-284	-1.53582	4.15602e-122	5.07935e-121	-0.512178	0.00159744	0.00401077
00000718-RD	383.359	258.951	337.164	53.5698	19.1783	10.0406	6.42299	8.67635	-0.197476	0.0789703	0.123184	0.797505	4.48995e-11	1.37863e-10	-0.0559911	0.855054	1
00000219-RA	20.6885	16	30	2	9.76185	6.38894	6.42105	2.78648	0.521204	0.263047	0.374728	1.31627	0.00312177	0.00611661	1.18359	0.359514	0.586359
00011194-RA	123.227	289.539	1444.19	18.9498	1.7033	3.18437	6.41971	0.74052	3.53724	5.12948e-266	8.44883e-265	2.7349	8.0766e-244	1.56299e-242	3.53964	1.14207e-55	1.87744e-54
00003130-RA	1815	50	80	76	305.939	6.49454	6.4148	39.7299	-4.51396	0	0	1.09295	3.78644e-05	8.5887e-05	-2.63271	5.19656e-22	3.93474e-21
00001514-RA	746	635	196	56	55.7053	37.5645	6.40264	16.0531	-1.93994	5.96995e-74	4.29412e-73	-1.27837	1.19887e-29	5.97023e-29	-0.901888	0.00040382	0.00108224
00003468-RA	171	91	180	74	19.0879	7.33325	6.38932	22.2746	0.061657	0.750931	0.958004	1.39972	1.29148e-14	4.45789e-14	-1.42649	1.90913e-09	8.03449e-09
00007585-RA	959	86	152	5	80.3417	5.4229	6.38534	1.26605	-2.66876	3.48332e-138	3.65662e-137	1.23735	1.37521e-10	4.14684e-10	2.20854	0.000113758	0.000323699
00003638-RA	358	444	181	106	29.2413	30.2749	6.38407	24.4919	-0.995771	2.20639e-14	6.80074e-14	-0.877109	3.11535e-12	9.99826e-12	-1.93678	6.08571e-20	4.24485e-19
00009753-RA	556	432	215	194	42.9311	26.8428	6.37615	44.2312	-1.38253	5.86958e-35	2.82267e-34	-0.589382	1.08282e-06	2.69193e-06	-2.5605	1.08297e-51	1.69575e-50
00009733-RA	3224	3607	543	324	83.7611	74.7355	6.37061	26.1814	-2.58185	0	0	-2.31448	0	0	-1.9646	3.46084e-58	5.92677e-57
00004063-RA	481	405	179	137	41.0593	26.7758	6.36898	34.9298	-1.43774	1.87095e-32	8.58495e-32	-0.760537	3.37829e-09	9.58217e-09	-2.3228	1.01819e-32	1.07692e-31
00010152-RA	1831	212	235	35	130.491	12.3909	6.3668	5.82931	-2.97353	1.96343e-283	3.40052e-282	0.565353	5.68031e-05	0.000127538	0.037214	0.941205	1
00009793-RA	1428	1190	362	98	60.8877	39.3566	6.35398	13.1767	-1.99186	1.05802e-139	1.11763e-138	-1.29957	5.24794e-54	3.77156e-53	-0.824473	1.89997e-05	5.79889e-05
00013218-RA	26990	1305	72	300	4944.62	173.23	6.35266	197.064	-8.56001	0	0	-3.76085	1.47257e-210	2.58768e-209	-4.7647	3.43337e-142	1.31225e-140
00001141-RA	343	448	159	203	32.5159	32.6213	6.34973	60.7865	-1.12087	1.54054e-16	5.05606e-16	-1.07689	8.88059e-17	3.24945e-16	-3.06071	3.43792e-68	6.76204e-67
00007589-RA	425	450	199	135	36.4708	30.3281	6.34366	26.7358	-1.10651	1.01448e-19	3.61452e-19	-0.759767	4.77854e-10	1.40687e-09	-2.14896	9.55706e-29	9.07004e-28
00007274-RB	186.959	256.905	112.787	48.6698	31.3751	38.4778	6.34128	26.3319	-0.740776	1.56027e-05	3.35194e-05	-0.769996	2.21792e-06	5.41032e-06	-1.49569	6.22222e-07	2.17635e-06
00004298-RA	384	226	135	44	39.7168	17.9614	6.34056	17.6694	-1.51957	1.80599e-28	7.75767e-28	-0.32606	0.0454325	0.0776305	-1.09137	0.000263327	0.000717727
00009544-RA	7622	447	271	35	362.926	15.9286	6.33336	4.98459	-4.82546	0	0	-0.304802	0.00764909	0.0144112	0.242669	0.441333	0.70084
00006095-RB	42.9224	135.4	77.1679	11.9785	8.60422	21.568	6.32025	5.93333	0.832138	0.00252042	0.00462779	-0.393605	0.0622737	0.104417	-0.0223692	1	1
00011092-RA	654	689	231	89	43.3676	37.05	6.31681	16.8295	-1.51319	3.07141e-46	1.70356e-45	-1.15917	8.84307e-28	4.23566e-27	-1.33315	6.53492e-10	2.839e-09
00008452-RA	5	244853	577.575	133	0.120294	4557.04	6.31611	8.85257	6.80448	3.76011e-160	4.35794e-159	-8.31035	0	0	-0.591221	0.000226178	0.000623548
00009917-RA	93	48	70	31	18.7834	7.58828	6.31481	14.3777	-0.42152	0.0858086	0.133551	0.959307	0.000462794	0.000968132	-1.53198	4.22655e-05	0.000125115
00010482-RA	276	207	159	55	30.5592	18.5943	6.30226	18.2596	-0.807453	1.78122e-08	4.43774e-08	0.0364431	0.835215	1	-1.17736	1.11347e-05	3.48897e-05
00011321-RA	332	385	221	114	23.2635	21.1603	6.2951	22.7265	-0.599158	2.42652e-06	5.4635e-06	-0.383577	0.00182391	0.00364673	-1.75398	1.73237e-18	1.13846e-17
00001002-RB	619.208	1099.2	1617.78	0	5.24808	7.17459	6.28902	0	1.37304	8.73019e-91	7.18276e-90	0.974541	2.81901e-62	2.20499e-61	12.8652	8.62399e-105	2.53548e-103
00005047-RA	811	859	244	134	51.4618	42.798	6.28591	24.3138	-1.7446	1.83128e-69	1.27206e-68	-1.39831	1.35544e-44	8.62119e-44	-1.84441	2.9667e-23	2.3645e-22
00006213-RA	2059	3214	551	510	65.6854	82.3216	6.27929	50.531	-1.91388	3.49928e-184	4.44131e-183	-2.12696	1.05518e-262	2.13281e-261	-2.59796	6.26236e-134	2.25996e-132
00010822-RA	1011	1493	1794	164	9.09705	10.6724	6.2714	4.24941	0.815021	7.3807e-44	3.9757e-43	0.681986	1.9684e-36	1.10269e-35	0.74131	8.04401e-10	3.47753e-09
00007224-RA	101.5	161.5	103	54.5	15.0731	19.0888	6.26995	15.5594	0.00885416	1	1	-0.231596	0.241645	0.366929	-1.78951	1.055e-09	4.5168e-09
00007224-RB	101.5	161.5	103	54.5	15.0731	19.0888	6.26995	15.5594	0.00885416	1	1	-0.231596	0.241645	0.366929	-1.78951	1.055e-09	4.5168e-09
00005795-RA	6102	8514	1207	327	73.9587	81.6835	6.26859	11.0614	-2.35004	0	0	-2.40124	0	0	-0.825809	6.27203e-15	3.54187e-14
00003631-RA	187	455	209	39	14.7429	30.2788	6.26844	9.81458	0.148071	0.34443	0.481686	-0.705006	4.23993e-09	1.19676e-08	-0.287758	0.326471	0.535635
00004012-RA	9	12	56	8	2.8148	3.17296	6.2581	6.34782	2.60855	2.16356e-09	5.60799e-09	2.62514	7.85989e-11	2.38678e-10	0.0969813	1	1
00000783-RA	203	261	134	65	26.3817	27.077	6.25186	26.0469	-0.61108	0.000147953	0.000298301	-0.544383	0.000487811	0.00101811	-1.66467	2.75797e-10	1.22506e-09
00003828-RA	30114	1037	399	76	1038.87	27.1486	6.2467	8.41795	-6.24975	0	0	-0.960695	5.88056e-30	2.94852e-29	-0.317513	0.129101	0.231632
00009259-RB	1810	4085.62	614.082	748	45.6782	81.9331	6.24657	57.0415	-1.57159	3.37928e-124	3.33897e-123	-2.31678	0	0	-2.99415	5.24401e-233	3.13838e-231
00009027-RA	285	4115	437	92	8.82449	96.4519	6.24317	8.0845	0.604156	5.4985e-08	1.34402e-07	-2.81781	0	0	-0.461862	0.0168008	0.0362363
00006479-RA	21935.5	2427	226.078	342.907	1327.01	116.158	6.24287	64.938	-6.61181	0	0	-3.00661	5.20125e-306	1.16007e-304	-3.30974	7.1839e-125	2.46052e-123
00007858-RA	500	650	453	132	17.9226	18.9536	6.24102	14.3782	-0.154676	0.113507	0.174149	-0.103833	0.262111	0.388741	-0.930684	3.03445e-08	1.18181e-07
00000513-RA	744	5870	452	141	26.5385	166.343	6.23639	14.8494	-0.73112	6.50826e-17	2.15536e-16	-3.28159	0	0	-1.029	5.13415e-10	2.24204e-09
00001357-RA	2394	2555	480	371	72.7387	61.338	6.22271	37.0618	-2.33031	1.45431e-272	2.44571e-271	-1.9949	6.94584e-198	1.16808e-196	-2.33785	2.30915e-85	5.62797e-84
00000522-RC	688.93	2107.21	342.443	0	29.9172	72.449	6.22186	0	-1.02053	9.76927e-27	4.0696e-26	-2.20397	2.18689e-189	3.52945e-188	10.6258	3.0338e-23	2.41318e-22
00000104-RA	346	2581	242	142	23.8407	139.689	6.21681	31.1823	-0.527835	1.8773e-05	4.02479e-05	-2.99722	0	0	-1.93991	3.45433e-26	3.02559e-25
00001461-RA	380	529	181	92	38.0089	42.6217	6.21636	17.9477	-1.08178	3.70907e-17	1.23958e-16	-1.12974	5.71432e-21	2.34786e-20	-1.73249	9.83729e-15	5.49613e-14
00002040-RA	4914.04	220.093	648.207	1962.12	105.468	3.63558	6.21373	133.169	-2.93444	0	0	1.97471	8.02224e-77	7.17225e-76	-4.30741	0	0
00002040-RB	4914.04	220.093	648.207	1962.12	105.468	3.63558	6.21373	133.169	-2.93444	0	0	1.97471	8.02224e-77	7.17225e-76	-4.30741	0	0
00007270-RA	2093	11196	832	262	41.5185	173.931	6.21308	15.6276	-1.34308	4.23962e-111	3.94345e-110	-3.33302	0	0	-1.04277	7.12595e-18	4.55828e-17
00003122-RA	119.875	137.721	45	45	30.7402	29.8675	6.21156	47.0674	-1.42331	5.25432e-09	1.34004e-08	-1.19475	4.96677e-07	1.25887e-06	-2.70411	4.96212e-14	2.68149e-13
00005470-RA	67	93344	361	733	3.28432	3645.56	6.21093	112.749	2.41529	3.5915e-48	2.03567e-47	-7.59692	0	0	-3.731	4.37319e-300	3.18372e-298
00008221-RA	4847	38	48	59	1378.26	7.69325	6.20789	53.9347	-6.66648	0	0	0.751904	0.0180749	0.0324611	-3.00197	2.97075e-20	2.11512e-19
00003253-RB	600.493	1008	247.253	0	34.9628	44.758	6.20621	0	-1.29203	5.03919e-34	2.37911e-33	-1.60994	2.02262e-63	1.60143e-62	10.1563	3.84545e-17	2.37317e-16
00001025-RA	128	176	108	21	17.6328	19.0657	6.20054	8.04558	-0.257138	0.19642	0.289094	-0.287214	0.121985	0.197006	-0.346796	0.402883	0.642939
00009146-RB	125.95	159.736	97.447	43.0834	21.3382	21.1682	6.20045	21.4071	-0.382029	0.0619821	0.0988242	-0.295634	0.133603	0.210256	-1.5304	1.97152e-06	6.56404e-06
00007795-RA	127	215	120	30	19.7115	26.2877	6.19725	13.6629	-0.0939985	0.61301	0.800449	-0.423903	0.00993892	0.0184301	-0.708973	0.0473491	0.09458
00003477-RB	455.237	75.5624	528.384	59.7248	11.9369	1.57238	6.18417	4.95387	0.202618	0.0341632	0.0558928	3.22048	6.51011e-112	7.49353e-111	0.434991	0.0422082	0.0847744
00005881-RA	744	8801	601	54	17.7577	162.014	6.18291	4.08018	-0.320177	9.21952e-05	0.00018901	-3.45493	0	0	0.765984	0.000291745	0.000791081
00008252-RA	27	857	254	121	1.62514	41.5122	6.17773	21.4808	3.21558	1.20252e-46	6.70962e-46	-1.33703	9.78803e-42	5.93814e-41	-1.63933	1.2948e-17	8.17364e-17
00010141-RA	60	748	289	10	2.94876	28.0815	6.15162	1.62742	2.25337	2.65737e-36	1.30479e-35	-0.954638	4.02548e-22	1.70908e-21	2.13932	9.06094e-08	3.38693e-07
00013256-RA	286.359	502.702	197.547	87.4164	24.5148	33.3057	6.14556	21.1811	-0.547639	6.11513e-05	0.000127119	-0.930064	5.95658e-15	2.07352e-14	-1.53273	4.05274e-12	1.98876e-11
00009505-RA	1081	1282	444	153	37.0554	34.4457	6.1403	15.908	-1.29579	2.42775e-58	1.53545e-57	-1.11251	1.33851e-45	8.63105e-45	-1.17257	3.12373e-13	1.62738e-12
00010977-RA	292	12662	460	275	10.5962	364.428	6.13608	32.269	0.643145	3.65511e-09	9.39302e-09	-4.36534	0	0	-1.96728	4.96438e-50	7.58274e-49
00009004-RA	353	450.68	1161	43.1072	4.88197	4.99324	6.13483	1.72119	1.70498	1.13353e-92	9.39504e-92	1.78194	9.02255e-115	1.05516e-113	2.04047	4.91523e-26	4.27622e-25
00012282-RB	156.743	1543.83	203	6.49417e-07	10.5739	81.0341	6.13337	1.41925e-07	0.360526	0.0212195	0.0356171	-2.50926	1.7981e-166	2.66655e-165	9.87203	2.61033e-14	1.4341e-13
00011091-RA	1177	1088	342	176	56.9083	41.6873	6.13136	26.7261	-1.79497	1.25083e-101	1.10595e-100	-1.25228	4.38597e-47	2.89364e-46	-1.75092	1.18173e-27	1.08124e-26
00005844-RA	810	715	444	69	30.3019	21.419	6.12643	6.64553	-0.879476	1.77028e-24	7.04469e-24	-0.270252	0.00270549	0.00531335	-0.0240821	0.915495	1
00005434-RA	513	370	190	145	38.8362	23.0236	6.12403	38.4072	-1.44466	1.1961e-34	5.70796e-34	-0.544199	2.77288e-05	6.3522e-05	-2.31872	1.41681e-34	1.56857e-33
00010203-RA	779	902	232	167	58.6508	51.4155	6.11723	36.6342	-1.75925	2.09675e-67	1.43747e-66	-1.54149	7.23753e-54	5.19477e-53	-2.23465	3.31288e-37	3.90418e-36
00002019-RA	193	282	241	27	11.2076	13.0798	6.09878	4.91325	0.307954	0.0324729	0.0531637	0.19032	0.153021	0.23887	0.447544	0.172818	0.306441
00003922-RA	193	282	241	27	11.2076	13.0798	6.09878	4.91325	0.307954	0.0324729	0.0531637	0.19032	0.153021	0.23887	0.447544	0.172818	0.306441
00002039-RA	6970.5	223.108	652.455	1926.11	145.925	3.58723	6.09019	130.237	-3.42936	0	0	1.96452	5.23481e-77	4.69264e-76	-4.27127	0	0
00012187-RA	160	17684	304.035	146.384	7.56474	645.445	6.08717	24.8168	0.91334	6.91009e-11	1.8917e-10	-5.4445	0	0	-1.6548	2.46502e-21	1.81498e-20
00007657-RA	361	2791	286	59	17.787	107.676	6.08055	7.39155	-0.348148	0.00324227	0.0059138	-2.86916	0	0	-0.432474	0.0763933	0.144138
00007803-RA	312	421	212	81	22.7853	24.6342	6.07415	18.2785	-0.569503	1.24929e-05	2.70598e-05	-0.572445	2.69102e-06	6.53689e-06	-1.32103	3.9992e-09	1.65367e-08
00000246-RB	1629.68	2090.64	420.456	67.3417	64.2978	63.2601	6.07338	8.05901	-1.96654	8.38869e-155	9.46796e-154	-1.89658	1.04387e-154	1.46046e-153	-0.0675683	0.786186	1
00009825-RB	235.154	1958.66	329.487	15.5411	9.23185	59.9623	6.07282	1.86762	0.474102	0.000152604	0.000307531	-2.15414	2.75665e-172	4.18399e-171	1.69395	6.93718e-07	2.4229e-06
00003082-RA	26	4	47	3	7.61372	0.900838	6.0707	2.15729	0.838808	0.0188315	0.0317102	3.92429	1.75388e-13	5.84985e-13	1.25043	0.200827	0.352647
00003658-RA	491.18	351.159	269.895	75.8069	27.2049	15.1209	6.06973	13.1706	-0.875848	1.36623e-15	4.36225e-15	0.0373308	0.7812	1	-0.87746	8.16704e-05	0.000234617
00009984-RC	1232	33743.5	633	0	29.6937	637.535	6.06853	0	-0.972884	8.38154e-42	4.41442e-41	-5.31895	0	0	11.5117	4.87396e-42	6.45396e-41
00002456-RA	29.1807	18193.4	417.317	21.7011	0.980885	470.001	6.05955	2.37529	3.82005	1.88894e-86	1.51124e-85	-5.0287	0	0	1.55387	1.67551e-07	6.16432e-07
00007696-RA	318	577	203	92	28.4871	41.4716	6.05835	22.0508	-0.659519	4.7062e-07	1.09679e-06	-1.08962	1.76029e-21	7.31837e-21	-1.56719	6.89317e-13	3.52562e-12
00006584-RA	1351	1500	285	211	78.3273	67.2344	6.05694	34.3139	-2.25679	3.01581e-156	3.43843e-155	-1.97845	2.8637e-121	3.47717e-120	-2.2754	6.97066e-48	1.0301e-46
00000583-RA	29572	50	161	346	2304.86	3.02378	6.03795	114.09	-7.53221	0	0	2.10097	1.24847e-22	5.35462e-22	-3.81189	1.38108e-148	5.46486e-147
00008887-RA	700	985	372	71	27.5322	29.9851	6.03791	8.78522	-0.924122	2.30309e-23	8.91598e-23	-0.987543	8.05446e-30	4.02771e-29	-0.320406	0.14465	0.258044
00011094-RA	375	1068	371	43	14.3372	31.8459	6.03222	4.7127	-0.0277617	0.801343	1	-1.10813	2.16037e-38	1.24353e-37	0.398757	0.115156	0.212414
00007611-RA	444	524	246	65	30.0955	27.4311	6.0291	10.756	-0.863869	4.88488e-14	1.49064e-13	-0.673602	1.42406e-09	4.10849e-09	-0.789303	0.000878127	0.00227122
00001715-RA	309	374	173	94	26.5722	25.7628	6.02232	21.8805	-0.848669	5.33334e-10	1.41379e-09	-0.694853	1.24444e-07	3.25522e-07	-1.82865	2.42861e-16	1.45552e-15
00012296-RA	347.469	284.701	103.074	77.8509	53.0794	33.1981	6.02108	38.5701	-1.76426	4.95217e-32	2.25144e-31	-1.04792	7.54726e-11	2.29724e-10	-2.30267	5.96599e-19	4.00679e-18
00006343-RA	1370.16	602.468	945.733	12.6955	20.2286	7.03295	6.02009	0.618695	-0.547079	8.23541e-18	2.79957e-17	1.06744	9.95004e-44	6.25065e-43	3.50563	1.71375e-36	1.98213e-35
00013875-RA	1098	1235	205	95	81.5787	72.1201	6.01984	23.649	-2.43276	1.698e-141	1.80729e-140	-2.17316	5.96549e-114	6.95711e-113	-1.59934	1.05171e-13	5.59881e-13
00012648-RA	162	229.946	24	39	89.5496	107.742	6.01983	72.452	-2.76077	2.2142e-26	9.18052e-26	-2.83759	3.35132e-31	1.71565e-30	-3.39867	1.81361e-15	1.04809e-14
00012157-RA	934.635	1000.42	741.758	325.234	20.0029	17.2755	6.01517	19.1245	-0.345702	2.94114e-06	6.60009e-06	-0.0145113	0.853294	1	-1.52024	1.30138e-39	1.63568e-38
00003377-RA	553	732	283	102	33.5448	35.8205	6.00488	18.7535	-0.978462	1.43487e-20	5.21057e-20	-0.953706	1.20226e-21	5.0145e-21	-1.23712	4.65717e-10	2.05294e-09
00001813-RA	366	728	323	118	17.9169	28.0344	6.00285	16.9822	-0.192539	0.092044	0.143007	-0.755138	4.83528e-15	1.68948e-14	-1.25667	9.74031e-12	4.70292e-11
00009389-RA	311	375	145	122	35.4357	34.5511	6.00048	40.5434	-1.11249	5.10665e-15	1.60251e-14	-0.953251	4.29529e-12	1.37196e-11	-2.45905	1.85368e-31	1.90662e-30
00002446-RA	72	717	521	71	2.01717	15.5081	5.99918	6.82904	2.84077	9.30724e-82	7.08235e-81	-0.043609	0.637166	0.847589	0.165334	0.454291	0.720601
00006047-RA	398	583	255	9	21.3069	23.4935	5.99879	1.4521	-0.654312	2.11018e-08	5.24255e-08	-0.775675	6.39684e-13	2.1015e-12	2.11037	4.84194e-07	1.70064e-06
00008536-RB	365.871	712	364	74.8066	17.9353	27.7799	5.99843	7.4394	-0.0196895	0.884314	1	-0.550732	5.79538e-09	1.6257e-08	-0.427064	0.0432989	0.0868924
00002047-RA	598	645	227	64	39.7986	35.0556	5.99473	11.0607	-1.40926	2.05561e-38	1.03439e-37	-1.08917	1.01195e-23	4.45496e-23	-0.882806	0.000283773	0.000769587
00002913-RA	1346	1461	1321	432	16.2677	14.2548	5.98792	15.39	-0.0393439	0.520042	0.686356	0.271722	3.84292e-06	9.24976e-06	-1.09733	1.39278e-30	1.39751e-29
00013201-RA	1883	2901	1011	90	24.5649	29.4902	5.98767	3.51368	-0.909466	1.2154e-55	7.43789e-55	-1.10361	2.85932e-95	2.93382e-94	0.779507	1.80449e-06	6.08259e-06
00000979-RA	3	19	523.086	32	0.0955033	0.465805	5.98338	3.08732	7.37534	5.957e-148	6.53057e-147	5.18953	5.23634e-161	7.55227e-160	1.32002	1.92279e-07	7.05401e-07
00007296-RA	559	1055	259	361	33.9922	48.7726	5.97985	70.452	-1.12182	1.18318e-25	4.82482e-25	-1.60875	5.36984e-66	4.34993e-65	-3.18796	2.49545e-125	8.58201e-124
00005595-RA	274	633	147	46	33.3403	61.8521	5.97142	14.7109	-0.910083	4.88873e-10	1.29695e-09	-1.68859	9.03902e-44	5.68259e-43	-1.03279	0.000430432	0.00115099
00011666-RA	306	909	789	88	6.42261	15.617	5.96592	5.08293	1.35384	2.40144e-46	1.33416e-45	0.212786	0.00404943	0.00781133	0.454318	0.00895493	0.0202005
00002222-RA	10406	2096	513	139	320.392	49.7103	5.96305	13.8206	-4.35428	0	0	-1.61333	1.21573e-123	1.49889e-122	-0.825845	3.48987e-07	1.2503e-06
00001850-RA	8565	2930	1073	29	107.509	29.3779	5.96019	1.18891	-3.00895	0	0	-1.03211	9.7443e-86	9.27916e-85	2.49811	3.86373e-30	3.84475e-29
00008131-RA	535	752	257	254	34.3545	38.8438	5.95936	47.8202	-1.0697	6.15355e-23	2.36265e-22	-1.13157	6.1483e-29	3.02682e-28	-2.69202	9.98951e-72	2.06634e-70
00001007-RA	67	104	47	11	31.614	41.5281	5.95749	14.739	-0.522629	0.0755192	0.118151	-0.727478	0.00502894	0.00961808	-0.612527	0.360896	0.588498
00011145-RA	519	441	300	203	26.5809	18.3064	5.94965	32.8103	-0.802814	2.69381e-14	8.28792e-14	-0.138697	0.216739	0.332322	-2.1457	3.82431e-42	5.08809e-41
00012906-RA	192	335	116	38	25.5101	37.2806	5.93488	15.62	-0.738656	1.20653e-05	2.61439e-05	-1.11225	1.52568e-13	5.10188e-13	-1.09849	0.000691612	0.00180267
00000394-RB	5779.55	2817.58	922.596	256	86.2278	33.6388	5.92783	11.4142	-2.65932	0	0	-1.19352	4.44829e-106	4.88934e-105	-0.860278	6.2457e-13	3.19835e-12
00002974-RA	1069	1070	302	106	49.3214	38.3911	5.91734	12.938	-1.83551	4.64694e-96	3.93889e-95	-1.4076	2.87802e-55	2.09432e-54	-1.19892	4.78885e-10	2.10107e-09
00004777-RA	1036	1504	649	50	22.3403	25.1181	5.91722	2.87819	-0.686928	2.53469e-20	9.15308e-20	-0.795341	1.50925e-30	7.64258e-30	0.987759	3.35594e-06	1.10035e-05
00006949-RA	80	25	125	11	9.36468	2.28977	5.90949	3.96784	0.630762	0.00215331	0.00397586	2.73201	1.42924e-23	6.26904e-23	0.794528	0.129207	0.231773
00012822-RA	539	359	130	106	70.0101	35.8979	5.90109	39.3329	-2.06301	4.43077e-59	2.82351e-58	-1.04779	2.76515e-13	9.1737e-13	-2.41358	3.65533e-27	3.29961e-26
00010397-RA	2040	3129	368	555	87.4882	109.726	5.90056	72.8068	-2.48269	1.92742e-255	3.08112e-254	-2.6705	0	0	-3.302	4.69296e-198	2.34886e-196
00009164-RA	860	914.451	529.083	722	23.9715	20.0031	5.89205	62.6369	-0.713009	2.46118e-18	8.4624e-18	-0.372273	4.6688e-06	1.11654e-05	-3.15796	8.63235e-242	5.22195e-240
00013191-RA	190	231	99	37	32.1589	30.9514	5.88895	18.7712	-0.951915	5.9855e-08	1.45987e-07	-0.804654	2.90216e-06	7.03759e-06	-1.28822	0.000111929	0.000318713
00007576-RA	1233	1223	615	295	29.6655	23.2082	5.88653	22.2014	-1.01567	7.48749e-45	4.07895e-44	-0.574612	4.73488e-15	1.65475e-14	-1.64977	7.46363e-41	9.65506e-40
00010231-RA	5365	6915	819	169	83.9216	84.6491	5.87576	9.37175	-2.72375	0	0	-2.66056	0	0	-0.433046	0.00188262	0.0047029
00010500-RB	52	565.988	402.141	1	1.82667	15.5354	5.87463	0.0887853	2.93582	6.29063e-66	4.26227e-65	-0.0759784	0.448536	0.635741	5.89531	2.77226e-22	2.11914e-21
00007891-RA	309	349	241	109	23.8253	21.4846	5.87078	22.6879	-0.370703	0.00366085	0.00665346	-0.117072	0.347327	0.503403	-1.56442	4.42964e-15	2.51242e-14
00007391-RA	2439	2954	1262	265	26.4234	25.1653	5.86741	8.67101	-0.962808	3.12123e-76	2.28813e-75	-0.809833	6.89879e-57	5.09516e-56	-0.45827	4.32027e-05	0.000127709
00000015-RB	677.265	1106.7	483	77	21.4961	27.7282	5.86227	6.1552	-0.499887	1.48319e-08	3.71282e-08	-0.778964	1.12469e-22	4.82992e-22	-0.0608655	0.79999	1
00004545-RA	278	400	140	57	30.507	35.3704	5.8588	20.8614	-1.00131	1.09616e-11	3.09557e-11	-1.09691	1.15432e-15	4.10665e-15	-1.4122	2.51409e-07	9.07479e-07
00006986-RA	324.815	528	688	115	7.42054	9.43741	5.85552	7.83267	1.0702	1.7054e-28	7.32932e-28	0.798776	1.29338e-20	5.2589e-20	-0.129171	0.450238	0.714644
00011696-RA	931	990	306	162	47.0597	39.5008	5.85071	23.9719	-1.61715	9.25039e-71	6.49807e-70	-1.27653	1.75399e-44	1.11393e-43	-1.79172	1.97433e-26	1.74108e-25
00001122-RA	2233	2263	640	64	44.8725	35.5457	5.84928	3.39954	-1.81494	1.37125e-183	1.73386e-182	-1.40487	7.11083e-108	7.90892e-107	0.611685	0.00198441	0.00487893
00001209-RA	733	708	238	130	51.79	39.7662	5.83858	28.6574	-1.63464	1.64207e-57	1.02771e-56	-1.15536	3.00598e-28	1.45556e-27	-1.83659	1.9107e-22	1.46924e-21
00000702-RA	0	1	90	18	0	0.139999	5.83124	8.02013	9.48773	1.97202e-27	8.31789e-27	6.71789	7.99466e-30	3.999e-29	-0.387239	0.362956	0.591514
00008140-RA	383	475	473	55	14.1997	13.8984	5.83041	5.82627	0.29211	0.00441141	0.00788968	0.410877	2.36137e-05	5.42798e-05	0.394144	0.0865207	0.161975
00000172-RA	1310.02	951.594	269.117	191	72.2964	41.8432	5.82851	27.4581	-2.29505	5.33273e-155	6.03503e-154	-1.40468	1.5471e-49	1.04952e-48	-2.21441	7.68557e-42	1.01133e-40
00014161-RA	32.7971	52.0202	23.8462	5.18935	17.6561	23.7217	5.82193	7.33714	-0.469998	0.289932	0.410005	-0.705737	0.0478014	0.0815456	-0.505976	0.663792	0.967662
00009193-RA	520	869.495	319	176	24.4398	32.1274	5.82062	24.9591	-0.717032	4.06049e-12	1.16568e-11	-1.0293	1.57057e-28	7.66461e-28	-1.8513	5.62918e-30	5.55551e-29
00004101-RA	25	44	95	49	3.45858	4.92398	5.81897	22.8104	1.90844	9.5319e-11	2.59382e-10	1.52444	2.5535e-09	7.2808e-09	-1.75253	1.60672e-08	6.3517e-08
00005571-RA	430	1229	475	237	15.3165	34.8031	5.81209	24.7913	0.131255	0.193383	0.284824	-0.954256	2.01253e-34	1.08511e-33	-1.70649	4.80115e-35	5.39352e-34
00013627-RA	657	458	460	102	21.1111	11.8136	5.81086	10.3433	-0.526439	4.45233e-09	1.13809e-08	0.423244	1.71003e-05	3.96164e-05	-0.536709	0.00318667	0.0076887
00004178-RA	619	35	83	15	111.648	4.82226	5.80918	7.73146	-2.90917	2.62644e-100	2.29926e-99	1.65881	2.70934e-09	7.71862e-09	-0.241256	0.631047	0.924177
00006443-RB	6.90034	15.3823	53.1283	11.768	1.90425	3.41219	5.80802	8.88619	2.91006	8.08072e-10	2.12933e-09	2.19484	1.42312e-08	3.92209e-08	-0.533554	0.382255	0.613336
00004798-RA	36.89	7.82516	128.769	43.7126	4.14716	0.729546	5.80542	17.7376	1.78773	7.48055e-13	2.2002e-12	4.43268	3.46572e-37	1.95975e-36	-1.14999	0.00015831	0.000442096
00000506-RA	607	799	341	89	27.5425	28.9841	5.80488	9.68059	-0.843989	8.13431e-18	2.76577e-17	-0.811157	3.63773e-18	1.39004e-17	-0.771711	0.000128832	0.000363152
00012508-RA	226	81	41	28	65.5019	19.6516	5.79667	26.1436	-2.47131	5.10295e-32	2.31936e-31	-0.564008	0.0438897	0.07504	-2.15388	4.75017e-07	1.68247e-06
00009933-RA	995	1065	360	158	37.091	31.4043	5.79566	19.8673	-1.47868	4.16731e-66	2.82815e-65	-1.14748	1.47804e-40	8.81113e-40	-1.52135	2.71663e-20	1.93583e-19
00001325-RA	302.5	410.5	149	111.5	31.5497	33.4537	5.79504	37.7968	-1.0333	3.2498e-13	9.64388e-13	-1.04446	8.38033e-15	2.90641e-14	-2.29005	1.92798e-26	1.70199e-25
00001325-RB	302.5	410.5	149	111.5	31.5497	33.4537	5.79504	37.7968	-1.0333	3.2498e-13	9.64388e-13	-1.04446	8.38033e-15	2.90641e-14	-2.29005	1.92798e-26	1.70199e-25
00013123-RB	684.19	1954.63	785	0	12.2334	27.4683	5.78707	0	0.185964	0.0178911	0.030184	-0.898968	3.46531e-48	2.3153e-47	11.8221	6.43758e-52	1.01463e-50
00001628-RA	1419	2348	432	140	48.7689	63.2049	5.77531	14.0472	-1.72778	1.90849e-114	1.79804e-113	-2.02499	4.16143e-187	6.67138e-186	-1.084	5.80418e-11	2.68599e-10
00009891-RA	113	182	138	41	11.6289	15.2466	5.76974	13.6287	0.275769	0.167458	0.248841	0.0177878	0.955501	1	-0.957913	0.00159783	0.00401116
00003811-RA	141	136	297	10	6.57921	5.07045	5.75697	1.46363	1.0618	2.6909e-13	8.00934e-13	1.54293	1.74836e-26	8.17862e-26	2.17869	5.43704e-08	2.07806e-07
00006825-RA	3	62157	175	294	0.21755	3532.02	5.73289	53.0676	5.79634	1.98376e-47	1.11538e-46	-8.05447	0	0	-3.45682	8.97578e-113	2.8267e-111
00006671-RA	4696	5374	827	349	83.4933	73.2317	5.73118	18.7039	-2.51759	0	0	-2.28282	0	0	-1.46508	6.29602e-40	7.97891e-39
00003654-RA	50	2332	141	44	5.07464	189.875	5.72959	13.958	1.48109	3.83841e-11	1.06344e-10	-3.62972	0	0	-1.02873	0.000612	0.00159888
00013680-RA	126	1221	339	108	5.24368	39.9905	5.72956	11.9462	1.41467	1.05636e-22	4.03562e-22	-1.43135	7.18125e-64	5.71003e-63	-1.05925	1.87262e-08	7.38727e-08
00010205-RB	2506.85	601.584	424.435	646.006	83.9591	15.8939	5.72857	59.3485	-2.5742	3.88039158243715e-320	7.2749684153186e-319	-0.0861296	0.374301	0.537534	-3.31533	1.84193e-230	1.09069e-228
00005517-RA	1053.85	2062.93	1035.76	217	15.8505	24.7448	5.72713	8.8908	-0.0372749	0.588433	0.770332	-0.576884	1.28625e-23	5.64629e-23	-0.454981	0.000224796	0.00061994
00003857-RA	54.3669	57.5235	62.9683	19.7965	11.4711	10.0482	5.72616	12.0454	0.199172	0.520721	0.687198	0.546416	0.0457001	0.078056	-1.03806	0.025045	0.052451
00006387-RA	192	257	136	88	22.7233	23.6569	5.72194	29.2692	-0.509403	0.00175374	0.00327223	-0.500757	0.00120489	0.00244061	-2.0802	1.85241e-18	1.2164e-17
00009432-RA	222	249	142	46	22.3349	20.1057	5.72072	12.8743	-0.656502	2.39553e-05	5.09816e-05	-0.392924	0.011281	0.0208498	-1.08264	0.000270784	0.000737334
00004098-RA	143	281	70	41	30.7919	48.9842	5.71096	22.101	-1.04156	5.37411e-07	1.24691e-06	-1.5866	5.93101e-19	2.31527e-18	-1.93496	2.68668e-08	1.05148e-07
00011059-RA	412.918	1187.09	468.361	78.6189	12.3121	27.4626	5.70952	7.47803	0.169418	0.099165	0.153207	-0.924509	1.04367e-31	5.38717e-31	-0.135253	0.540406	0.807895
00009333-RB	642.452	1842.89	1507.92	0	6.4327	14.5644	5.70698	0	1.21844	6.88147e-71	4.84005e-70	0.127652	0.0194168	0.034756	12.7637	2.92036e-98	8.21265e-97
00006440-RB	26.1727	167.372	71.7973	19.0519	6.34866	33.4648	5.70532	13.0487	1.43924	3.88805e-06	8.66146e-06	-0.803067	6.22483e-05	0.000138929	-0.794147	0.0685859	0.131653
00006440-RC	26.1727	167.372	71.7973	19.0519	6.34866	33.4648	5.70532	13.0487	1.43924	3.88805e-06	8.66146e-06	-0.803067	6.22483e-05	0.000138929	-0.794147	0.0685859	0.131653
00012847-RA	10.3942	39.5266	123.277	12.1118	1.1958	3.65	5.69991	4.51346	3.54005	5.63855e-25	2.26417e-24	2.05412	3.41427e-17	1.26722e-16	0.636027	0.161477	0.287057
00009977-RA	1556	2819	410	339	56.0463	81.6497	5.6911	32.8033	-1.93612	1.42225e-145	1.54509e-144	-2.36411	1.03298e-267	2.11334e-266	-2.43502	9.18251e-83	2.17803e-81
00006555-RA	360	1094	291	197	21.3744	50.2698	5.68749	32.3356	-0.319154	0.00688712	0.0121571	-1.49311	2.7716e-61	2.15388e-60	-2.14633	3.86088e-41	5.0099e-40
00009843-RA	1248	922	622	46	27.1974	15.8571	5.68612	3.06196	-1.01678	2.1126e-45	1.15876e-44	-0.150756	0.057046	0.0966203	1.04669	1.7858e-06	6.02201e-06
00000946-RA	3016.47	2704.61	657.808	201.398	72.1844	51.7663	5.67799	15.3232	-2.20921	5.891318133783e-311	0	-1.62245	8.39404e-156	1.18227e-154	-1.00213	2.25031e-13	1.18261e-12
00010377-RA	313	303	140	56	34.2897	26.9509	5.67615	19.5924	-1.17232	2.61171e-16	8.50197e-16	-0.696397	2.72635e-06	6.61985e-06	-1.38668	3.54774e-07	1.26968e-06
00006914-RA	454	485	437	207	15.367	13.0962	5.67389	20.3247	-0.0673397	0.512118	0.676216	0.266649	0.00670675	0.012717	-1.6315	5.41991e-29	5.18468e-28
00004967-RA	5635	1	65	77	1037.69	0.138956	5.66399	35.8449	-6.44738	0	0	6.24906	4.81034e-22	2.03511e-21	-2.95022	1.31102e-25	1.12602e-24
00008255-RA	91	138	107	29	13.079	14.9749	5.66261	12.562	0.221092	0.288772	0.409087	0.0499636	0.848036	1	-0.825226	0.0226383	0.0475766
00012784-RA	622.127	651.137	300.358	185	28.9598	24.535	5.66259	22.3087	-1.06251	5.47836e-26	2.24871e-25	-0.699009	4.81119e-12	1.53529e-11	-2.01004	3.31389e-35	3.75032e-34
00005057-RA	520	500	699	749	11.2764	8.61668	5.63578	45.3559	0.414395	1.42889e-06	3.24988e-06	0.900245	2.66859e-25	1.21719e-24	-2.80927	6.31549e-215	3.45953e-213
00008604-RA	188	277	149	118	18.0304	20.4409	5.61352	33.7411	-0.34746	0.030553	0.0505818	-0.47721	0.00135032	0.00272348	-2.37177	4.13236e-29	3.95751e-28
00006500-RA	2152	3322	641	143	50.4786	61.0695	5.61317	9.61608	-1.75938	3.78739e-170	4.5625e-169	-1.95641	4.60561e-242	8.82148e-241	-0.545522	0.000436813	0.00116713
00009549-RB	723.957	14614.6	355.037	1.92946	26.6075	415.565	5.6126	0.207457	-1.03997	5.37253e-29	2.3268e-28	-4.9458	0	0	4.78995	5.12227e-18	3.29412e-17
00007747-RA	1242	2078	603	224	29.74	38.557	5.61122	17.2911	-1.05458	5.9577e-48	3.36775e-47	-1.36774	4.73805e-96	4.90036e-95	-1.28102	1.79604e-21	1.33351e-20
00011378-RB	0.449566	214.479	101.325	17.7287	0.0647638	22.1868	5.60409	8.29248	7.45313	5.19726e-29	2.25147e-28	-0.664212	0.000142967	0.00031047	-0.194764	0.661544	0.965728
00011854-RA	1494	1265	567	205	37.3093	25.5478	5.59173	16.4517	-1.40986	8.88423e-89	7.21769e-88	-0.740535	1.74271e-23	7.63405e-23	-1.24194	9.58179e-19	6.35649e-18
00003544-RA	341	283	197	59	24.353	16.2572	5.5902	12.5551	-0.803483	5.38943e-10	1.42843e-09	-0.105479	0.467184	0.657954	-0.969799	0.00011729	0.00033313
00011376-RB	362.107	463.012	254.2	0	21.2032	21.3684	5.58861	0	-0.522535	1.22506e-05	2.65419e-05	-0.447852	9.52921e-05	0.00021003	10.1962	1.27918e-17	8.07811e-17
00000240-RA	40	46	15	6	32.7841	31.9774	5.58571	16.1441	-1.4198	0.00103178	0.00195158	-1.19382	0.00384456	0.0074684	-1.3753	0.143633	0.256434
00008492-RA	578	389	547	30	13.2946	6.8857	5.58486	2.13012	-0.0918079	0.323976	0.455543	0.908595	1.24716e-20	5.07588e-20	1.4775	4.94661e-09	2.0359e-08
00006734-RA	89	29	659	14	1.83319	0.473416	5.58077	0.913135	2.87436	7.18087e-104	6.42686e-103	4.91637	3.84648e-194	6.37931e-193	2.84386	8.05962e-22	6.07797e-21
00009385-RA	52	8	413	3	1.79617	0.219345	5.58063	0.265842	2.97425	1.41964e-68	9.80454e-68	6.08189	3.35376e-135	4.32517e-134	4.37996	1.07352e-19	7.45701e-19
00008150-RA	472	568	241	138	27.5457	27.1289	5.57522	23.2423	-0.981682	5.19443e-18	1.77226e-17	-0.819508	1.01476e-13	3.40761e-13	-1.90467	4.74038e-25	3.98994e-24
00002826-RA	366	485	197	157	27.044	28.5808	5.57313	34.4293	-0.905519	1.065e-12	3.11209e-12	-0.882359	2.41987e-13	8.03614e-13	-2.38127	1.73776e-38	2.12228e-37
00013086-RA	154	240	28	19	67.5536	89.0463	5.57229	26.8587	-2.46644	2.44983e-22	9.26856e-22	-2.67782	1.30177e-30	6.60191e-30	-2.14194	4.26894e-05	0.000126281
00001529-RA	1263	824	660	109	28.1159	14.5674	5.56588	7.27326	-0.948484	5.69668e-41	2.96322e-40	0.0968773	0.227417	0.34642	-0.111812	0.519395	0.778352
00007470-RA	377	216	199	22	24.6977	10.5973	5.5585	4.54944	-0.933662	1.21501e-13	3.65525e-13	0.298631	0.0459609	0.0784855	0.466607	0.209569	0.367232
00013481-RA	490	431	279	97	23.4058	16.2092	5.5565	15.2473	-0.824534	3.38285e-14	1.03586e-13	-0.210276	0.0629491	0.105105	-1.18515	4.49605e-09	1.85364e-08
00007594-RA	254	415	205	82	18.0946	24.2399	5.53247	18.2323	-0.321328	0.0209228	0.0351261	-0.600159	1.1333e-06	2.81184e-06	-1.38711	6.36033e-10	2.76387e-09
00004943-RA	663	533	258	165	41.7459	26.8468	5.5291	31.3707	-1.37351	1.29036e-40	6.68925e-40	-0.629481	1.09908e-08	3.0395e-08	-2.06416	7.25799e-33	7.73006e-32
00008902-RA	410	569	131	172	42.7477	46.9983	5.52323	52.6687	-1.65741	4.01327e-34	1.89688e-33	-1.70097	3.46735e-40	2.05165e-39	-3.10072	6.5438e-59	1.13334e-57
00000106-RA	2155	1830	584	371	51.5213	34.5255	5.5225	26.4548	-1.89572	2.90131e-189	3.7503e-188	-1.23058	3.53204e-73	3.04139e-72	-2.05503	8.34508e-71	1.70729e-69
00011816-RA	968	1567	272	79	50.4528	63.2719	5.52102	10.4789	-1.84322	4.34602e-88	3.51211e-87	-2.10882	6.89009e-137	8.94063e-136	-0.925758	2.01668e-05	6.13173e-05
00013031-RA	151	565	146	56	15.3877	45.3094	5.51956	15.2019	-0.0608286	0.729711	0.931922	-1.53452	1.74522e-34	9.42195e-34	-1.32623	1.5913e-06	5.38557e-06
00001733-RB	356	293.097	218	107	23.5619	15.4517	5.51567	21.1104	-0.719523	8.99182e-09	2.26778e-08	-0.00997327	0.964987	1	-1.68228	1.44008e-16	8.71459e-16
00008095-RA	810	791	252	114	41.0475	31.8563	5.51485	19.7144	-1.6963	1.02101e-66	6.96286e-66	-1.23283	2.34801e-34	1.26357e-33	-1.56477	1.20286e-15	7.0043e-15
00000134-RB	125.724	25.7335	235.644	28	7.00794	1.11229	5.51118	5.41125	0.89339	1.37539e-08	3.44966e-08	3.60462	1.14794e-56	8.45224e-56	0.362745	0.254697	0.424797
00011945-RB	12.7713	4468.78	284.902	121.009	0.609946	167.597	5.50837	15.2152	4.45383	8.59625e-67	5.86939e-66	-3.55378	0	0	-1.47393	4.63402e-15	2.62392e-14
00011945-RC	12.7713	4468.78	284.902	121.009	0.609946	167.597	5.50837	15.2152	4.45383	8.59625e-67	5.86939e-66	-3.55378	0	0	-1.47393	4.63402e-15	2.62392e-14
00000637-RA	200	287	244	44	12.018	13.6288	5.50813	7.78703	0.274426	0.0541604	0.0869596	0.182817	0.156252	0.243599	-0.238484	0.399739	0.638163
00007626-RA	0	17739	55	430	0	2928.8	5.49426	267.927	8.77851	5.97777e-17	1.98085e-16	-7.91341	0	0	-5.67125	5.71341e-196	2.84267e-194
00005558-RA	10	26	465	15	0.269378	0.542359	5.48761	1.31766	5.5094	9.12939e-121	8.89508e-120	4.57014	1.84831e-132	2.35656e-131	2.2417	2.82309e-12	1.39758e-11
00007505-RA	515	33319	545	340	12.0197	605.942	5.48314	22.9414	0.0693678	0.4543	0.620396	-5.5166	0	0	-2.02883	4.98858e-64	9.24949e-63
00009089-RA	1560	5662	443	1326	48.0937	135.122	5.48292	128.652	-1.82817	8.13333e-135	8.4223e-134	-3.25855	0	0	-4.29102	0	0
00007970-RA	41	99	207	29	2.42368	4.6421	5.45873	6.12893	2.32014	2.40547e-27	1.01309e-26	1.47987	5.92769e-18	2.25076e-17	0.125384	0.750611	1
00003369-RA	167	242	190	65	13.2811	14.8956	5.45788	14.1765	0.17373	0.294079	0.415661	0.068025	0.66692	0.88486	-1.16159	2.20482e-06	7.30898e-06
00013158-RA	80.4305	94.799	761.42	72.0532	1.53588	1.45176	5.45385	3.3723	3.22859	4.38684e-134	4.52876e-133	3.42085	1.07941e-168	1.61931e-167	0.69132	0.000174956	0.000487448
00004398-RA	594	889	246.5	114	39.7586	47.9629	5.44752	15.041	-1.28074	3.09175e-33	1.43987e-32	-1.43313	6.72034e-48	4.46703e-47	-1.59658	5.17108e-16	3.05989e-15
00004398-RB	594	889	246.5	114	39.7586	47.9629	5.44752	15.041	-1.28074	3.09175e-33	1.43987e-32	-1.43313	6.72034e-48	4.46703e-47	-1.59658	5.17108e-16	3.05989e-15
00011415-RA	336	665	322	99	13.8836	21.978	5.44502	11.6	-0.0736722	0.565075	0.742353	-0.629052	1.66597e-10	5.00208e-10	-1.00794	2.68628e-07	9.6714e-07
00004134-RA	431	645	286	148	21.3347	24.7053	5.43236	21.3413	-0.603756	6.33019e-08	1.53881e-07	-0.755992	1.84692e-13	6.15408e-13	-1.7588	1.09023e-23	8.8019e-23
00005446-RA	264	268	193	90	19.8695	16.5959	5.42708	18.6416	-0.463979	0.000847936	0.00162375	-0.0565295	0.710794	0.937671	-1.60829	3.89136e-13	2.01605e-12
00000097-RA	12	15680	260	34	0.568609	574.98	5.42669	3.99458	4.41092	6.33163e-61	4.10008e-60	-5.49662	0	0	0.224717	0.476159	0.751467
00009768-RA	308	372	188	106	28.873	27.4258	5.42407	29.6004	-0.724117	6.89716e-08	1.67397e-07	-0.567231	1.29031e-05	3.01839e-05	-1.8821	4.35139e-19	2.94826e-18
00009080-RA	917	591	300	309	38.6758	19.5846	5.42334	39.782	-1.62385	3.29306e-70	2.30268e-69	-0.560958	5.7644e-08	1.54412e-07	-2.75174	3.2202e-89	8.25519e-88
00000265-RA	630	736	249	248	33.4573	31.1451	5.41882	43.5659	-1.35106	7.71606e-38	3.86078e-37	-1.14615	7.46041e-29	3.6674e-28	-2.70312	2.50352e-70	5.09706e-69
00005353-RA	2369.65	4402.88	637.318	616.066	45.7125	66.8648	5.41464	41.3499	-1.90668	3.33441e-207	4.60384e-206	-2.37109	0	0	-2.66064	5.68235e-166	2.44399e-164
00010072-RA	300	339	210	123	18.9715	17.0599	5.40613	24.3287	-0.526609	6.62423e-05	0.000137057	-0.273697	0.037356	0.0643796	-1.93715	7.20217e-23	5.63081e-22
00005351-RA	317	5527	281	99	17.3808	245.147	5.39913	14.6376	-0.186134	0.135912	0.203838	-3.88027	0	0	-1.20429	2.0996e-09	8.82065e-09
00008874-RA	318	863	186	181	20.7647	45.8666	5.39686	38.064	-0.785615	3.96378e-09	1.01444e-08	-1.79639	6.66661e-64	5.30333e-63	-2.66926	2.58168e-51	4.02374e-50
00008733-RA	1083	1356	466	84	31.808	31.2988	5.39302	7.03108	-1.22871	4.85123e-54	2.91577e-53	-1.1237	1.31225e-48	8.81666e-48	-0.238014	0.244952	0.417441
00010583-RB	1972	1906.55	367	56	64.0667	48.139	5.38631	5.85605	-2.4377	1.84373e-242	2.8316e-241	-1.95973	6.57932e-149	8.93015e-148	0.00229483	1	1
00000900-RA	1676	75	29	19	685.601	25.9685	5.37977	26.9778	-5.859	0	0	-0.951197	0.00271971	0.00534004	-2.0917	0.000107819	0.00030732
00003785-RA	236.041	2503.46	275.425	119.625	11.7725	100.626	5.37637	14.1842	0.210219	0.115723	0.17742	-2.76664	1.54786e-288	3.35011e-287	-1.50611	2.03752e-15	1.17306e-14
00011309-RA	168	176	109	50	21.6935	18.6085	5.37446	19.0147	-0.635841	0.000326074	0.000642756	-0.27393	0.137748	0.216475	-1.58375	8.9222e-08	3.33655e-07
00005983-RA	1134	686	273	153	56.6079	26.4771	5.37124	21.6791	-2.06624	8.17962e-119	7.87839e-118	-0.911971	3.26026e-19	1.28042e-18	-1.87378	1.04956e-26	9.34379e-26
00002883-RA	902	1039	351	84	32.1422	28.661	5.36499	8.91251	-1.37364	4.29324e-54	2.58316e-53	-1.14834	9.87819e-40	5.81862e-39	-0.646653	0.00152997	0.00384942
00008554-RA	202	187	86	81	32.8751	24.0556	5.36421	42.8626	-1.24303	6.38733e-12	1.82153e-11	-0.702865	0.000190626	0.000411312	-2.62053	5.24286e-23	4.11621e-22
00008554-RB	202	187	86	81	32.8751	24.0556	5.36421	42.8626	-1.24303	6.38733e-12	1.82153e-11	-0.702865	0.000190626	0.000411312	-2.62053	5.24286e-23	4.11621e-22
00010353-RA	853.52	4189.03	623.284	119.55	22.3061	91.8485	5.36408	8.42858	-0.465755	2.86572e-09	7.39607e-09	-2.33138	0	0	-0.327608	0.0473971	0.0946647
00005395-RA	0	1245	384	17	0	29.2426	5.35966	1.7966	11.5793	3.67553e-114	3.46089e-113	-1.27966	5.73545e-55	4.15388e-54	1.78552	3.16412e-08	1.22861e-07
00002975-RA	332	736	199	134	23.7342	40.0747	5.35727	29.3735	-0.750345	7.90606e-09	1.99874e-08	-1.46937	1.42144e-41	8.61111e-41	-2.13824	2.46037e-28	2.29867e-27
00004125-RA	519	683	270	172	26.5131	26.8947	5.35713	27.9268	-0.95475	9.80235e-19	3.40169e-18	-0.921584	2.45263e-19	9.65042e-19	-2.05855	2.77234e-34	3.05922e-33
00013644-RA	1342	1844	576	371	35.4961	38.7773	5.34489	25.5932	-1.23236	1.14795e-65	7.75929e-65	-1.26147	1.91223e-76	1.70328e-75	-2.07492	3.75255e-72	7.81991e-71
00004141-RA	251	451	171	62	20.523	30.3235	5.34293	10.9552	-0.565647	9.09113e-05	0.0001864	-0.981613	1.01284e-14	3.50326e-14	-1.24527	1.20716e-06	4.13036e-06
00003030-RB	521.861	739.389	273.779	66.9455	23.2043	25.7841	5.34276	8.27993	-0.942636	1.35003e-18	4.66766e-18	-1.01596	4.52426e-24	2.0091e-23	-0.677604	0.00317797	0.0076699
00007176-RA	713	915	200	37	44.4273	44.7389	5.322	8.08163	-1.84555	3.74283e-66	2.54213e-65	-1.77615	1.63475e-66	1.32874e-65	-0.275311	0.395258	0.631309
00003582-RA	68	173	62	37	14.9405	31.3266	5.31933	27.3091	-0.145286	0.6622	0.854135	-1.06206	2.69942e-07	6.93707e-07	-1.9615	5.28688e-08	2.02159e-07
00013752-RA	175	205	130	77	18.182	17.8204	5.31558	17.0022	-0.440776	0.0088337	0.0153626	-0.239858	0.15498	0.241704	-1.95262	4.61085e-15	2.61256e-14
00001088-RA	904	1431	348	170	36.6936	46.129	5.30877	22.7947	-1.38921	3.97856e-55	2.42331e-54	-1.62249	1.55741e-88	1.51568e-87	-1.67582	4.27178e-25	3.60274e-24
00013208-RA	458	382	220	96	30.2051	19.816	5.308	19.2959	-1.06971	5.24748e-20	1.8828e-19	-0.378835	0.00231195	0.00457143	-1.51266	8.66199e-13	4.41286e-12
00007719-RA	570	2566	856	146	9.5035	34.2734	5.30148	7.20474	0.574246	7.92505e-13	2.32999e-12	-1.16667	2.33415e-94	2.38044e-93	-0.158305	0.295708	0.488403
00011287-RB	394.063	704.439	387.586	79.4305	13.4383	18.6786	5.29062	9.17842	-0.0361979	0.752235	0.959522	-0.444781	1.78015e-06	4.37226e-06	-0.423029	0.0387327	0.0786295
00003932-RA	1530	5125	375	166	50.9476	135.288	5.28923	16.9099	-2.0405	6.92077e-154	7.79027e-153	-3.35515	0	0	-1.53373	2.21857e-21	1.63855e-20
00004755-RC	3535.63	17360.1	587.286	732	68.1283	261.709	5.27861	51.3536	-2.60187	0	0	-4.46825	0	0	-3.0273	1.91451e-231	1.13768e-229
00004265-RA	787	1426	269	129	36.3672	50.8508	5.26172	18.1662	-1.56061	1.01401e-57	6.37003e-57	-1.98879	3.71439e-116	4.39275e-115	-1.64896	5.23518e-19	3.52584e-18
00001756-RA	287	2356	241	55	16.002	104.507	5.26065	9.58611	-0.264191	0.0433864	0.0701634	-2.87161	3.06496e-284	6.4998e-283	-0.578027	0.0252945	0.0529604
00003914-RA	366	454	219	71	25.644	25.0241	5.2574	15.3016	-0.752876	1.32415e-09	3.46155e-09	-0.634439	1.00515e-07	2.64863e-07	-1.08419	3.21657e-06	1.05527e-05
00008521-RB	514.255	247.82	293.951	158.632	24.7687	9.28624	5.25553	22.7312	-0.818941	9.73749e-15	3.03363e-14	0.663048	1.83189e-07	4.75783e-07	-1.81933	1.89444e-26	1.67413e-25
00003081-RA	4093	52	60	56	824.521	7.69482	5.25499	33.0431	-6.10138	0	0	0.622134	0.0297544	0.0522426	-2.6061	1.61607e-16	9.75502e-16
00005970-RA	1014	1146	382	37	33.1903	29.0333	5.25159	4.31384	-1.42042	2.45455e-63	1.6309e-62	-1.16767	2.06634e-44	1.31131e-43	0.657517	0.0123648	0.0275269
00011314-RA	542	212	139	138	54.6808	17.3435	5.25074	28.6276	-1.97454	4.03681e-56	2.48488e-55	-0.191769	0.262971	0.389981	-2.69767	4.1977e-40	5.35605e-39
00010170-RA	804.224	3582.3	319.93	220	30.259	109.501	5.24742	24.9906	-1.3418	4.65756e-47	2.61001e-46	-3.06756	0	0	-2.16897	2.15523e-46	3.10845e-45
00010607-RA	871.326	1031.35	192.332	96.1062	63.9603	63.7369	5.23738	21.0089	-2.19118	4.89405e-100	4.2755e-99	-2.00519	7.14527e-87	6.87033e-86	-1.70796	4.09889e-15	2.32875e-14
00005120-RA	1116	1160	1035	8	12.8453	10.3443	5.23588	0.291253	-0.120992	0.0676477	0.10639	0.252549	0.000115238	0.0002527	4.29977	1.4837e-46	2.14728e-45
00004349-RA	153	729	566	67	3.70765	14.1234	5.23587	4.11989	1.87412	5.21526e-54	3.13232e-53	0.0519451	0.551596	0.746514	0.368423	0.071039	0.13458
00009582-RA	929.987	2435.98	808.578	25.4847	14.8147	30.1744	5.23329	1.22739	-0.214092	0.00322538	0.00588364	-1.17387	3.31375e-91	3.27808e-90	2.27621	6.93096e-21	5.03707e-20
00010084-RA	828.639	310.459	494.275	152.643	24.6392	7.528	5.23282	13.3427	-0.75758	1.12792e-19	4.01357e-19	1.08763	5.26053e-25	2.38518e-24	-1.01451	1.21234e-10	5.48653e-10
00005690-RA	1972	2538	761	320	33.4118	33.7662	5.2226	15.5636	-1.38584	1.60215e-110	1.48694e-109	-1.32053	7.28291e-115	8.52902e-114	-1.4599	1.44698e-36	1.67936e-35
00004949-RA	1076.55	1580.07	990.068	314.247	14.7579	16.9619	5.21495	13.0059	-0.133099	0.0482347	0.0777572	-0.257292	3.28635e-05	7.47755e-05	-1.05419	1.81569e-21	1.3475e-20
00013276-RA	25	8	14	5	20.4901	5.56128	5.21333	13.4534	-0.843087	0.108472	0.167003	1.20987	0.0933267	0.152569	-1.21191	0.301941	0.497769
00011947-RA	173	49	457	32	4.58159	1.02284	5.21195	2.71816	1.38848	4.40289e-29	1.90833e-28	3.63455	1.32501e-109	1.50457e-108	1.12526	1.83547e-05	5.60507e-05
00010997-RA	126	289	128	31	13.5409	24.2263	5.20492	9.99621	0.0104102	1	1	-0.757361	7.63472e-07	1.91889e-06	-0.663281	0.0534459	0.106153
00012079-RA	4056	1233	291	59	191.156	43.7766	5.20211	8.09856	-3.81269	0	0	-1.66565	4.8046e-80	4.39363e-79	-0.407488	0.0894797	0.167049
00006417-RB	1041.81	542.476	400.349	6.63092	37.2018	15.1024	5.20187	0.671397	-1.39178	4.762e-63	3.15783e-62	-0.0212236	0.847753	1	3.19951	2.66674e-15	1.52903e-14
00013447-RA	2996	577	148	94	221.292	32.7068	5.19654	24.1744	-4.3505	0	0	-1.54522	1.01059e-35	5.58131e-35	-2.05352	4.09495e-19	2.77793e-18
00013762-RA	1790.92	1316.13	936.84	0	21.652	12.4575	5.19399	0	-0.947033	3.71456e-57	2.31362e-56	-0.0733473	0.268039	0.396308	12.0772	9.95008e-62	1.79155e-60
00000076-RA	336	414	131	73	41.5544	39.9849	5.19322	25.2737	-1.37035	8.82713e-22	3.28929e-21	-1.24231	3.2044e-19	1.25878e-18	-1.86466	1.45406e-13	7.68236e-13
00003040-RA	956	1263	297	235	43.3709	45.0265	5.18705	33.141	-1.69843	1.00233e-77	7.41585e-77	-1.67089	2.05141e-82	1.9081e-81	-2.37133	3.05421e-56	5.07035e-55
00000302-RA	63.9738	126.096	110.247	29.1712	8.05015	12.2719	5.184	10.2178	0.771724	0.000638823	0.00123172	0.223055	0.271238	0.400862	-0.790666	0.0317449	0.0651995
00008506-RE	500.121	1314.39	413.574	166.831	15.5514	30.957	5.183	12.9319	-0.286352	0.00396528	0.00712894	-1.25089	8.40093e-56	6.14789e-55	-1.39976	1.20632e-18	7.95871e-18
00010333-RA	128.056	1407.95	976.311	133.523	1.87341	16.5856	5.18232	5.37484	2.91705	2.0446e-153	2.29686e-152	-0.1111	0.0834858	0.137174	0.16023	0.278476	0.461892
00012614-RA	476.33	533.331	633.403	0	10.9921	9.91474	5.1815	0	0.398772	9.9454e-06	2.16311e-05	0.665022	3.57003e-14	1.21705e-13	11.5127	4.87396e-42	6.45396e-41
00003288-RA	9	4188	433	20	0.273631	101.66	5.1758	1.76095	5.5566	4.54014e-113	4.25594e-112	-2.85644	0	0	1.72464	9.09234e-09	3.66242e-08
00012477-RA	123	113	82	22	24.921	18.5958	5.17441	13.1599	-0.596514	0.00531372	0.00945317	-0.0454966	0.886123	1	-0.810226	0.054009	0.10712
00005707-RA	312	366	209	93	20.7374	19.3322	5.16953	17.4629	-0.590052	6.39494e-06	1.40856e-05	-0.391093	0.00207116	0.00410207	-1.5408	1.08299e-12	5.47254e-12
00001309-RA	0	281	262	5	0	10.7695	5.15814	0.734421	11.028	2.8809e-78	2.13805e-77	0.315924	0.0137939	0.0252281	2.99317	7.49913e-10	3.25117e-09
00012559-RA	125	209	121	79	15.0971	20.0262	5.15715	25.1663	-0.0591605	0.751436	0.958576	-0.371134	0.0270918	0.0477722	-2.09292	5.48902e-17	3.37386e-16
00003212-RA	646	732	214	127	38.8428	32.7447	5.15562	21.6488	-1.60565	8.84491e-50	5.08703e-49	-1.35672	7.83037e-37	4.4115e-36	-1.95612	7.46355e-24	6.06058e-23
00004165-RA	498	527	243	104	29.3241	24.9574	5.15548	15.7992	-1.0471	7.69502e-21	2.80649e-20	-0.699531	3.5884e-10	1.06168e-09	-1.48479	1.83026e-13	9.6457e-13
00005123-RA	1276	6486	401	40	39.2715	156.154	5.1496	3.39931	-1.68194	7.01591e-100	6.12281e-99	-3.59823	0	0	0.61513	0.0148123	0.0326131
00011245-RA	2935	2759	294	60	123.046	89.4817	5.14682	6.74805	-3.33122	0	0	-2.81273	1.55334239052488e-320	3.60811200501404e-319	-0.416936	0.080026	0.150352
00010041-RA	36	34816.7	422	0	1.15589	877.808	5.14626	0	3.53432	8.14227e-83	6.27249e-82	-5.94896	0	0	10.927	3.21224e-28	2.98785e-27
00010895-RA	10881.5	2403.35	1900.86	5553	66.5464	11.268	5.14133	110.98	-2.52937	0	0	0.0786729	0.110486	0.179209	-4.25644	0	0
00011157-RA	407	575	250	80	22.3229	24.6031	5.13446	12.7724	-0.715117	8.81982e-10	2.32045e-09	-0.784303	5.26493e-13	1.73201e-12	-1.06548	1.598e-06	5.40607e-06
00007425-RA	239	36	26	252	103.992	13.2575	5.13193	377.208	-3.20653	4.55201e-44	2.45671e-43	-0.0522023	1	1	-5.97503	4.85899e-115	1.55645e-113
00011858-RA	372.693	1598.84	394.61	153.872	13.4095	45.1462	5.1207	14.4661	0.0701173	0.523615	0.690748	-1.60119	5.45645e-96	5.63643e-95	-1.35081	1.59641e-16	9.64324e-16
00012734-RA	22887	69	122	39	2104.45	5.19743	5.11834	14.4755	-7.56233	0	0	1.23756	7.26592e-09	2.0311e-08	-1.06331	0.000939169	0.00242425
00006438-RA	523	836	301	132	21.9996	27.6297	5.11534	18.1624	-0.809089	1.4484e-14	4.48633e-14	-1.0564	1.46836e-28	7.17625e-28	-1.52008	3.57318e-17	2.20676e-16
00010591-RA	554.293	136.369	198.162	1166.48	34.1754	6.27216	5.10689	226.85	-1.49568	4.34192e-39	2.20598e-38	0.955504	4.43505e-09	1.25078e-08	-5.26586	0	0
00004655-RA	703	925	174	66	52.5783	51.4834	5.1011	16.3337	-2.02595	6.65053e-74	4.78161e-73	-1.99263	4.12056e-78	3.72356e-77	-1.31036	1.29879e-07	4.81415e-07
00008705-RA	1698	894	345	81	54.3142	23.0934	5.09586	8.92853	-2.31105	1.56204e-198	2.09815e-197	-0.95639	4.58372e-26	2.12647e-25	-0.619066	0.00284583	0.00689601
00000706-RA	206	211.657	128.059	55.838	27.0684	22.8931	5.08374	17.0477	-0.697593	1.65743e-05	3.55796e-05	-0.307616	0.0644541	0.107341	-1.51091	6.60613e-08	2.49204e-07
00012905-RA	641	1519	368	131	21.8138	42.088	5.08246	12.5061	-0.812706	1.41458e-17	4.78461e-17	-1.62799	1.02713e-93	1.04056e-92	-1.21936	2.31005e-12	1.14732e-11
00005436-RA	1042	1648	340	75	39.1098	47.5025	5.08005	8.65619	-1.62769	2.89144e-79	2.16401e-78	-1.85971	1.24184e-121	1.51443e-120	-0.52913	0.0135948	0.0300803
00000994-RA	9023	3508	791	93	146.958	45.2281	5.08	4.5548	-3.52395	0	0	-1.73169	8.27623e-235	1.55684e-233	0.378271	0.0263098	0.055052
00005344-RA	695.5	2816	334	82	28.1514	89.99	5.07679	9.62896	-1.07022	3.33398e-29	1.44653e-28	-2.65827	1.03368e-306	2.30855e-305	-0.683479	0.000986894	0.00253113
00005344-RB	695.5	2816	334	82	28.1514	89.99	5.07679	9.62896	-1.07022	3.33398e-29	1.44653e-28	-2.65827	1.03368e-306	2.30855e-305	-0.683479	0.000986894	0.00253113
00001539-RB	601.884	706.135	365.41	0	20.0059	18.3444	5.07513	0	-0.732072	4.61161e-14	1.40827e-13	-0.533225	1.58655e-08	4.35823e-08	10.7194	4.73157e-25	3.98451e-24
00005132-RA	2489	800	375	51	94.4719	24.2124	5.07154	5.14387	-2.74249	0	0	-0.675883	1.39171e-13	4.65759e-13	0.168233	0.516966	0.77478
00001336-RA	269	391	144	138	24.413	27.646	5.06684	41.2834	-0.913247	6.17208e-10	1.63175e-09	-1.02348	9.22678e-14	3.10396e-13	-2.64676	6.47966e-39	8.01239e-38
00002877-RA	867	1183	293	66	37.4104	40.3083	5.06572	8.80082	-1.57702	5.61366e-64	3.75069e-63	-1.59605	1.10228e-72	9.45284e-72	-0.559279	0.013738	0.0303589
00000923-RB	822.848	1536.09	321.827	50	29.483	42.9272	5.06132	5.56868	-1.3663	2.16208e-49	1.23799e-48	-1.83749	3.18666e-112	3.67559e-111	-0.0236839	1	1
00005640-RB	1244.03	2254.7	428.921	0	32.0178	45.6785	5.05642	0	-1.54826	1.1013e-86	8.82349e-86	-1.97681	5.231e-175	8.04847e-174	10.9505	6.22778e-29	5.94733e-28
00001272-RA	480	407.5	162.5	27.5	34.6304	22.3864	5.0558	6.91536	-1.57415	1.00629e-36	4.97142e-36	-0.908844	5.36419e-12	1.70657e-11	-0.146863	0.727733	1
00001272-RB	480	407.5	162.5	27.5	34.6304	22.3864	5.0558	6.91536	-1.57415	1.00629e-36	4.97142e-36	-0.908844	5.36419e-12	1.70657e-11	-0.146863	0.727733	1
00002963-RA	963	6088	881	124	13.0306	64.2958	5.05215	5.05733	-0.140674	0.0473142	0.0763172	-2.37154	0	0	0.118786	0.448303	0.711639
00003311-RA	397	679	196	156	27.5867	35.8494	5.04654	32.7181	-1.03011	1.47437e-16	4.83982e-16	-1.375	4.53448e-35	2.47264e-34	-2.37939	4.80896e-38	5.79315e-37
00003456-RA	60	96	93	19	7.51069	9.09183	5.04549	8.04026	0.618925	0.00972739	0.016868	0.370781	0.0947277	0.154784	-0.417908	0.315275	0.518125
00010695-RA	1983	179	142	3	216.574	14.8487	5.04359	0.883927	-3.81484	0	0	0.0829389	0.656835	0.87258	2.84115	1.34663e-05	4.19686e-05
00005611-RB	89.4071	114.004	373.043	266.108	3.10007	3.18978	5.04267	21.7082	2.04706	6.28926e-41	3.26944e-40	2.12594	3.47347e-50	2.37742e-49	-2.222	1.02555e-57	1.74209e-56
00007202-RA	31	45	42	48	7.18907	11.1021	5.04039	41.9547	0.424346	0.242504	0.352601	0.316633	0.392221	0.559883	-2.8962	2.49114e-16	1.48981e-15
00003945-RA	858	1462	326	65	32.3821	43.4037	5.03786	8.05321	-1.40806	1.14522e-53	6.84646e-53	-1.74759	4.81598e-100	5.10015e-99	-0.383401	0.0839167	0.157345
00009142-RA	413.713	564.18	169.38	13.2024	33.4325	35.1597	5.03343	3.00423	-1.30003	1.8742e-24	7.45646e-24	-1.31827	6.8317e-28	3.27785e-27	0.969635	0.0239262	0.0501768
00008738-RA	298	5144	113	98	32.0517	449.771	5.02611	32.1783	-1.41029	2.22402e-20	8.03985e-20	-5.0901	0	0	-2.50224	4.21731e-26	3.68237e-25
00006179-RB	1498	4291.73	672	0	22.6884	51.2259	5.02346	0	-1.16865	9.26393e-67	6.32271e-66	-2.25777	0	0	11.598	1.16559e-44	1.63212e-43
00000860-RA	822.986	1026.89	296.615	114.65	32.6981	32.4511	5.02344	12.6548	-1.48418	9.00473e-56	5.52472e-55	-1.37423	2.21581e-51	1.54044e-50	-1.33799	2.15102e-12	1.06991e-11
00006321-RA	513	571	289	110	19.4747	17.1093	5.02146	14.1385	-0.839912	3.42654e-15	1.08214e-14	-0.565176	8.32612e-08	2.20262e-07	-1.31577	9.22702e-12	4.45893e-11
00009214-RA	933	434	164	27	69.4569	24.2878	5.01856	6.12961	-2.51957	3.83514e-126	3.80954e-125	-0.986461	1.94572e-14	6.68187e-14	-0.107184	0.794785	1
00008121-RA	121.761	204.46	586.27	22.4193	2.6072	3.42848	5.01419	1.50445	2.25405	1.9722e-70	1.38193e-69	1.93607	4.52424e-68	3.73145e-67	1.99717	1.57747e-13	8.3213e-13
00001716-RA	1636	144	174	24	114.836	7.58127	5.00507	5.38177	-3.24438	3.51221e-279	6.00252e-278	0.689546	2.93977e-05	6.71988e-05	0.147802	0.794785	1
00012274-RA	410	489	163	90	32.3005	30.6279	4.99741	22.5039	-1.34238	2.76522e-25	1.11598e-24	-1.16737	1.90026e-20	7.68742e-20	-1.85172	7.49689e-16	4.41749e-15
00001779-RA	416	503	154	95	38.0453	36.7203	4.99516	26.2506	-1.44521	1.64867e-28	7.08916e-28	-1.28996	2.34309e-24	1.04686e-23	-2.01153	5.97857e-19	4.01364e-18
00009349-RA	150	158	103	112	16.7051	14.7385	4.99146	44.4997	-0.554057	0.00330267	0.0060207	-0.200014	0.321347	0.468211	-2.82823	1.14608e-34	1.27471e-33
00009084-RA	694	1783	250	489	39.2044	78.0022	4.99136	86.391	-1.48484	1.71289e-47	9.64043e-47	-2.41673	5.68437e-182	8.95076e-181	-3.67674	2.83673e-199	1.42404e-197
00010529-RA	522	635	174	110	38.5432	37.4429	4.9913	25.4774	-1.59657	1.29986e-40	6.73644e-40	-1.45003	1.13612e-35	6.26637e-35	-2.04704	5.01322e-22	3.79763e-21
00009771-RA	183.699	453.07	347.469	0.181422	6.96937	13.8487	4.99027	0.0198836	0.906785	4.95334e-12	1.41836e-11	0.0342116	0.78056	1	7.95217	1.53852e-21	1.14737e-20
00003253-RA	25.5066	0	190.747	54	1.55363	0	4.98968	10.1598	2.88434	1.09324e-31	4.94751e-31	10.7999	2.79304e-62	2.18569e-61	-0.888602	0.000767924	0.00199508
00001020-RA	233	207	72	104	42.45	27.5009	4.98549	57.6289	-1.70482	7.24327e-21	2.64574e-20	-1.10534	8.7831e-09	2.4406e-08	-3.23662	6.39637e-38	7.68341e-37
00005417-RA	708	1001	856	92	9.36823	10.4397	4.98538	3.37406	0.26152	0.000643272	0.00124002	0.191287	0.00706104	0.0133662	0.507766	0.00238575	0.00582901
00005718-RA	1468	1267	698	46	23.7802	15.6432	4.98267	2.5344	-1.08472	3.99573e-58	2.52049e-57	-0.442987	3.71914e-10	1.0992e-09	1.21295	1.28002e-08	5.11675e-08
00010906-RA	1118	3731	507	188	29.2779	77.4903	4.97943	14.6223	-1.15297	2.62538e-50	1.51878e-49	-2.46218	0	0	-1.27837	3.93415e-18	2.54269e-17
00003869-RA	151.924	539.828	134.093	26	16.9552	46.7136	4.97353	7.68637	-0.192247	0.291426	0.41198	-1.59142	9.65315e-35	5.24175e-34	-0.342841	0.348254	0.569097
00004351-RA	958	1413	382	214	32.3886	38.1224	4.97182	22.0599	-1.33847	6.68376e-55	4.06513e-54	-1.46979	8.7043e-76	7.72048e-75	-1.87343	7.95716e-37	9.2992e-36
00006812-RA	620	843	242	79	34.1009	36.3947	4.97133	11.4787	-1.3691	4.89931e-38	2.45798e-37	-1.38306	3.05963e-43	1.90007e-42	-1.09422	8.12611e-07	2.82758e-06
00004340-RA	37164	2057	45	41	8509.94	353.809	4.95104	31.0862	-9.69805	0	0	-5.09407	0	0	-2.56991	8.86744e-12	4.28886e-11
00010832-RA	41	119	158	8	2.99544	6.95672	4.9472	1.67754	1.9307	4.71578e-17	1.57258e-16	0.82528	4.25858e-06	1.02163e-05	1.58981	0.00107897	0.00276263
00003704-RA	414	363	221	60	20.734	14.0771	4.94049	9.39551	-0.917498	1.65708e-14	5.11979e-14	-0.298721	0.018908	0.0339284	-0.828355	0.000774853	0.00201246
00005129-RB	363	470	154	119	33.7399	36.4787	4.93337	32.3718	-1.24866	2.1629e-20	7.82226e-20	-1.19209	2.28171e-20	9.22615e-20	-2.33639	8.2455e-29	7.8519e-28
00008039-RA	583	2848	723	111	9.721	38.2419	4.93097	4.70691	0.298143	0.000358717	0.00070556	-1.56067	4.57413e-154	6.37838e-153	-0.00654722	0.966942	1
00009527-RB	173.351	302.417	132.665	0	15.3066	20.7591	4.92363	0	-0.397879	0.0198599	0.033385	-0.771198	2.19086e-07	5.67087e-07	9.25918	5.88652e-10	2.56527e-09
00000243-RA	300	173	131	77	32.7962	15.6058	4.92183	23.3982	-1.20691	2.1417e-16	7.00173e-16	0.0158537	1	1	-1.94158	1.05022e-14	5.85984e-14
00002922-RA	665	1319	363	200	26.3393	42.0698	4.91984	22.0789	-0.885456	6.81816e-21	2.49317e-20	-1.44406	1.86059e-69	1.54976e-68	-1.84939	9.68777e-34	1.05313e-32
00003545-RA	173	742	211	79	12.6216	42.1698	4.91943	15.3901	0.273992	0.0767215	0.119921	-1.39665	4.12104e-39	2.40387e-38	-1.29179	1.05495e-08	4.23213e-08
00002006-RA	500	1554	685	144	9.27144	22.9254	4.91766	7.52155	0.441782	4.09486e-07	9.57898e-07	-0.764646	1.67174e-29	8.29313e-29	-0.459825	0.00243722	0.00595304
00009719-RA	298.112	557.317	213.455	71.5234	17.8388	25.6574	4.91391	11.3638	-0.493976	0.000166374	0.000334478	-0.967141	2.04597e-17	7.64094e-17	-1.13174	1.47832e-06	5.02038e-06
00007361-RA	208	363	120	42	21.7574	31.3733	4.90989	13.5867	-0.805203	9.37529e-07	2.15506e-06	-1.17914	6.7098e-16	2.39929e-15	-1.19395	9.68826e-05	0.000277149
00008559-RA	27	122	282	9	1.19677	4.38567	4.90809	1.25486	3.36637	9.10273e-54	5.45353e-53	1.62474	3.46352e-27	1.64119e-26	2.25545	5.07984e-08	1.94375e-07
00013050-RA	236	4665	366	70	7.97277	126.479	4.90718	5.57493	0.620491	3.07176e-07	7.22891e-07	-3.25451	0	0	-0.323397	0.140719	0.251645
00012167-RA	742	795	211	123	49.802	41.8931	4.90644	20.348	-1.82586	7.94649e-68	5.46346e-67	-1.49617	8.51787e-46	5.51579e-45	-1.93031	1.62224e-22	1.24914e-21
00012285-RA	1469.43	3030.19	614.299	185.779	30.0902	48.6234	4.90544	11.7565	-1.27037	1.15646e-74	8.3612e-74	-1.88514	1.39679e-212	2.46482e-211	-0.98438	5.18288e-12	2.533e-11
00004244-RA	250	739	174	34	16.4483	37.3604	4.89091	6.53138	-0.534818	0.000207116	0.000414158	-1.66881	6.63346e-50	4.52555e-49	-0.354113	0.24986	0.417441
00005063-RA	190	170	20	2	102.285	77.5214	4.8829	2.69561	-3.25214	6.91411e-36	3.37517e-35	-2.6639	6.1442e-22	2.5916e-21	0.60379	0.790601	1
00003396-RA	399	276	200	67	26.1398	14.0573	4.8807	14.5541	-1.00823	4.25185e-16	1.37718e-15	-0.0475713	0.749648	0.982988	-1.13137	3.51163e-06	1.1496e-05
00005706-RA	1061	1556	296	89	44.4154	49.0791	4.87981	10.4002	-1.85361	1.06596e-96	9.06738e-96	-1.97671	4.44185e-125	5.51689e-124	-0.975746	2.00323e-06	6.65381e-06
00010009-RA	285	330	179	67	18.8601	17.2385	4.86385	13.9881	-0.68292	8.11936e-07	1.87122e-06	-0.465197	0.000638534	0.0013179	-1.29123	1.76779e-07	6.49528e-07
00003096-RA	264	951	134	49	25.429	69.5248	4.86197	14.1767	-0.989934	5.27617e-11	1.45386e-10	-2.40921	3.56945e-101	3.81126e-100	-1.25725	1.57671e-05	4.82978e-05
00012743-RA	229	474	171	126	15.5156	25.5341	4.86175	20.706	-0.433376	0.00343637	0.00625292	-1.05335	3.87828e-17	1.43596e-16	-2.26796	4.52668e-29	4.33268e-28
00010663-RA	483.059	542.699	1073.39	60.3073	5.70738	5.12599	4.85446	2.36095	1.1394	4.87072e-47	2.72854e-46	1.40079	8.74461e-75	7.67927e-74	1.44321	8.76956e-16	5.16017e-15
00010404-RA	878	753	251	26	42.4449	28.3547	4.85259	3.52833	-1.81832	4.39612e-79	3.2843e-78	-1.16755	3.18697e-30	1.60417e-29	0.560527	0.0721859	0.136629
00004965-RA	12888	614	90	184	1773.65	67.9137	4.84766	72.2983	-7.17219	0	0	-2.35179	3.48166e-65	2.80821e-64	-3.73848	2.86832e-78	6.44874e-77
00003469-RA	867	1679	510	87	20.7041	31.9148	4.84235	5.89377	-0.777686	2.20668e-21	8.14166e-21	-1.30178	4.78567e-74	4.16782e-73	-0.158511	0.407116	0.649016
00007574-RA	404	1299	283	117	18.1268	46.0837	4.83413	14.3868	-0.525657	3.78331e-06	8.45164e-06	-1.78107	4.11897e-92	4.12069e-91	-1.435	3.085e-14	1.68007e-13
00003936-RA	211	298	146	37	16.4032	18.1713	4.83354	9.74554	-0.543185	0.000517288	0.0010036	-0.611906	2.6923e-05	6.16928e-05	-0.728764	0.0206854	0.0442466
00010338-RA	304	5286	412	36	8.73297	118.151	4.83234	3.12076	0.426122	0.000129075	0.000261083	-3.26405	0	0	0.806022	0.00161002	0.00403933
00000005-RA	414.644	756.622	297.457	81.8319	18.1306	26.0452	4.82975	10.3471	-0.491316	1.12052e-05	2.43082e-05	-0.929573	1.81569e-21	7.54496e-21	-0.847572	6.24096e-05	0.000180458
00005626-RA	105	92	27	15	41.4153	30.6678	4.82898	20.5813	-1.96667	5.41285e-12	1.54783e-11	-1.34813	8.47836e-06	1.99973e-05	-1.85363	0.000761073	0.00197759
00004335-RA	278	314	273	64	12.7153	11.2744	4.82827	7.99078	-0.0384661	0.800948	1	0.215117	0.0793482	0.130529	-0.616829	0.00777559	0.0176993
00009965-RA	1253	1432	520	93	28.715	25.4281	4.82459	5.41103	-1.2809	1.13542e-65	7.67768e-65	-1.04422	1.37642e-45	8.87206e-45	-0.226689	0.231775	0.396558
00007635-RA	174	151	84	35	27.358	18.0468	4.82239	17.1552	-1.0618	1.97917e-08	4.92436e-08	-0.428543	0.0302713	0.0531336	-1.4446	4.80407e-05	0.000141638
00012897-RA	621	1513	489	28	15.607	30.1727	4.82204	1.82813	-0.356977	6.99905e-05	0.000144315	-1.21225	2.89072e-60	2.2269e-59	1.41528	8.0347e-08	3.0127e-07
00002173-RA	232	242	99	113	26.8804	23.2128	4.82102	42.0148	-1.23987	1.25314e-13	3.76725e-13	-0.871727	2.4804e-07	6.38593e-07	-2.89807	2.93172e-36	3.38385e-35
00005109-RA	344.554	1118.24	391.182	179.937	13.4662	34.5641	4.81975	20.8666	0.170752	0.119497	0.182806	-1.09804	1.94073e-39	1.13719e-38	-1.5891	1.77123e-24	1.46661e-23
00013533-RA	272	999	346	35	9.84804	28.7653	4.81875	3.63474	0.334729	0.00486697	0.00867491	-1.1124	2.45353e-36	1.37216e-35	0.594899	0.0299458	0.0623189
00011582-RA	656	1111	129	106	65.3838	89.8481	4.81778	35.5173	-2.35749	9.75715e-84	7.57903e-83	-2.68833	3.06832e-132	3.90612e-131	-2.42471	3.65533e-27	3.29961e-26
00001719-RA	208	178	104	54	25.2955	16.9728	4.81272	12.3828	-1.01142	2.58614e-09	6.68579e-09	-0.357896	0.048316	0.08239	-1.76231	1.055e-09	4.5168e-09
00010393-RB	2535.3	699.175	962.954	0	35.9671	7.908	4.81224	0	-1.4088	9.22253e-151	1.02576e-149	0.878751	3.03732e-32	1.58285e-31	12.1168	3.82041e-63	7.00631e-62
00012444-RA	1784	2046	766	1284	32.6255	29.8327	4.8091	61.8524	-1.23186	2.04056e-84	1.59461e-83	-1.00022	5.03903e-60	3.87478e-59	-3.45484	0	0
00006722-RA	120.403	74	186	29	7.13009	3.54662	4.80885	5.64123	0.614614	0.000335493	0.000660499	1.74482	2.99135e-20	1.20637e-19	-0.0287741	1	1
00011576-RA	514	210	521	6	11.1632	3.64337	4.80391	0.42745	0.00721365	0.951668	1	1.72728	2.51923e-52	1.77189e-51	3.72285	8.35784e-22	6.30003e-21
00011870-RA	429	1136	202	113	25.5215	51.5453	4.79891	21.9476	-1.09844	1.15208e-19	4.09868e-19	-2.07388	2.0894e-99	2.20851e-98	-1.87083	5.20268e-20	3.63949e-19
00008165-RA	252	432	68	10	45.0999	60.2364	4.79819	5.9317	-1.90017	7.82817e-26	3.20152e-25	-2.24856	3.39771e-44	2.15052e-43	0.0553696	1	1
00008938-RA	299	2318	405	40	9.89385	60.9936	4.79488	3.82882	0.425323	0.000152135	0.000306622	-2.09952	4.36897e-194	7.23872e-193	0.629442	0.0130261	0.0288502
00000201-RA	85	137	69	29	17.097	21.4474	4.79098	18.3132	-0.312655	0.228435	0.333095	-0.571704	0.00749687	0.0141339	-1.45656	0.000130546	0.000367738
00003387-RA	539	502	193	127	34.5702	25.7531	4.78906	26.0088	-1.49338	5.05718e-38	2.53643e-37	-0.961625	1.26851e-15	4.50814e-15	-2.10497	2.70284e-26	2.3748e-25
00000473-RA	606	866	332	33	20.8105	22.9512	4.78652	3.66088	-0.880185	5.19541e-19	1.81494e-18	-0.965885	8.84031e-26	4.06751e-25	0.620154	0.0310058	0.0642941
00000363-RA	1829	3442	581	59	33.6165	48.805	4.78125	3.46599	-1.66653	1.46636e-136	1.52881e-135	-2.14936	1.11819e-282	2.35942e-281	0.589494	0.00436535	0.0102416
00009444-RA	542	816	247	118	31.727	37.3621	4.78047	19.7714	-1.14568	8.95056e-26	3.65699e-25	-1.30661	1.26402e-38	7.31235e-38	-1.6434	1.90164e-17	1.19239e-16
00005247-RA	622	1115	768.811	62	8.81397	12.0941	4.77818	3.0615	0.293362	0.000280491	0.000554698	-0.119255	0.0960083	0.156831	0.92194	1.48059e-06	5.02709e-06
00002566-RA	1324	215	146	0	80.9767	9.74099	4.77716	0	-3.19206	5.04866e-226	7.43462e-225	-0.141198	0.371836	0.53717	9.39715	7.85989e-11	3.59673e-10
00010477-RA	161.156	2574.38	400.911	49	4.66071	57.5448	4.77598	4.70959	1.30186	1.77647e-23	6.89315e-23	-2.26549	2.56138e-234	4.80209e-233	0.322248	0.182882	0.322991
00003316-RB	1228.43	3370.46	380.837	287.478	40.2937	87.9098	4.77254	28.3701	-1.70154	2.50471e-98	2.15566e-97	-2.72828	0	0	-2.30361	2.97357e-65	5.60611e-64
00003316-RC	1228.43	3370.46	380.837	287.478	40.2937	87.9098	4.77254	28.3701	-1.70154	2.50471e-98	2.15566e-97	-2.72828	0	0	-2.30361	2.97357e-65	5.60611e-64
00003316-RD	1228.43	3370.46	380.837	287.478	40.2937	87.9098	4.77254	28.3701	-1.70154	2.50471e-98	2.15566e-97	-2.72828	0	0	-2.30361	2.97357e-65	5.60611e-64
00001549-RA	205	1347	297	37	9.18749	49.205	4.76109	4.00776	0.522273	8.37893e-05	0.000172028	-1.76378	6.43288e-94	6.53666e-93	0.294642	0.314519	0.517035
00001101-RA	251	771	208	5	15.18	37.308	4.75956	0.794714	-0.283248	0.0421756	0.0683104	-1.4726	1.45447e-43	9.10979e-43	2.6605	2.68329e-07	9.66273e-07
00004764-RA	1282	1388	485	411	27.8071	23.3287	4.75228	31.4873	-1.41441	5.65696e-78	4.19089e-77	-1.09971	4.95874e-48	3.30655e-47	-2.47061	1.51627e-101	4.35784e-100
00007597-RA	283	410	225	115	14.6952	16.9056	4.75036	16.4834	-0.343006	0.00966408	0.0167599	-0.448444	0.000234263	0.000501988	-1.74072	2.08966e-18	1.36526e-17
00007616-RA	3091	3400	692	168	52.0022	43.4317	4.74544	8.71082	-2.17133	2.10136340214266e-310	0	-1.87946	1.91154e-233	3.56785e-232	-0.667507	3.77715e-06	1.23412e-05
00010408-RA	332	1428	897	96	4.69082	16.1082	4.74403	4.01483	1.42129	3.66846e-56	2.25897e-55	-0.253716	9.09262e-05	0.000200538	0.513867	0.0017827	0.00445928
00002638-RA	631	1110	202	126	40.6008	56.2681	4.7434	26.7014	-1.65497	7.63163e-51	4.44394e-50	-2.04048	1.75753e-95	1.80773e-94	-2.02789	4.02002e-25	3.39551e-24
00012519-RB	7.28181e-06	0	227.797	21.4066	3.63578e-07	0	4.73885	3.19195	10.8262	3.29609e-68	2.26802e-67	11.0558	2.00704e-74	1.75611e-73	0.700777	0.0383957	0.0781909
00004287-RA	2315	973	488	69	56.2236	18.37	4.73708	5.09468	-2.25807	6.06695e-254	9.65259e-253	-0.578382	1.36474e-12	4.4341e-12	0.112176	0.608	0.899273
00008497-RA	583.501	1156	418.342	386.287	19.1155	30.6622	4.73475	32.9196	-0.492227	1.76412e-07	4.19976e-07	-1.04912	5.85257e-38	3.34999e-37	-2.59435	1.66476e-102	4.81862e-101
00009035-RA	739	1027	226	458	43.3974	46.9784	4.73474	78.468	-1.72099	2.74149e-62	1.80304e-61	-1.76649	3.19215e-73	2.75294e-72	-3.72773	2.87092e-190	1.39539e-188
00008153-RA	695.551	32	667.163	7	12.2671	0.452925	4.72933	0.357041	-0.0724034	0.386934	0.53587	4.79277	9.87717e-194	1.63167e-192	3.85821	2.52741e-28	2.35346e-27
00009056-RA	172.936	293.31	178.583	41	11.9298	15.5697	4.7283	6.8731	0.0340327	0.874084	1	-0.298598	0.0344417	0.0596136	-0.586501	0.0486575	0.0970783
00003493-RA	1651	1122	305	98	60.5998	32.0744	4.72594	10.9113	-2.44827	2.67351e-207	3.69436e-206	-1.4618	5.00325e-61	3.87741e-60	-1.07149	6.33601e-08	2.39175e-07
00000278-RA	315	8810	261	28	13.9469	303.861	4.72582	3.90973	-0.283478	0.0237724	0.0396412	-4.65938	0	0	0.510057	0.107132	0.198702
00000742-RA	149	112	105	45	18.6231	11.6191	4.72531	10.9735	-0.516703	0.00606932	0.0107598	0.323593	0.119365	0.192942	-1.48568	1.44011e-06	4.89457e-06
00001452-RA	365	579	189	63	23.4647	29.0913	4.72269	11.139	-0.961344	7.20362e-14	2.1871e-13	-1.19764	7.72697e-25	3.48844e-24	-1.12413	7.03416e-06	2.2545e-05
00010078-RA	481	2060	326	91	18.3436	60.1783	4.72251	9.93403	-0.573282	4.48272e-08	1.0986e-07	-2.24225	1.38681e-189	2.24035e-188	-0.868618	1.56985e-05	4.80965e-05
00005499-RA	1	110	365	23	0.0332241	2.893	4.71495	2.27495	8.33071	2.45383e-106	2.22698e-105	2.14601	1.2578e-49	8.53953e-49	1.27699	2.73759e-05	8.25055e-05
00007652-RA	160	263	135	84	17.8606	23.4726	4.71389	17.5303	-0.257193	0.132765	0.199421	-0.544672	0.000424903	0.000890194	-2.02374	4.71578e-17	2.90602e-16
00003553-RA	244	579	173	79	18.7672	34.6527	4.70835	14.1283	-0.508098	0.000468981	0.000915905	-1.32518	7.13871e-29	3.51028e-28	-1.57794	2.71343e-11	1.28143e-10
00000174-RA	5486	294	319	1460	170.026	7.22878	4.70083	126.704	-4.11589	0	0	0.534595	8.1739e-06	1.92954e-05	-4.90338	0	0
00010760-RA	43	135	101	16	4.38406	10.3023	4.69984	5.04771	1.21727	1.6177e-06	3.66939e-06	-0.00153058	1	1	-0.0516647	0.911249	1
00010349-RA	176	391	491	51	4.50921	7.73404	4.69645	4.01157	1.4672	1.11258e-33	5.22052e-33	0.745414	1.16363e-13	3.90283e-13	0.556869	0.0142334	0.0313836
00005162-RA	185.332	317	617.283	57	3.58731	4.89428	4.69572	3.33478	1.72285	4.1795e-52	2.46102e-51	1.37812	6.06668e-44	3.82396e-43	0.726581	0.000437409	0.00116853
00004979-RA	8025	7390	1257	448	65.3492	47.3231	4.69203	10.6343	-2.68669	0	0	-2.13842	0	0	-1.22143	9.11841e-38	1.09375e-36
00004374-RA	689	807	543	111	13.8326	13.0468	4.68389	7.06126	-0.355779	3.30966e-05	6.9704e-05	-0.154516	0.0631395	0.10536	-0.419447	0.0153522	0.0337753
00005228-RA	847	812	243	59	35.8499	26.9768	4.68297	7.82684	-1.81317	3.14821e-76	2.3069e-75	-1.32307	3.56198e-39	2.07993e-38	-0.667339	0.0075837	0.0172742
00010104-RA	595.551	1138.38	347.627	141.65	19.4252	29.9452	4.68229	11.7518	-0.788765	9.52158e-16	3.05464e-15	-1.29404	1.00941e-51	7.04368e-51	-1.41421	2.25331e-16	1.35432e-15
00008662-RA	646	695	246	225	35.4307	28.9377	4.67501	37.9524	-1.40472	5.19012e-41	2.70057e-40	-1.08095	3.22406e-25	1.46538e-24	-2.58019	1.66882e-60	2.97294e-59
00007746-RA	395	13710	381	239	11.3784	302.807	4.674	21.8606	-0.0643405	0.549363	0.722503	-4.75183	0	0	-2.03658	7.98726e-46	1.13929e-44
00002928-RA	907	707	372	192	25.0716	14.8515	4.65838	16.3509	-1.29781	6.97707e-50	4.01689e-49	-0.509212	6.14334e-08	1.63599e-07	-1.7552	5.11581e-30	5.05777e-29
00009082-RA	277	524	173	81	19.0886	29.5291	4.6577	16.6161	-0.691015	8.77975e-07	2.01982e-06	-1.18122	3.31238e-22	1.40881e-21	-1.61399	4.67443e-12	2.2865e-11
00007042-RA	837	1827	446	89	20.4723	35.1247	4.65516	7.0782	-0.920292	4.38557e-27	1.83646e-26	-1.61706	8.16799e-110	9.29371e-109	-0.384655	0.0473402	0.0945736
00005547-RA	7824	383	192	34	412.898	15.2102	4.65475	6.24342	-5.36011	0	0	-0.5789	6.45578e-06	1.53343e-05	-0.212263	0.524926	0.7858
00007437-RA	1169	275	491	9	23.9141	4.16324	4.6503	0.609044	-1.26356	2.30008e-60	1.48031e-59	1.25293	8.59177e-31	4.37047e-30	3.055	1.00626e-17	6.37375e-17
00010836-RA	373	1898	303	51	15.0501	60.5895	4.64714	6.50618	-0.312041	0.00645337	0.0114202	-2.22962	1.20247e-174	1.8417e-173	-0.139142	0.566951	0.84353
00002576-RA	1030	35	109	168	100.838	2.68343	4.64687	53.4136	-3.25106	2.82427e-181	3.54711e-180	2.05151	4.2671e-15	1.49282e-14	-3.33154	9.44281e-63	1.72608e-61
00010884-RA	767	1942	1050	36	8.49159	16.6511	4.64568	1.23681	0.44073	6.96197e-10	1.83769e-09	-0.470041	7.12844e-16	2.54791e-15	2.15523	3.09578e-25	2.62144e-24
00000509-RA	908	1118	502	98	20.049	19.283	4.63801	6.60057	-0.867142	1.55215e-26	6.44823e-26	-0.737966	7.06322e-21	2.89571e-20	-0.353016	0.0547255	0.108451
00002291-RB	403	299.454	109	79	47.3673	29.1958	4.63758	28.7965	-1.89754	2.67994e-40	1.38332e-39	-1.04021	3.12444e-11	9.66942e-11	-2.24332	1.08957e-18	7.2054e-18
00010110-RA	3807	2856	553	72	69.3951	41.4036	4.63605	4.21082	-2.79532	0	0	-1.95137	9.10168e-212	1.60443e-210	0.231127	0.242386	0.413743
00011006-RA	541	391	182	104	34.2267	20.1621	4.63388	20.6353	-1.58333	1.78799e-41	9.37595e-41	-0.685837	1.23232e-07	3.22401e-07	-1.90137	5.07772e-19	3.42389e-18
00002643-RA	125	224	113	64	14.2207	20.0288	4.63286	21.5032	-0.157739	0.440407	0.604648	-0.569658	0.000674276	0.00138962	-1.88779	3.2748e-12	1.61786e-11
00005935-RA	41	39	16	16	26.1826	21.0921	4.63155	8.42765	-1.36295	0.00128343	0.00241668	-0.863987	0.0537535	0.0911354	-2.69355	1.95723e-05	5.95848e-05
00007269-RA	23	303	469	48	0.595785	6.29212	4.62715	3.39212	4.33018	7.35686e-107	6.68397e-106	1.04699	1.51113e-22	6.47125e-22	0.578168	0.0138848	0.0306511
00011175-RA	1050	1826	440	37	24.2085	32.9329	4.62437	2.26899	-1.26687	6.50108e-55	3.95545e-54	-1.6358	1.38226e-111	1.58889e-110	0.86134	0.000638267	0.00166595
00010287-RA	528	798	212	43	27.4108	32.7853	4.62182	5.7713	-1.32826	1.90505e-31	8.57758e-31	-1.49478	5.27035e-46	3.42471e-45	-0.407966	0.160725	0.285919
00011216-RA	966	205	311	31	33.9222	5.71043	4.61915	2.67716	-1.64701	4.1146e-75	2.98642e-74	1.01785	6.27471e-15	2.18381e-14	0.616053	0.0304841	0.0633998
00011670-RA	753	1138	343	164	26.3779	31.4914	4.61746	16.3611	-1.14645	6.24925e-35	3.00182e-34	-1.31288	1.12107e-52	7.91812e-52	-1.64485	1.5511e-23	1.24214e-22
00010008-RA	1062	2084	396	196	33.0637	50.2414	4.60924	17.6746	-1.43522	4.79197e-67	3.27854e-66	-1.97842	2.90793e-163	4.23767e-162	-1.69479	3.13971e-29	3.03102e-28
00004963-RA	1388	903	1883	173	8.09829	4.09232	4.60478	2.87025	0.427693	5.0692e-15	1.59105e-14	1.47716	9.71505e-134	1.24526e-132	0.734094	5.57957e-10	2.43403e-09
00000185-RA	1041	744	804	374	16.9233	9.76429	4.59678	16.4759	-0.38495	5.21568e-08	1.27581e-07	0.52888	5.72193e-12	1.81729e-11	-1.60557	3.46151e-49	5.20217e-48
00000809-RA	1413	1838	210	56	73.6757	72.4975	4.59447	10.0497	-2.76186	1.30544e-206	1.79653e-205	-2.71198	3.04554e-213	5.39693e-212	-0.802459	0.00148009	0.00373846
00003210-RA	289	480	199	37	15.9069	21.2081	4.59368	6.43023	-0.550312	4.47424e-05	9.3563e-05	-0.852848	1.58713e-12	5.14273e-12	-0.282534	0.352215	0.575348
00008275-RA	348	159	293	316	14.4999	5.17245	4.59343	37.9073	-0.260384	0.0293776	0.0486934	1.29818	3.26221e-20	1.31529e-19	-2.81809	3.70603e-94	1.00523e-92
00013079-RA	836	898	208	104	45.8798	37.8201	4.59172	14.8866	-2.01856	1.3952e-86	1.11675e-85	-1.69255	3.49963e-61	2.71589e-60	-1.70894	3.07114e-16	1.83472e-15
00005090-RA	1440.82	1260.38	351.5	134.382	42.3493	29.0063	4.58824	11.0642	-2.0472	2.72951e-146	2.97487e-145	-1.42491	3.13946e-65	2.53341e-64	-1.32227	3.76496e-14	2.04573e-13
00004487-RA	284	408	192	61	17.7942	20.7635	4.58401	9.81079	-0.576773	2.37947e-05	5.06461e-05	-0.670092	1.26812e-07	3.31354e-07	-1.05492	3.45385e-05	0.000103131
00008652-RA	589	700	189	184	38.747	36.2095	4.58338	31.9324	-1.65153	1.38836e-47	7.8218e-47	-1.47137	1.12348e-39	6.60847e-39	-2.66991	6.57426e-52	1.0352e-50
00007308-RA	332	651	205	33	19.203	28.9773	4.58144	5.84706	-0.707517	4.32444e-08	1.06058e-07	-1.24953	1.88354e-29	9.33556e-29	-0.074822	0.876082	1
00006097-RA	35	57	221	36	1.82683	2.44123	4.57319	4.57731	2.64202	1.35114e-33	6.33105e-33	2.36917	5.29792e-35	2.88614e-34	-0.0919202	0.821947	1
00009148-RA	441	577	226	131	22.8132	23.4609	4.5627	18.0076	-0.976362	7.678e-17	2.53875e-16	-0.934851	5.55627e-17	2.04912e-16	-1.92221	3.77224e-24	3.08399e-23
[truncated: 14,820 more rows]
