# Supplementary material for: Combined Transcriptome and Proteome Analysis of the Protein Composition of the Brochosomes of the Leafhopper Nephotettix cincticeps
Source: Insects. 2023 Sep 26;14(10):784. doi: 10.3390/insects14100784 (PMC10607721; doi:10.3390/insects14100784)
Supplement: Supplementary file 1 [file insects-14-00784-s001.zip › Supplementary table S4. Malpighian tube-specific expression genes.xlsx]

## Sheet: Table S3
Supplementary table S4. Malpighian tube-specific expression genes
Gene_ID	Annotation	Signal peptide	Transmembrane domain besides the signal peptide	Sg TPM	Mg TPM	Mt TPM	Rb TPM	Mt vs Sg			Mt vs Mg			Mt vs Rb
								log2(fc)	PValue	FDR	log2(fc)	PValue	FDR	log2(fc)	PValue	FDR
00000445-RA	Protein of unknown function	+	-	0.936036	212.608	4304.01	586.099	13.2076	0	0	5.6549	0	0	2.9069	0	0
00000581-RA	LSTR_LSTR010293 Uncharacterized protein	+	-	430.45	681.471	1024.03	8.56667	2.30862	0	0	1.63586	0	0	6.88147	0	0
00000628-RA	Protein of unknown function	+	-	0.442782	150.222	3794.53	1545.69	14.4149	0	0	6.12386	0	0	1.62382	0	0
00000628-RB	Protein of unknown function	+	-	0	22.5525	824.909	349.607	16.3049	0	0	6.67089	0	0	1.58682	9.06619e-150	3.61294e-148
00000763-RA	Uncharacterized protein	-	-	310.653	1355.28	4327.44	2770.12	4.71414	0	0	2.66369	0	0	0.97213	1.23898e-273	8.33435e-272
00000764-RA	Uncharacterized protein	-	-	163.023	954.523	3629.85	1085.33	5.43843	0	0	2.927	0	0	2.06115	0	0
00000978-RA	L-ascorbate oxidase	-	-	0.571656	8.71066	272.043	99.1093	10.1423	0	0	6.32079	0	0	1.58314	9.77309e-295	7.02368e-293
00001186-RA	Uncharacterized protein	-	-	18.5411	573.212	2247.58	564.023	7.86769	0	0	3.00204	0	0	2.01496	0	0
00001315-RB	SEC61G Protein transport protein Sec61 subunit gamma	-	+	0	308.072	162.577	775.327	13.4205	0	0	0.548916	4.27358e-20	1.71853e-19	-2.42093	2.78128e-257	1.75179e-255
00001766-RA	Uncharacterized protein	-	-	1.80639	3.49538	106.344	22.0871	7.23419	0	0	6.45305	0	0	2.26831	1.8371e-91	4.80473e-90
00002060-RA	Protein of unknown function	+	-	48.5508	179.057	273.569	89.506	3.73804	0	0	1.83288	0	0	1.91151	2.27424e-86	5.60791e-85
00002389-RA	Protein of unknown function	+	-	179.817	3694.73	2852.1	1529.87	5.21315	0	0	0.864655	9.72051e-286	2.07186e-284	0.713582	5.81293e-96	1.59993e-94
00002506-RA	Protein of unknown function	+	-	0.324856	310.848	28548.9	767.411	17.194	0	0	7.37479	0	0	5.27187	0	0
00002680-RA	Uncharacterized protein	+	-	0.0611877	86.0029	979.571	122.295	14.9765	0	0	4.75804	0	0	2.37657	0	0
00003008-RA	Protein of unknown function	+	-	2.62107	695.547	44248.7	20807.8	14.8153	0	0	6.74971	0	0	1.24935	0	0
00003872-RA	C-type lectin domain-containing protein	-	-	470.656	153.119	230.776	34.7392	0.0233463	0.498495	0.662798	1.70592	0	0	2.8445	1.05763e-169	4.64392e-168
00003886-RA	C-type lectin domain-containing protein	+	-	1159.23	253.095	262.218	17.3605	-1.07293	2.0043e-297	3.56681e-296	1.12285	1.68033e-232	3.12936e-231	4.00885	1.03496e-263	6.66854e-262
00004021-RA	Protein of unknown function	+	-	9.28858	48.2147	1257.67	295.127	8.20114	0	0	6.01852	0	0	2.01537	8.81187e-135	3.20063e-133
00004169-RA	Uncharacterized protein	+	-	1.05491	1015.44	2419.32	151.598	12.3203	0	0	2.50978	0	0	4.17616	0	0
00004297-RA	Uncharacterized protein	+	-	0.180894	1219.33	783.503	343.047	13.3071	0	0	0.754826	5.44443e-199	9.17424e-198	1.3701	1.64711e-225	9.42159e-224
00005077-RB	Protein of unknown function	-	-	2.08535	1.91501	106.796	50.781	6.92474	0	0	7.11354	0	0	1.29286	7.15739e-17	4.37217e-16
00005078-RA	Uncharacterized protein	+	-	0.654429	173.121	5135.97	881.575	14.0074	0	0	6.0311	0	0	2.80397	0	0
00005502-RA	Slc30a2 Zinc transporter 2	-	+	0	13.9145	518.508	121.234	17.833	0	0	6.44194	0	0	2.09017	0	0
00005654-RA	Protein of unknown function	-	-	0	646.804	2415.6	691.397	17.6587	0	0	3.27888	0	0	1.85673	0	0
00005784-RA	APOD Apolipoprotein D	+	-	1588.42	230.638	182.657	3.21206	-1.92304	0	0	0.854403	2.77801e-142	3.67857e-141	6.06408	0	0
00006510-RA	Uncharacterized protein	+	-	0	386.483	831.918	198.836	18.4715	0	0	2.72557	0	0	2.14652	0	0
00006511-RA	Uncharacterized protein	+	-	0.12669	2230.69	10069.1	6898.62	17.1276	0	0	3.28234	0	0	0.52961	2.6191e-113	8.2948e-112
00006603-RA	Uncharacterized protein	-	-	0	1.31768	184.145	42.6186	14.6416	0	0	8.46275	0	0	2.52426	2.94815e-87	7.35594e-86
00006604-RA	Uncharacterized protein	+	-	0	2.73841	138.94	28.8298	14.1651	0	0	6.82582	0	0	2.43824	2.74282e-61	4.91748e-60
00006605-RA	Uncharacterized protein	-	-	0	2.41588	190.71	30.9131	16.0563	0	0	7.64302	0	0	2.97583	5.22724e-292	3.72485e-290
00006606-RA	Uncharacterized protein	+	-	0	2.42992	218.472	66.4142	15.007	0	0	7.6677	0	0	2.00367	3.35937e-85	8.16394e-84
00006607-RA	Uncharacterized protein	+	-	0	25.2604	1376.78	331.236	18.1407	0	0	7.03202	0	0	2.30482	0	0
00006659-RC	Uncharacterized protein	+	-	0.121851	119.089	100.821	144.524	10.8262	0	0	1.16685	7.43378e-106	8.16551e-105	-0.340312	0.000154619	0.000433228
00006677-RA	Uncharacterized protein	+	-	0.325528	89098.1	586.753	2894.3	11.9977	0	0	-5.85915	0	0	-2.04677	0	0
00007088-RA	Flrt1 Leucine-rich repeat transmembrane protein FLRT1	+	+	0.101015	315.148	875.8	93.0428	14.2304	0	0	2.71751	0	0	3.34207	0	0
00007393-RA	Uncharacterized protein	+	-	200.277	84.4149	331.951	204.074	2.26989	0	0	3.59397	0	0	0.938828	8.41736e-31	8.49159e-30
00007475-RA	nrf-6 Nose resistant to fluoxetine protein 6	-	+	1.77904	5.23657	102.355	12.8839	7.24562	0	0	5.75955	0	0	3.24972	2.19501e-102	6.34251e-101
00008122-RA	Esterase FE4	+	-	0.127152	13.1008	572.405	127.211	13.2636	0	0	6.65627	0	0	2.32174	0	0
00008655-RA	CG33169 Single-pass membrane and coiled-coil domain-containing protein 4 homolog	-	+	1156.5	1010.94	1941.05	2277.41	1.85954	3.79369e-307	6.89713e-306	2.23658	0	0	-0.0913667	0.222451	0.38259
00008756-RA	Probable salivary secreted peptide	-	-	7.99697	2664.85	606.226	424.192	7.26179	0	0	-1.04817	0	0	0.370849	7.86757e-21	5.68826e-20
00008770-RA	Uncharacterized protein	+	-	0.269557	194.681	5498.41	58.9874	15.4157	0	0	5.93626	0	0	6.64486	0	0
00008771-RA	Uncharacterized protein	+	-	0.107447	113.383	2604.88	304.609	15.7186	0	0	5.81998	0	0	2.97538	0	0
00008772-RA	SIAM614_09648 Isatin hydrolase	+	-	0.111037	82.969	3425.08	248.856	15.9079	0	0	6.45491	0	0	3.85229	0	0
00008935-RA	Protein of unknown function	+	-	0.788863	71.6694	202.28	44.6318	9.04414	3.13252441432726e-319	5.8598063046226e-318	2.81144	9.06344e-201	1.53649e-199	2.22293	6.04971e-28	5.5808e-27
00009302-RA	Uncharacterized protein	+	+	103.581	1204.46	4651.83	525.831	6.43048	0	0	2.90913	0	0	2.6033	0	0
00009303-RA	Uncharacterized protein	+	+	47.2269	440.458	1959.32	193.874	6.13611	0	0	2.96385	0	0	3.28232	0	0
00009304-RA	Uncharacterized protein	+	+	84.4192	794.296	3471.59	667.963	6.21486	0	0	3.00205	0	0	2.43955	0	0
00010042-RA	Protein of unknown function	+	-	61.7034	633.166	650.206	15.2942	4.65287	0	0	1.45715	0	0	4.96218	0	0
00010042-RB	Protein of unknown function	+	-	25.1043	224.586	149.429	0	3.84657	0	0	0.839665	1.79801e-86	1.72193e-85	13.917	2.55095e-213	1.37498e-211
00010409-RA	Protein of unknown function	+	-	0.542502	117327	1268.05	442.03	12.2938	0	0	-4.95785	0	0	1.66856	0	0
00010503-RA	GILT1 GILT-like protein 1	+	-	0.0987518	48.3849	1968.4	165.247	15.3416	0	0	6.57573	0	0	3.8046	0	0
00010773-RA	Protein of unknown function	-	-	0.368069	215.89	8843.7	611.924	15.4061	0	0	6.34738	0	0	3.96104	0	0
00010774-RA	Protein of unknown function	+	-	0	480.093	14584.8	700.258	19.2879	0	0	5.76123	0	0	4.32193	0	0
00010823-RA	Chymotrypsin	+	-	0	95.5653	193.403	146.852	16.0665	0	0	2.31035	0	0	0.307359	6.08693e-09	2.48879e-08
00010975-RA	Uncharacterized protein	-	-	12.1344	27.7303	100.821	18.8875	4.44382	0	0	3.31415	0	0	2.44966	1.43981e-119	4.79471e-118
00011494-RA	Uncharacterized protein	+	-	0.267457	57.87	1596.89	513.071	13.7926	0	0	6.12899	0	0	1.82111	0	0
00011495-RA	Uncharacterized protein	-	-	0.072166	70.9384	3603.32	179.613	16.564	0	0	6.82257	0	0	4.41341	0	0
00011522-RA	Uncharacterized protein	+	-	0.508541	540.798	11799.7	351.057	15.4985	0	0	5.51303	0	0	4.89627	0	0
00011523-RA	Uncharacterized protein	-	-	0.664767	952.545	64676.8	2668.81	17.2434	0	0	6.81579	0	0	4.07626	0	0
00011524-RA	Uncharacterized protein	-	-	0.0933714	211.008	9743.27	1178.77	17.5746	0	0	6.63885	0	0	2.92138	0	0
00011525-RA	Uncharacterized protein	-	+	0.11129	24.3674	848.606	158.747	14.0234	0	0	6.4284	0	0	2.54707	0	0
00011526-RA	Uncharacterized protein	-	-	0	180.234	5367.38	368.225	20.6174	0	0	6.27442	0	0	3.9291	0	0
00011527-RA	Uncharacterized protein	+	-	0.0572773	64.7243	2790.38	165.017	16.4357	0	0	6.51746	0	0	4.33352	0	0
00011528-RA	Uncharacterized protein	+	-	0.0480796	117.246	3388.43	236.838	17.0643	0	0	6.01468	0	0	3.99545	0	0
00011529-RA	Uncharacterized protein	-	-	0	312.527	17914.5	2571.85	20.2875	0	0	6.76114	0	0	2.65222	0	0
00011563-RA	SVWC domain-containing protein	+	-	8128.34	707.62	275.724	38.5129	-3.72887	0	0	-0.17949	2.4882e-08	6.77746e-08	3.01961	8.26437e-178	3.72606e-176
00011860-RA	Uncharacterized protein	-	-	0	10.2939	374.49	21.1127	16.4299	0	0	6.52993	0	0	3.89279	0	0
00012245-RA	Uncharacterized protein	-	+	25.5251	33.7055	143.517	34.2903	3.64298	0	0	3.28015	0	0	2.39045	1.79041e-118	5.89224e-117
00012246-RA	Uncharacterized protein	+	-	121.081	76.7814	206.6	138.518	2.08563	0	0	2.82541	0	0	0.807147	7.59486e-25	6.36387e-24
00012509-RA	Putative serine/threonine-protein kinase kinx rhodnius neglectus	-	-	188.868	79.6104	218.236	171.249	1.33682	3.5613e-61	2.31326e-60	2.769	7.3264e-190	1.18812e-188	0.237875	0.0984005	0.182891
00012524-RA	Protein of unknown function	-	-	0.450414	99.3758	10570.4	3664.82	15.0608	0	0	7.35358	0	0	2.06811	0	0
00012525-RA	Protein of unknown function	+	-	1.90651	1448.92	173054	28279.4	16.6079	0	0	7.19854	0	0	2.52907	0	0
00012526-RA	Protein of unknown function	+	-	0.0556882	128.464	4845.69	299.235	17.2529	0	0	6.29539	0	0	4.26497	0	0
00012527-RA	Protein of unknown function	+	-	0.513568	653.289	36692.6	16396.7	17.0255	0	0	6.85318	0	0	1.41222	0	0
00012528-RA	Protein of unknown function	+	-	0	19.8244	694.153	161.796	16.3507	0	0	6.24927	0	0	2.27173	4.31577e-254	2.67817e-252
00012529-RA	Protein of unknown function	+	-	0.194484	27.7157	1363.51	885.965	14.0534	0	0	7.11948	0	0	1.14768	1.18663e-154	4.85537e-153
00012530-RA	Protein of unknown function	+	-	0.306644	462.76	29282.2	5033.19	17.3467	0	0	6.9505	0	0	2.82258	0	0
00012531-RA	Uncharacterized protein	+	-	0.222052	144.613	7069.72	1549.05	15.9477	0	0	6.78948	0	0	2.29379	0	0
00012532-RA	Uncharacterized protein	+	-	0	136.752	7233.56	1918.04	19.1975	0	0	6.79231	0	0	2.21109	0	0
00012533-RA	Uncharacterized protein	+	-	0.842546	703.578	45866.3	3509.18	16.4115	0	0	6.81586	0	0	2.83712	0	0
00012534-RA	Uncharacterized protein	+	-	0.434563	1034.18	71535.3	25410.4	17.929	0	0	6.8154	0	0	1.35263	0	0
00012535-RA	Uncharacterized protein	+	-	0.564489	862.138	55877.4	8308.93	17.3821	0	0	6.8706	0	0	2.80389	0	0
00012537-RA	Uncharacterized protein	+	-	0.479134	498.961	29941.1	2248.89	16.5915	0	0	6.67914	0	0	3.71699	0	0
00012538-RA	Uncharacterized protein	+	-	0.296487	78.2662	7650.36	4907.73	15.3136	0	0	7.56282	0	0	0.819692	1.90812e-156	7.86492e-155
00012594-RA	Protein of unknown function	+	-	0	53.0808	1758.01	495.556	16.3576	0	0	6.36175	0	0	2.05373	3.85172e-223	2.18096e-221
00012595-RA	Protein of unknown function	+	-	0	24.417	1089.68	339.792	16.1336	0	0	6.95476	0	0	1.99917	7.65183e-187	3.6557e-185
00012596-RA	Protein of unknown function	+	-	0.165362	127.374	4547.09	1487.72	15.6637	0	0	6.38249	0	0	1.50405	0	0
00012597-RA	Uncharacterized protein	+	-	0	110.907	3534.06	422.719	18.0149	0	0	6.06497	0	0	3.09912	0	0
00012598-RA	Protein of unknown function	+	+	0	88.1557	2874.92	424.609	18.0267	0	0	6.1527	0	0	2.819	0	0
00012599-RA	Protein of unknown function	+	-	0.194833	69.6221	2456.5	1592.7	14.682	0	0	6.3613	0	0	0.983588	3.78405e-164	1.60698e-162
00012600-RA	Protein of unknown function	+	-	0.554896	437.056	19996.5	1921.73	16.1968	0	0	6.69988	0	0	2.90671	0	0
00012601-RA	Protein of unknown function	+	-	0	98.7074	2790.43	358.756	18.9764	0	0	6.08092	0	0	3.18506	0	0
00012602-RA	Protein of unknown function	+	-	0.372528	68.5158	2598.17	296.175	13.7124	0	0	6.35805	0	0	2.96473	0	0
00012603-RA	Putative endothelial lipase	+	-	1.26885	14.9549	402.627	38.2735	9.47524	0	0	6.03055	0	0	3.30784	0	0
00012775-RA	Protein of unknown function	+	-	1.6462	23.0738	753.701	335.487	10.0541	0	0	6.32438	0	0	1.37577	2.2097e-105	6.54235e-104
00012876-RA	Uncharacterized protein	+	-	0.268321	186.687	6200.51	432.985	15.484	0	0	6.15629	0	0	3.95603	0	0
00012933-RA	Protein of unknown function	-	-	180.44	187.076	205.998	5308.21	1.63965	0	0	2.11399	0	0	-2.06828	0	0
00013045-RA	Protein of unknown function	+	-	0.245425	208.192	10897.8	954.014	16.4103	0	0	6.86279	0	0	2.66266	0	0
00013467-RA	Pdi Protein disulfide-isomerase	+	-	231.239	286.557	678.474	173.259	2.80676	0	0	2.53863	0	0	2.16234	0	0
00013564-RA	Protein of unknown function	+	-	2.78043	416.618	18513.8	11544.5	13.801	0	0	6.78063	0	0	1.07902	0	0
00013565-RA	Uncharacterized protein	-	-	0.91254	96.9448	3098.94	65.4192	12.8361	0	0	6.21475	0	0	5.83164	0	0
00013767-RA	Protein of unknown function	+	-	0.467754	192.663	7216.13	2047.35	15.3766	0	0	6.80877	0	0	1.9657	0	0
00013769-RA	Protein of unknown function	+	-	0.453049	265.557	11820.5	8473.18	16.3392	0	0	7.50055	0	0	0.950478	5.49828e-285	3.85269e-283
00013770-RA	Protein of unknown function	+	-	0	144.978	4031.31	1932.9	18.1437	0	0	6.5114	0	0	1.21345	8.00362e-267	5.25769e-265
00013770-RB	Protein of unknown function	+	-	0	259.182	3604.9	1167.04	17.9397	0	0	5.54182	0	0	1.79547	0	0
00013789-RB	RpS6 40S ribosomal protein S6	-	-	486.569	31.8341	334.584	257.805	0.73394	3.19414e-122	3.12665e-121	4.74235	0	0	0.57015	4.40997e-27	3.96378e-26
