# Supplementary material for: Combined Transcriptome and Proteome Analysis of the Protein Composition of the Brochosomes of the Leafhopper Nephotettix cincticeps
Source: Insects. 2023 Sep 26;14(10):784. doi: 10.3390/insects14100784 (PMC10607721; doi:10.3390/insects14100784)
Supplement: Supplementary file 1 [file insects-14-00784-s001.zip › Supplementary table S5. Mateched unique peptides detected in the brochosome of N. cincticeps identified by LC-MSMS.xlsx]

## Sheet: S4 peptides
Supplementary table S5. Mateched unique peptides detected in the brochosome of N. cincticeps identified by LC-MS/MS
id	Sequence	N-term cleavage window	C-term cleavage window	Mass	Proteins	Start position	End position	Experiment BS-1	Experiment BS-2	Intensity	Intensity BS-1	Intensity BS-2	Protein group IDs	MS/MS Count
0	AAAADEGSPAKK	MSDDAGAVDKKRGRKAAAADEGSPAKKAKK	GRKAAAADEGSPAKKAKKEGATPAKRGRGR	1114.56	00011193-RA	16	27	3		2584200	2584200	0	1011	1
1	AAAFSLSSPQYAAQLR	PGGNNVRAVFIQDPKAAAFSLSSPQYAAQL	AAFSLSSPQYAAQLRKGLVQNVLRSGVWGT	1679.86	00010895-RA;00010895-RB;00010895-RC	1389	1404	4	2	12443000	11839000	604220	980	1
2	AAAGFLYPLER	FIGHTGTPAIGCSYKAAAGFLYPLERGFIF	CSYKAAAGFLYPLERGFIFIHKPPIHIRFE	1206.64	00000032-RA	347	357	6		2505700	2505700	0	40	1
3	AAANEHLTPVTLELGGK	YIFYTGSTSVGKIVRAAANEHLTPVTLELG	ANEHLTPVTLELGGKSPVYIDSTANIKIAT	1719.92	00004075-RA;00004075-RB	198	214	3		10939000	10939000	0	362	1
4	AAAPVVAAPAPLVR	GPALPVRTAAPFAVRAAAPVVAAPAPLVRA	RAAAPVVAAPAPLVRAAPAAVVAPVAKVEE	1301.78	00008789-RA	64	77	1	1	3244500	3021400	223140	780	1
5	AAAVEAFFADPAK	VVACAADKSAKTRVRAAAVEAFFADPAKKS	VRAAAVEAFFADPAKKSLKESATAILKDVE	1306.66	00010860-RA	505	517	5	3	394800000	330060000	64734000	978	8
6	AAAVEAFFADPAKK	VVACAADKSAKTRVRAAAVEAFFADPAKKS	RAAAVEAFFADPAKKSLKESATAILKDVEE	1434.75	00010860-RA	505	518	2	2	3517700	3175500	342140	978	1
7	AADLAQTLAEEEEK	TNSKLVKEKKVLEERAADLAQTLAEEEEKA	RAADLAQTLAEEEEKAKHLAKLKAKHESTI	1516.73	00004979-RA	922	935	1		22987000	22987000	0	436	0
8	AAEISSILEDR	AQVASRKLHVSCSQRAAEISSILEDRILGN	CSQRAAEISSILEDRILGNAPKADLEETGR	1202.61	00003033-RA	43	53	2	3	530470000	521450000	9015200	286	6
9	AAEISSILEDRILGNAPK	AQVASRKLHVSCSQRAAEISSILEDRILGN	ISSILEDRILGNAPKADLEETGRVLSIGDG	1896.03	00003033-RA	43	60	2		7882500	7882500	0	286	2
10	AAEISSILEDRILGNAPKADLEETGR	AQVASRKLHVSCSQRAAEISSILEDRILGN	ILGNAPKADLEETGRVLSIGDGIARVYGLK	2767.44	00003033-RA	43	68	1		18070000	18070000	0	286	1
11	AAFGLVAEGFK	TYDAVVVGAGGAGLRAAFGLVAEGFKTAVI	AGLRAAFGLVAEGFKTAVITKLFPTRSHTV	1108.59	00005293-RB;00005293-RA	74	84	1		17365000	17365000	0	455	2
12	AAFISQPTPK	TPTPQPVFRPSPSPKAAFISQPTPKATTAV	SPSPKAAFISQPTPKATTAVRITPRPATAE	1058.58	00006034-RA	245	254	8	3	449930000	413860000	36075000	521	4
13	AAGFLLKK	HRAHSSMLGEGYEQRAAGFLLKKELTYFAK	GEGYEQRAAGFLLKKELTYFAKALENPEKP	846.533	00012114-RA;00001656-RA	186	193		1	0	0	0	1103	1
14	AAGHYDDLLVNAK	FGGDIKSHLLLFLSKAAGHYDDLLVNAKNV	SKAAGHYDDLLVNAKNVAAPFRDQILFVSI	1385.69	00013467-RA	262	274	4		5805300	5805300	0	1211	1
15	AAGVDVEPYWPGLFAK	DDVAVTGEKIQTILKAAGVDVEPYWPGLFA	AGVDVEPYWPGLFAKALEGVNPKELITNVG	1718.87	00009697-RB;00009697-RA	34	49	1		9143400	9143400	0	877	2
16	AAHFAEHAK	PQGYLADTPDVAAAKAAHFAEHAKAAAAST	DVAAAKAAHFAEHAKAAAASTGAYPYAYSG	980.483	00000582-RA;00000584-RA	93	101	7	1	522360000	522240000	116510	84;86	1
17	AAHFAEVAKAKAIA	PSGFLADTPEVAAAKAAHFAEVAKAKAIA_	KAAHFAEVAKAKAIA_______________	1396.78	00000582-RA	155	168	1		6247100	6247100	0	84	1
18	AAHFAEYNK	TAVVPLDTPEVAAAKAAHFAEYNKAAAAAG	EVAAAKAAHFAEYNKAAAAAGAPGYAYPYA	1049.49	00000582-RA	32	40	1		110410000	110410000	0	84	1
19	AAHLSEVAK	PSGFLADTPEVAAAKAAHLSEVAKASTHAA	EVAAAKAAHLSEVAKASTHAAAAPAHGYAG	924.503	00000585-RA	68	76	1	1	22006000	16712000	5293800	87	2
20	AAHLSLVAK	PSGFLADTPEVAAAKAAHLSLVAKAGGHYA	EVAAAKAAHLSLVAKAGGHYAAPYAAPYAA	908.544	00000585-RA	127	135	1	1	36508000	25061000	11447000	87	2
21	AAHLTAVAAQGGATHNYAHGYGHAYPYYGHGYYHH	PSGYLADTPDVAAVKAAHLTAVAAQGGATH	YGHAYPYYGHGYYHH_______________	3782.69	00000590-RA	149	183	1		7456800	7456800	0	89	1
22	AAIHEAVLQEAAAR	HAAAAHNAYEAAAHKAAIHEAVLQEAAARE	KAAIHEAVLQEAAAREAAIAHENEVYVQAP	1448.77	00007631-RA	128	141	6	2	24083000	23647000	436690	664	3
23	AAITMLNPK	______________________________	______________________________	957.532	00009997-RA	2	10	10		60693000	60693000	0	903	4
24	AAITMLNPKAEFAR	______________________________	MAAITMLNPKAEFARAAQALAINISAAKGI	1531.82	00009997-RA	2	15	1		757920	757920	0	903	1
25	AAIVLEPYQSR	IDIGAPFLIKNINSRAAIVLEPYQSRAEAH	INSRAAIVLEPYQSRAEAHTSIVNQTLVFE	1245.67	00009632-RA	227	237	5	3	49636000	41567000	8069300	869	4
26	AAKPAAAAGGKPAAK	AKASTAKAAKPASAKAAKPAAAAGGKPAAK	AAKPAAAAGGKPAAKKAPAGKAAAKPGAKP	1278.74	00000407-RA	117	131	8		6194300	6194300	0	65	1
27	AAKPDAAPVSLA	PKEEILPTAPTSDIKAAKPDAAPVSLA___	DIKAAKPDAAPVSLA_______________	1109.61	00006927-RA	228	239	6	1	26893000	25916000	977250	604	1
28	AAKVDSPTVTTTLK	NKENAPYGEYGGWHKAAKVDSPTVTTTLKN	KAAKVDSPTVTTTLKNLGALYRRQGKYEAA	1430.8	00002077-RC;00002077-RB	456	469	2	1	3237100	3143100	94023	202	1
29	AALEATSSPDFYEGVR	MSLKDCLQMEYRLAKAALEATSSPDFYEGV	ALEATSSPDFYEGVRALLKDKDQNPKWKPS	1711.81	00007820-RA	341	356	1	3	4141300	1310500	2830800	687	1
32	AALEVLPDPFR	GLCYLGQKEATEATKAALEVLPDPFRSMAQ	EATKAALEVLPDPFRSMAQQMLKMCAYAGT	1226.67	00007616-RA	556	566	3		1646200	1646200	0	662	1
33	AALFSEVGK	GYFEVTKPDITKYCKAALFSEVGKRTNIVV	ITKYCKAALFSEVGKRTNIVVRFSTVGGES	920.497	00011295-RA	94	102	1		2174700	2174700	0	1018	2
34	AALFSEVGKR	GYFEVTKPDITKYCKAALFSEVGKRTNIVV	TKYCKAALFSEVGKRTNIVVRFSTVGGESG	1076.6	00011295-RA	94	103	1		0	0	0	1018	1
35	AALIGAVEAATNR	TTITGIHVLEKSGVRAALIGAVEAATNRSF	VRAALIGAVEAATNRSFELGNKAALIGAVE	1255.69	00006669-RA	259	271	2	1	4687000	4309500	377480	577	1
36	AANIPLFFGVFNKPEPK	SFTANRPFIYTIYDKAANIPLFFGVFNKPE	NIPLFFGVFNKPEPKPS_____________	1888.02	00002910-RA	394	410	1		1620900	1620900	0	276	1
37	AANIPLFFGVFNKPEPKPS	SFTANRPFIYTIYDKAANIPLFFGVFNKPE	PLFFGVFNKPEPKPS_______________	2072.11	00002910-RA	394	412	1	2	4521900	1259600	3262300	276	1
38	AANLAGEAESSAQLK	ISHFSQADVGQYTVKAANLAGEAESSAQLK	AANLAGEAESSAQLKMAQIPPSFSKTLDRS	1458.73	00004144-RA	1382	1396	1	1	8387500	8133600	253850	370	1
39	AANPDFGVGDIAK	SAFFMFCKDERPKVKAANPDFGVGDIAKEL	VKAANPDFGVGDIAKELGKRWAEVDGPTKA	1273.63	00007037-RA	122	134	6	2	115970000	104970000	11007000	615	2
40	AANPDFGVGDIAKELGK	SAFFMFCKDERPKVKAANPDFGVGDIAKEL	NPDFGVGDIAKELGKRWAEVDGPTKAKFEA	1700.87	00007037-RA	122	138	3	1	9030900	8966400	64450	615	1
41	AAPAAVVAPVAK	RAAAPVVAAPAPLVRAAPAAVVAPVAKVEE	LVRAAPAAVVAPVAKVEELDAFPQYQYAYS	1063.64	00008789-RA	78	89	2	1	3950600	3270800	679790	780	1
42	AAPAYAPAYAK	VAYAAAPAYAPTYAKAAPAYAPAYAKAPVD	TYAKAAPAYAPAYAKAPVDDYDPNPQYSYA	1092.56	00008841-RA	97	107	4	3	2895000	2253400	641650	791	1
43	AAPAYDTAYPTAATHTTPGTYAVPAGSTAAPTTYDYGYAR	VAPTAAAAATYTTQRAAPAYDTAYPTAATH	GSTAAPTTYDYGYARSAYDTSKTYYQQPTA	4052.87	00012563-RC;00012563-RA;00012563-RB	50	89	1		9351200	9351200	0	1142	1
44	AAPEGPGTAAQGSYR	ETGNGIAAQETGAQKAAPEGPGTAAQGSYR	AAPEGPGTAAQGSYRFTAPDGQVVEITYIA	1431.67	00002583-RA	74	88	2	1	115570000	93418000	22154000	243	2
45	AAQALAINISAAK	MAAITMLNPKAEFARAAQALAINISAAKGI	ARAAQALAINISAAKGIQDVMKSNLGPKGT	1240.71	00009997-RA	16	28	5	2	60177000	59498000	679250	903	3
46	AAQDGANIVIAAK	ITGASRGIGKAIALKAAQDGANIVIAAKTA	LKAAQDGANIVIAAKTAEPHPKLPGTIYTA	1240.68	00011258-RA	29	41	1	2	1021100	118510	902610	1016	1
47	AAQIANEIESNPTYK	LQKQDTKEFKEAEAKAAQIANEIESNPTYK	AAQIANEIESNPTYKARMDLENGDEEERFA	1647.81	00013195-RA	205	219	2		3282200	3282200	0	1198	1
48	AASAVVEDILK	GYTGEDGFEISIPSRAASAVVEDILKSTVA	IPSRAASAVVEDILKSTVAPVHLAGLGARD	1114.62	00006069-RA	195	205		2	2108800	0	2108800	530	0
49	AASLLEDSDPPIALAK	PWCGHCKKLKPEFEKAASLLEDSDPPIALA	ASLLEDSDPPIALAKVDCTEGGKETCNKYG	1609.86	00004432-RA	61	76	5	1	39546000	38720000	826680	400	1
50	AASQFTNTVNK	SSEELDKTLLKKIEKAASQFTNTVNKEGDR	KIEKAASQFTNTVNKEGDRTSDFSVYTGVA	1179.59	00013036-RC;00013036-RB;00013036-RA	43	53		1	0	0	0	1183	1
51	AATIIHTALQYRR	IDAILMHPTTNQAARAATIIHTALQYRRLI	ARAATIIHTALQYRRLIERQELEPILIQGL	1512.85	00011360-RA;00011360-RB	270	282	1		882380	882380	0	1027	1
52	AATSPALFNR	VVFTMNPSSEGLKDRAATSPALFNRCVLNW	GLKDRAATSPALFNRCVLNWFGDWSDSALY	1046.55	00004609-RC;00004609-RD;00004609-RA;00004609-RB	1427	1436	1		915450	915450	0	409	1
53	AAVDQLTREK	EHDRNSVLNELNNTRAAVDQLTREKAATEK	LNNTRAAVDQLTREKAATEKVAKQLQQQLN	1129.61	00001002-RG;00001002-RH	1517	1526	2	1	61584000	60613000	971190	119	1
54	AAVEEGIVPGGGTALLR	NEKKDRVNDALNATRAAVEEGIVPGGGTAL	VEEGIVPGGGTALLRCLPVLESIKTTNPDQ	1608.88	00009259-RB;00009259-RA	428	444	4	1	236350000	235610000	744180	834	3
55	AAVEEGVVPGGGIALIR	KEKKARVEDALHATRAAVEEGVVPGGGIAL	VEEGVVPGGGIALIRALSVLDDVKGDNADQ	1606.9	00013897-RA	405	421	2	1	331870000	20456000	311420000	1239	3
56	AAVEVERNTTENNIR	______________________________	AAVEVERNTTENNIRTLPLSGHVGFDNLPD	1714.86	00007042-RA	2	16	4	2	18929000	18345000	583880	616	1
57	AAVIPLLDLAQR	RAEAIISIYPEGHKRAAVIPLLDLAQRQHG	HKRAAVIPLLDLAQRQHGWLPISAMHRVAD	1278.77	00013258-RA	69	80	4	2	2467900	1644900	823030	1205	1
58	AAVPGAVPVGPSPSFQPAPR	RPAASSGSFGPAPPRAAVPGAVPVGPSPSF	AVPVGPSPSFQPAPRPAPRPAPRPQPQQSF	1901.02	00006035-RA	269	288	4		28139000	28139000	0	522	1
59	AAVPSGASTGVHEALELR	PTVEVDLVTDLGLFRAAVPSGASTGVHEAL	PSGASTGVHEALELRDGDKGSYHAKGVLKA	1763.92	00013734-RA	68	85	2		3615600	3615600	0	1232	1
60	AAYGVEFIDR	KFSQVTRILVDESTKAAYGVEFIDRTGKTV	DESTKAAYGVEFIDRTGKTVRALARKEVIL	1139.56	00009393-RA	339	348	1	2	6395100	500460	5894700	848	1
61	AAYGVEFIDRTGK	KFSQVTRILVDESTKAAYGVEFIDRTGKTV	TKAAYGVEFIDRTGKTVRALARKEVILSSG	1425.73	00009393-RA	339	351		1	3267200	0	3267200	848	0
62	ADADTTGDRSDPDFK	______________________________	ADADTTGDRSDPDFKYLSVDRNTFNDPATQ	1609.69	00004980-RB;00004980-RA	2	16	7	4	51391000	49637000	1753600	437	3
63	ADAEALYAAGEK	ANRSEDPNVNYEQAKADAEALYAAGEKKKW	QAKADAEALYAAGEKKKWGTDESTFNRILV	1207.57	00009419-RA	180	191	5	4	16098000	10221000	5876000	851	2
64	ADDGTPFVELLNKR	NISGVILFHETLYQKADDGTPFVELLNKRG	KADDGTPFVELLNKRGIIPGIKVDKGVVPL	1573.81	00011621-RA	88	101	1	1	54771000	11243000	43529000	1053	2
65	ADGADFNIDNR	ARHERYDHSKSSTYKADGADFNIDNRFLGY	STYKADGADFNIDNRFLGYISTDVFLVGQM	1206.53	00000375-RA	142	152	1	2	1596600	146010	1450500	64	1
66	ADGVIKHLEAMIK	IEDVVTWHGQALGAKADGVIKHLEAMIKNK	AKADGVIKHLEAMIKNKGPIALGPQKVVED	1423.79	00011398-RA	269	281	5	1	20042000	18483000	1558300	1029	1
67	ADIFRTEGR	HRVRSFRQRVQLMKKADIFRTEGRFTFFIP	VQLMKKADIFRTEGRFTFFIPVDEGFQPPP	1063.54	00012348-RA	167	175	2		6438300	6438300	0	1127	0
68	ADIGTPFEFR	VQKKNKKKNGKRLNKADIGTPFEFRHVSHV	KRLNKADIGTPFEFRHVSHVGWDANKGFDA	1151.56	00010637-RA	208	217	3		2612700	2612700	0	961	1
69	ADIGVAMGIAGSDVSK	AVTGDGVNDSPALKKADIGVAMGIAGSDVS	DIGVAMGIAGSDVSKQAADMILLDDNFASI	1489.74	00008375-RA;00008375-RB	802	817	5	5	27420000	11874000	15547000	744	1
70	ADILQVYNGAQGK	KSFAHLVRAIEQGSKADILQVYNGAQGKTA	SKADILQVYNGAQGKTAKGLFLDGLLYAGS	1375.71	00010860-RA	337	349	5	4	735160000	661790000	73375000	978	9
71	ADLEETGRVLSIGDGIAR	ISSILEDRILGNAPKADLEETGRVLSIGDG	EETGRVLSIGDGIARVYGLKNIQADEMVEF	1870.97	00003033-RA	61	78	2	1	12632000	12547000	84431	286	2
73	ADLESQLSDTQDR	LSSIQERANKLAAQKADLESQLSDTQDRLQ	QKADLESQLSDTQDRLQQEEDARNQLFQQK	1476.67	00001002-RF;00001002-RC;00001002-RE;00001002-RI;00001002-RD;00001002-RJ;00001002-RA;00001002-RB;00001002-RG;00001002-RH	1197	1209	3		22760000	22760000	0	119;118	2
74	ADLIAYLEQATK	GTKMVFAGIKKPQERADLIAYLEQATK___	QERADLIAYLEQATK_______________	1334.71	00005294-RA	97	108	2		81463000	81463000	0	456	1
75	ADLVNNLGTIAK	DRTLTIIDTGIGMTKADLVNNLGTIAKSGT	MTKADLVNNLGTIAKSGTKAFMEALQAGAD	1227.68	00010374-RA	93	104	6	3	76543000	70184000	6359300	932	2
76	ADNILPK	RRMGESDDCLNRLTKADNILPKNF______	DCLNRLTKADNILPKNF_____________	769.433	00001022-RA;00006826-RA	88	94	1		0	0	0	120	1
77	ADPELEALR	______________________________	______________________________	1012.52	00012822-RA	2	10	2		1940000	1940000	0	1165	1
78	ADPELEALRAK	______________________________	______________________________	1211.65	00012822-RA	2	12	3		2939600	2939600	0	1165	2
79	ADPLFSELHSGVR	KAASALGHLIVIHTRADPLFSELHSGVRSA	TRADPLFSELHSGVRSAEDPTIRETMLQAL	1426.72	00001527-RA	2370	2382	1	2	2093200	1993400	99757	159	1
80	ADQELFQKEDGLPVHVK	KRQADVIHPGYKKLRADQELFQKEDGLPVH	QELFQKEDGLPVHVKKGVLDNILYKFTLGL	1952	00012993-RA	49	65	1	1	16567000	11200000	5366700	1178	1
81	ADQQILQAQTDAQR	ESEVKEKETKENLNKADQQILQAQTDAQRA	KADQQILQAQTDAQRALLAQQQHGMALAAA	1584.79	00007879-RA	292	305	2	1	1877500	1676000	201440	694	1
82	ADQTEKAFQK	______________________________	______________________________	1164.58	00004384-RA	2	11	5	1	12243000	12133000	110360	397	1
83	ADSANQDQDQAQPR	______________________________	MADSANQDQDQAQPRGFELLKQHTLAHKID	1542.67	00006941-RA;00006941-RB	2	15	3	1	6801900	5967100	834820	606	1
84	ADSATSAPAPATATPK	______________________________	DSATSAPAPATATPKKSKAAAASKKPRVKP	1455.72	00006277-RA;00006286-RA	2	17	2	3	94487000	64786000	29701000	548	2
85	ADTAESNLSLIR	RVRRFQRELEAAEDRADTAESNLSLIRAKH	EDRADTAESNLSLIRAKHRTFVTTSTVPGS	1288.66	00010361-RA	738	749	2	1	13048000	8889800	4158600	931	2
86	ADTKLYDVLGVGR	______________________________	______________________________	1405.76	00002799-RA;00002799-RB	2	14	4	2	7008000	4826900	2181000	262	3
88	ADVGPGAAEMEFR	RDAYRRAPGGSGDKKADVGPGAAEMEFRGG	KKADVGPGAAEMEFRGGYGRGRGAAPPPQ_	1348.61	00006357-RA	135	147	2	1	24831000	22683000	2147400	551	2
89	ADVILLLGAR	SSASVGSARTLALQRADVILLLGARLNWML	LALQRADVILLLGARLNWMLHFGRPPRFTK	1039.64	00005249-RA	267	276	1		0	0	0	453	1
90	ADVVESWIADKETHVR	ARLMDNSAYLQFMWKADVVESWIADKETHV	DVVESWIADKETHVRSEEFGRDLSTVQTLL	1853.93	00008600-RA	1930	1945	2		927090	927090	0	764	1
96	AEAGESKIVELEEELRVVGNNLK	KLAMVEADLERAEERAEAGESKIVELEEEL	VELEEELRVVGNNLKSLEVSEEKANQREEE	2525.33	00013722-RB;00013722-RA;00013722-RC;00013722-RF	151	173	1		5327400	5327400	0	1228;1227;1229;1230	1
97	AEDAGTYTVVAR	YHDFGYVALDILSVRAEDAGTYTVVARNAL	SVRAEDAGTYTVVARNALGEAQLSASMVVE	1251.61	00011138-RC;00011138-RD	317	328	1	2	1529500	623460	906040	1002	1
98	AEEETQKK	______________________________	______________________________	961.472	00012739-RA	2	9	2		8228500	8228500	0	1159	1
99	AEFKGGQEGVPILK	PGFKALARIATLCNRAEFKGGQEGVPILKK	RAEFKGGQEGVPILKKEVNGDASEAALLKC	1471.8	00008375-RA;00008375-RB	505	518	5	1	8791400	8706100	85339	744	1
100	AEGDFLVVNGNK	FKYDSTHGRFKGEVKAEGDFLVVNGNKIAV	EVKAEGDFLVVNGNKIAVFSERDPKAIPWG	1261.63	00005717-RA	59	70	6	4	67280000	17650000	49631000	489	3
101	AEIGIAMGSGTAVAK	AMTGDGVNDAPALKKAEIGIAMGSGTAVAK	AEIGIAMGSGTAVAKSAAEMVLADDNFSSI	1374.72	00000880-RB;00000880-RC;00000880-RA;00002074-RA	711	725	7	3	50926000	50153000	772550	108	2
102	AEISGIEGFKK	AEEELLREAKQAVARAEISGIEGFKKCPLP	AVARAEISGIEGFKKCPLPRTNKRFLTNTI	1177.63	00011679-RA	30	40	1		0	0	0	1061	1
103	AEIVGQHYENEIDLKPYR	YNFKKDGKALHGTVKAEIVGQHYENEIDLK	VGQHYENEIDLKPYRLKYKSISMNEDKTGS	2173.08	00010860-RA	2359	2376	3	1	104030000	102620000	1406200	978	3
104	AELNEFLTR	TVSKKRKFVGDGVFKAELNEFLTRELAEDG	GDGVFKAELNEFLTRELAEDGYSGVEVRVT	1091.56	00006927-RA;00006928-RA	19	27	4	4	3163300	2459500	703860	604	1
105	AELTDFDRFK	KESVWYQKVESKKKRAELTDFDRFKLRYAR	SKKKRAELTDFDRFKLRYARRMRNKIRSRV	1240.61	00011338-RA	102	111	6	4	9498800	8870900	627900	1022	1
106	AELTDFDRFKLR	KESVWYQKVESKKKRAELTDFDRFKLRYAR	KKRAELTDFDRFKLRYARRMRNKIRSRVFH	1509.79	00011338-RA	102	113	1		3818800	3818800	0	1022	1
107	AENIYGVSEPLDGKPVVAK	VKGLTEGKKYIFRVRAENIYGVSEPLDGKP	YGVSEPLDGKPVVAKSPFDPPDAPSQPDIL	1985.05	00012398-RA	6580	6598	2	1	5474200	5295200	179000	1136	1
108	AENLEWHLEK	QLFGHSLNLAEVGLRAENLEWHLEKYFGPK	EVGLRAENLEWHLEKYFGPKGLLKTKGIKF	1267.62	00010860-RA	668	677	5	2	38350000	34044000	4305400	978	3
109	AENLEWHLEKYFGPK	QLFGHSLNLAEVGLRAENLEWHLEKYFGPK	AENLEWHLEKYFGPKGLLKTKGIKFVDKVG	1859.92	00010860-RA	668	682	3	1	6174500	5888300	286210	978	2
110	AENYSIPQADR	SNLHMDFIVAASNLRAENYSIPQADRHTSK	SNLRAENYSIPQADRHTSKLIAGKIIPAIA	1262.59	00001090-RA	867	877	2	2	1940500	1111100	829430	128	1
111	AEPSQFQASIQPTGR	VNVYVQPSGGIEVRRAEPSQFQASIQPTGR	AEPSQFQASIQPTGRSGFQISLTDNDLRSS	1615.8	00009882-RA	929	943	3		18413000	18413000	0	894	2
112	AEPVDPNPSYHFSYGVNDASTGDVKSQEESLQDGVLSGR	AAVVAHAPAPVALAKAEPVDPNPSYHFSYG	KSQEESLQDGVLSGRYSLAEPDGSVRTVSY	4150.9	00008796-RA	170	208	1	1	47741000	44401000	3339700	785	2
113	AEQITPPK	RLWVLDTGLADILGKAEQITPPKILIYDLK	LADILGKAEQITPPKILIYDLKTDKLVHQF	882.481	00012132-RC;00012132-RB;00012132-RD;00012132-RA	145	152	3	1	193520000	178250000	15268000	1106	4
114	AEQIVKPGEEISPK	______________________________	MAEQIVKPGEEISPKITLSEAVTLAEHLYG	1523.82	00004349-RA	2	15		1	1000700	0	1000700	393	1
115	AEQNSINLK	KIRKKKMDIDKGHEKAEQNSINLKSLQLQL	DKGHEKAEQNSINLKSLQLQLSNKLKENTS	1015.53	00007662-RA	262	270	3		4260100	4260100	0	668	1
116	AEVDPDLINAGK	SENGVLGLGAYPASKAEVDPDLINAGKETV	ASKAEVDPDLINAGKETVTVRPGASYFSSD	1240.63	00010966-RA	368	379	4	1	4254700	4048300	206490	985	1
117	AEVEVQMYQTTEK	______________________________	______________________________	1554.72	00002223-RA	2	14	2	1	4588100	4315800	272300	212	1
118	AEVHGHWER	EANKQWDVSKDGKVKAEVHGHWERTYGGPN	KDGKVKAEVHGHWERTYGGPNNGQRDRGVG	1119.52	00000763-RA;00000764-RA	116	124		1	1991300	0	1991300	98	1
119	AFAGAISQGIPNIFR	VRGIITYKISPFEQRAFAGAISQGIPNIFR	AFAGAISQGIPNIFRRIRSKIFIVTPPFIL	1560.84	00006194-RA	33	47	1		1808300	1808300	0	542	1
120	AFDSSGNGYVR	QFHRLSMLSPQGMCKAFDSSGNGYVRSEAA	GMCKAFDSSGNGYVRSEAAVVVYLQKARDA	1171.53	00010895-RA;00010895-RB;00010895-RC	252	262	1		1700900	1700900	0	980	1
121	AFGVEIINPSGK	NTTVARVLVDPKTKKAFGVEIINPSGKTDK	TKKAFGVEIINPSGKTDKILAKKEVVVSGG	1230.66	00012373-RA	288	299	5		6515100	6515100	0	1133	1
122	AFGVQTLSGTGALR	AMLLGPDSPAILQGKAFGVQTLSGTGALRV	KAFGVQTLSGTGALRVAAEFLARQLNYSVF	1376.74	00014220-RA;00014220-RB	104	117	6	4	23955000	11482000	12473000	1251	6
123	AFLGYVNEQESK	PGVFIGKININNPTRAFLGYVNEQESKKKV	PTRAFLGYVNEQESKKKVIHDVFSKGDSAF	1383.67	00003262-RA;00003262-RC;00003262-RB	443	454	5		9270500	9270500	0	309	1
124	AFLIEEQK	GGVLCHKCVKERIIRAFLIEEQKIVVKVLK	VKERIIRAFLIEEQKIVVKVLKAQQGAKPA	976.523	00006141-RA	92	99	6	4	10774000	8056700	2716900	538	1
125	AFLIEEQKIVVK	GGVLCHKCVKERIIRAFLIEEQKIVVKVLK	IIRAFLIEEQKIVVKVLKAQQGAKPAK___	1415.84	00006141-RA	92	103	1		4543000	4543000	0	538	1
126	AFLQINHGR	SAVMSAFGMRNDITRAFLQINHGRFITPVM	RNDITRAFLQINHGRFITPVMPTLLKPHSR	1054.57	00003612-RA	457	465	2	1	2767600	2452800	314800	335	1
127	AFLSEGKPNLK	VQGTLRHKKRCSAAKAFLSEGKPNLKIAKH	SAAKAFLSEGKPNLKIAKHTLVTQILIQNR	1202.67	00003944-RA	235	245	3	2	22081000	19472000	2609400	352	1
128	AFLTPILNR	TGRFQSDGRRCSTAKAFLTPILNRKNLKVS	RCSTAKAFLTPILNRKNLKVSKYSLVTKIL	1043.61	00007812-RA;00007811-RA;00007810-RA	226	234	4	2	14024000	3249300	10774000	686	1
129	AFLTPILSR	MHGTLEDGRRCSTAKAFLTPILSRKHLKVS	RCSTAKAFLTPILSRKHLKVSKYSLVTKIL	1016.6	00002058-RA	224	232	2	1	26228000	3831200	22397000	199	1
130	AFMVDSADPPFPR	TYFFKGGSYWRFNDRAFMVDSADPPFPRPA	DRAFMVDSADPPFPRPAGYWWFGCRAETKG	1448.68	00009434-RA;00009434-RB	480	492		2	7735400	0	7735400	852	2
131	AFPKDDPSKPVHLTAFLGYK	FYPKKRSRRHRGKVKAFPKDDPSKPVHLTA	DPSKPVHLTAFLGYKAGMTHVVREADRPGS	2230.18	00004644-RA	31	50		1	1316000	0	1316000	416	0
132	AFSSFLIPMAYPNAIK	VKPIYHYLFSYTTLRAFSSFLIPMAYPNAI	FSSFLIPMAYPNAIKYVGSGASHGDELVHQ	1768.92	00007018-RA	425	440	3	1	39285000	39227000	58167	613	1
133	AFTGFIVER	LLARTDPDPKAPASRAFTGFIVERDTPGLT	KAPASRAFTGFIVERDTPGLTPGRKEINMG	1038.55	00011353-RA;00011353-RB	131	139	4	3	29500000	8151600	21349000	1024;1025	1
134	AFTGITDDVK	VDTNNDNKIIIDELKAFTGITDDVKAKRIL	IDELKAFTGITDDVKAKRILELLDMSATTP	1065.53	00013115-RA;00013113-RA	284	293	6	5	38371000	23014000	15357000	1189	8
135	AFTGQLTDDYIK	CYQQLSELNNYVPTKAFTGQLTDDYIKSFR	PTKAFTGQLTDDYIKSFRVVVLTDSSLDEQ	1370.67	00001090-RA	146	157	6	2	10697000	8909800	1787300	128	2
136	AGAAGFNELR	LIIRILLVAADGVARAGAAGFNELRNAVFA	DGVARAGAAGFNELRNAVFARVAQHSIRSI	1004.5	00001854-RA	32	41	2	1	3702000	3629700	72319	184	1
137	AGAEGLASGADMISK	QNGAQMATDGAQGVKAGAEGLASGADMISK	AGAEGLASGADMISKGPEMASAGLGKGKDL	1376.66	00012633-RA	186	200	1		1981900	1981900	0	1145	1
138	AGAEGVDESQFTGISK	______________________________	GAEGVDESQFTGISKYFNSFTNRGRANVAK	1594.75	00008625-RA	2	17	1	1	8718300	181340	8537000	767	1
139	AGAEGVDESQFTGISKYFNSFTNR	______________________________	QFTGISKYFNSFTNRGRANVAKATYAALGL	2624.21	00008625-RA	2	25	1		7566000	7566000	0	767	1
140	AGAEYVVESTGVFTTIDKASAHLEGGAKK	AVFSERDPKAIPWGKAGAEYVVESTGVFTT	TIDKASAHLEGGAKKVIISAPSADAPMFVV	2935.49	00005717-RA	87	115	1		7470300	7470300	0	489	1
141	AGAFSLITSSK	LAQSFAKNMGLYGERAGAFSLITSSKDEAA	YGERAGAFSLITSSKDEAARTLSQIKIIVR	1080.58	00003780-RA	293	303	1	3	8266500	168970	8097500	345	1
142	AGAGSATLSMAYAGAR	TLRIQDAGTEVVKAKAGAGSATLSMAYAGA	GAGSATLSMAYAGARFAFALCRALNGESNI	1453.7	00012062-RA;00013763-RB	246	261	4	4	37342000	31603000	5739200	1096	2
143	AGAPLRPR	SMMTYLSQYPNAKLKAGAPLRPRTNPNRVR	YPNAKLKAGAPLRPRTNPNRVRAYGPGIEP	836.498	00012369-RA	154	161	1		7306300	7306300	0	1131	1
144	AGEAIIGLQAGTNK	PAEENKREWTEEQLRAGEAIIGLQAGTNKV	RAGEAIIGLQAGTNKVASQSGQNFGATRKI	1341.73	00008328-RA	196	209	5	2	3255800	2871400	384400	738	1
145	AGEDKLLAPNPK	AHCVDNLRSRDLLVKAGEDKLLAPNPKAVQ	LVKAGEDKLLAPNPKAVQVRPVGAISWHPS	1251.68	00011830-RA	933	944	4	1	25373000	15000000	10373000	1076	2
146	AGEFIDSGNNTYGGR	ELITYEALGLCPPGKAGEFIDSGNNTYGGR	AGEFIDSGNNTYGGRVVVNPSGGLISKGHP	1556.69	00012285-RB;00012285-RA	289	303	4	2	9452200	4021700	5430500	1122	4
147	AGEGEDLSQWK	ALKGNRSKPTYNLRKAGEGEDLSQWKKMYA	NLRKAGEGEDLSQWKKMYALTKKKEEEEEE	1218.55	00012261-RA	291	301	2	1	2900100	2588100	311980	1121	1
148	AGELASSDPDYSIR	HYKTDQGIKNLPVEKAGELASSDPDYSIRD	KAGELASSDPDYSIRDLYNAIASGNYPSWT	1479.68	00011295-RA	247	260	6	4	80248000	77388000	2860100	1018	3
149	AGELPVAYVVR	PEVEDVGVIGVPDARAGELPVAYVVRTKGK	PDARAGELPVAYVVRTKGKEVTEDQVKEFL	1172.66	00002670-RA	534	544	5	1	9267300	8585600	681690	250	1
150	AGEWDTQTKNELYPTQDRNVR	TGAHCVRGKNNLVVRAGEWDTQTKNELYPT	QTKNELYPTQDRNVRDVIIHEQFNNNTLVN	2520.2	00007866-RA	263	283	3		13554000	13554000	0	693	2
151	AGFAGDDAPR	DVAALVVDNGSGMCKAGFAGDDAPRAVFPS	SGMCKAGFAGDDAPRAVFPSIVGRPRHQGV	975.441	00004792-RA;00004787-RA;00005746-RA;00009200-RA	20	29	6	4	1185900000	410510000	775390000	425;494;828	8
152	AGFAGDDAPRAVFPSIVGRPR	DVAALVVDNGSGMCKAGFAGDDAPRAVFPS	DAPRAVFPSIVGRPRHQGVMVGMGQKDSYV	2155.13	00004792-RA;00004787-RA;00005746-RA;00009200-RA	20	40	2		39966000	39966000	0	425;494;828	1
153	AGGDDKLNIDSIIAR	______________________________	AGGDDKLNIDSIIARLLEVRGARPGKNVQL	1556.82	00011638-RA	2	16	2	1	7766400	7672700	93728	1055	1
154	AGGHYAAPYAAPYAAPYAAPYAAPYAGAGYAGHYDDGSYK	EVAAAKAAHLSLVAKAGGHYAAPYAAPYAA	AGAGYAGHYDDGSYKGEGAYSSHYDEASHY	4026.79	00000585-RA	136	175	1		165410000	165410000	0	87	2
155	AGGPTFAAFMVQAR	TIRSSDTVEFTISQKAGGPTFAAFMVQARS	KAGGPTFAAFMVQARSGNSPTPLGTFQPKG	1422.71	00003381-RA	130	143	1	2	3086000	37889	3048100	317	1
156	AGGVVPYTPVVTPEGYLADTPEVAAAK	DVAAAKAAHFAEVAKAGGVVPYTPVVTPEG	PEGYLADTPEVAAAKAAHFAEKAKATAAAA	2671.37	00000584-RA	62	88	4		52946000	52946000	0	86	1
157	AGKGPVQVLLR	VREKVPTTFKVDTTKAGKGPVQVLLRSDRG	DTTKAGKGPVQVLLRSDRGPLPQPEVVDNG	1136.7	00012369-RA	1155	1165	3		7551200	7551200	0	1131	1
158	AGKPVAGIVIEPIQSEGGDHHASPEFFQR	KSLAEVSELIEKYNKAGKPVAGIVIEPIQS	SEGGDHHASPEFFQRLQAIAKENGAGFLVD	3072.54	00000129-RA	255	283	2	1	7593200	7256400	336790	46	1
159	AGLEKVQEVEDAVAGKYQR	GDKDIYFDTQHPQGKAGLEKVQEVEDAVAG	KVQEVEDAVAGKYQRQPSAPDAQFPAPVWT	2089.08	00011138-RC;00011138-RD	2089	2107	1		4690900	4690900	0	1002	1
160	AGLEVTQQK	AVANINEQIAPALLKAGLEVTQQKEIDQFM	APALLKAGLEVTQQKEIDQFMLKLDGTENK	972.524	00013734-RA	115	123	4	1	42680000	42480000	200270	1232	1
161	AGLGGLSNIDR	LLQYLKQEEEYLPWKAGLGGLSNIDRLLRR	LPWKAGLGGLSNIDRLLRRTPIYDHFRKYM	1071.57	00012260-RA	659	669	5	4	12551000	8118600	4432800	1120	1
162	AGLLETR	CSRMYVPQSLWPKIKAGLLETRDKLKVSDV	QSLWPKIKAGLLETRDKLKVSDVMEFDSFT	758.429	00006390-RA	372	378	2	2	17350000	16470000	880090	554	1
163	AGNLEPYLK	EFSIENFEKFLKDLKAGNLEPYLKSEAVPE	FLKDLKAGNLEPYLKSEAVPEDNSGPVKVA	1003.53	00004432-RA	344	352	6	5	43543000	38938000	4605300	400	3
164	AGNLKDHWTQLK	MVDQGHFASDEIRLRAGNLKDHWTQLKEKA	RLRAGNLKDHWTQLKEKALQRKADLEDSLQ	1409.74	00008600-RA	852	863	1		4013600	4013600	0	764	0
165	AGNSMEIVVSR	VYNLRHKDAQDSIVKAGNSMEIVVSRSPGG	SIVKAGNSMEIVVSRSPGGTWKPSVTPVGN	1161.58	00001761-RA;00001761-RB;00001761-RC	44	54	1		3708800	3708800	0	178	1
166	AGPGEPSEATKPIIAK	KEGTQYEFRIRAVNKAGPGEPSEATKPIIA	GPGEPSEATKPIIAKCRFVKPFIIGDDLQN	1564.85	00012398-RA	2532	2547	2	1	7687100	6668700	1018400	1136	2
167	AGQGIIGLQAGTNK	PSEECKRQFTDEQLKAGQGIIGLQAGTNKG	KAGQGIIGLQAGTNKGASQAGQNLGAGRKI	1326.73	00006972-RA	150	163	3	3	12448000	11175000	1273100	608	2
168	AGQGVVLPLFK	SSVVVETVQKVSKNKAGQGVVLPLFKSDAS	SKNKAGQGVVLPLFKSDASKVTCKGMGLKK	1127.67	00012368-RA	736	746	2	1	40871000	37608000	3263200	1130	1
169	AGQTTYNGLTDAAVK	TPADVIKTRLQVVARAGQTTYNGLTDAAVK	AGQTTYNGLTDAAVKIYREEGPRAFWKGSV	1508.75	00012353-RA	602	616	2	1	4750800	3986600	764170	1128	2
170	AGSAGGAFGGAGAGGYR	GRAGGYGGAGAGGYRAGSAGGAFGGAGAGG	SAGGAFGGAGAGGYRAVGAAGGYGGAAKGG	1382.63	00002570-RA	393	409	3	1	99989000	95153000	4836000	237	3
171	AGTGVDNIDIAAATR	AEVLQSTKGLRVIGRAGTGVDNIDIAAATR	AGTGVDNIDIAAATRKGIIVLNTPGGNSIS	1443.73	00000174-RA	75	89	3	1	4798500	4592100	206350	51	1
172	AGTLHNDVALLVLEKPLK	QIASVKEVVVHEQYRAGTLHNDVALLVLEK	LHNDVALLVLEKPLKLASHIGPICLPAQDE	1930.13	00007863-RA	653	670	4	1	10307000	9738600	568680	692	2
173	AHAEDLGFVVGDEAR	TEVRALLEGQFIAKRAHAEDLGFVVGDEAR	AHAEDLGFVVGDEARILATGGGSANKGFLQ	1584.75	00012194-RA	419	433	1		905480	905480	0	1115	1
174	AHDADGAKNADAISAALQK	IPANVNSPRVVYFEKAHDADGAKNADAISA	DGAKNADAISAALQKATAALDPVATSEAAK	1865.92	00010860-RA	289	307	6	4	49035000	45640000	3395000	978	3
175	AHDADGAKNADAISAALQKATAALDPVATSEAAK	IPANVNSPRVVYFEKAHDADGAKNADAISA	ATAALDPVATSEAAKSFAHLVRAIEQGSKA	3262.64	00010860-RA	289	322	1		1659500	1659500	0	978	1
176	AHGGYSVFAGVGER	GKTVLIMELINNVAKAHGGYSVFAGVGERT	KAHGGYSVFAGVGERTREGNDLYHEMIESG	1405.67	00006766-RA	221	234	2	1	51666000	51436000	229560	588	2
177	AHSIQIIKVEVVK	VTQCYRDMGARHRARAHSIQIIKVEVVKAA	ARAHSIQIIKVEVVKAANCRRPLVKQFHDS	1462.89	00008423-RA	121	133	1		2593200	2593200	0	751	1
178	AIAESGANVIVAGAK	NFSRGEETLLEEQIKAIAESGANVIVAGAK	AIAESGANVIVAGAKFGDMALHYVNKYGMM	1369.76	00009767-RA	282	296	6	4	32520000	30603000	1917500	886	5
179	AIAKLEQR	RLDEAENNALKGGKKAIAKLEQRVRELENE	ALKGGKKAIAKLEQRVRELENELDGEQRRH	927.55	00001002-RF;00001002-RC;00001002-RE;00001002-RI;00001002-RD;00001002-RJ;00001002-RA;00001002-RB;00001002-RG;00001002-RH	2095	2102	1		49560000	49560000	0	119;118	1
180	AIAQNIIEYR	TATAEELMTLPGVTRAIAQNIIEYRHAIGR	PGVTRAIAQNIIEYRHAIGRFNKVEDVALV	1189.65	00003132-RA	69	78	2	1	1922600	1856700	65893	296	1
181	AIAQVGTVSANNDSAIGR	TEQLKKISKSCDDMRAIAQVGTVSANNDSA	QVGTVSANNDSAIGRIIADAMEKVGKEGVI	1742.89	00013897-RA	143	160	5	2	16437000	11453000	4983100	1239	3
182	AIASYIGNNAELER	DWGLGLLVSERLIKRAIASYIGNNAELERQ	RAIASYIGNNAELERQFLSGELEVELCPQG	1519.76	00010966-RA	119	132	4	3	14532000	7771600	6760800	985	2
183	AIDKIIGEWK	DRATAIANAAEKKAKAIDKIIGEWKLKVDD	EKKAKAIDKIIGEWKLKVDDLAAELDASQK	1171.66	00001002-RF;00001002-RC;00001002-RE;00001002-RI;00001002-RD;00001002-RJ;00001002-RA;00001002-RB;00001002-RG;00001002-RH	1732	1741	3	2	15450000	15258000	191860	119;118	2
184	AIDVATETQK	KIAQFYYATPDLVQKAIDVATETQKKWDAV	DLVQKAIDVATETQKKWDAVPLAEKLKIWM	1074.56	00006390-RA	109	118	4	3	19255000	18073000	1182100	554	2
185	AIEPELQDK	SFDQWGVELGKQLAKAIEPELQDKSAVSSH	GKQLAKAIEPELQDKSAVSSHDPSTNGLIN	1041.53	00010494-RB	528	536	1		0	0	0	946	1
186	AIEPELQDKSAVSSHDPSTNGLINFLK	SFDQWGVELGKQLAKAIEPELQDKSAVSSH	SSHDPSTNGLINFLKQNW____________	2909.48	00010494-RB	528	554	2		50832000	50832000	0	946	2
187	AIEQGSKADILQVYNGAQGK	VATSEAAKSFAHLVRAIEQGSKADILQVYN	SKADILQVYNGAQGKTAKGLFLDGLLYAGS	2089.08	00010860-RA	330	349	4	3	422480000	373480000	49001000	978	9
188	AIETSFGSFDAFK	NLSPNGGKPSDELHKAIETSFGSFDAFKTK	HKAIETSFGSFDAFKTKLSTQTTAIQGSGW	1418.67	00005932-RA	114	126	1	1	3130000	2990700	139270	510	1
191	AIGTDEDLAHSSIR	SACTSASLEPSYVLRAIGTDEDLAHSSIRF	RAIGTDEDLAHSSIRFGFGRFTTMEEVDYT	1483.73	00002883-RA	383	396	1		2380100	2380100	0	272	1
192	AIGVGGAFLVTNSK	VKAARESLLAGFPGKAIGVGGAFLVTNSKV	KAIGVGGAFLVTNSKVKQHVMPDFSQTPLN	1332.74	00000295-RA	205	218	1	1	2055700	1960400	95380	61	1
193	AIGVKPPR	KEMVELPLRHPSLFKAIGVKPPRGILLYGP	RHPSLFKAIGVKPPRGILLYGPPGTGKTLI	836.523	00004399-RA	187	194	3		21786000	21786000	0	398	1
194	AIGVSNFNSDQIDR	IWRAMEAQVDAGRAKAIGVSNFNSDQIDRI	KAIGVSNFNSDQIDRILEVARIPPANNQVE	1534.74	00011876-RA;00011876-RF;00011876-RE;00011876-RD;00011876-RC;00011876-RB	166	179	1	3	8377800	5794400	2583400	1083	2
195	AIIDASFPTHLPLQHLQK	ELTSLACPTILEKGKAIIDASFPTHLPLQH	DASFPTHLPLQHLQKDLKLSLTLGDQLEQP	2028.12	00006834-RA	273	290	3		22694000	22694000	0	596	2
196	AIIEILAHR	NALRKAMKGLGTDEKAIIEILAHRGIVQRL	LGTDEKAIIEILAHRGIVQRLEIVDAYKTQ	1034.62	00009419-RA	43	51	6	1	8362800	6031700	2331000	851	2
197	AIIISGGPNSVYAEDAPR	PLDTPAFTLKEKGYKAIIISGGPNSVYAED	ISGGPNSVYAEDAPRYDADIFRIGVPVLGI	1828.93	00005181-RA	68	85	4	1	4390800	4294000	96863	450	1
198	AIIQVLTNR	EVLRKAMKGFGTDEKAIIQVLTNRTNTQRQ	FGTDEKAIIQVLTNRTNTQRQEIGQQFKTM	1026.62	00000796-RA	202	210	4	3	54557000	50098000	4458900	101	5
199	AIIVNTPHNPVGK	LDPEELASKFNSKTKAIIVNTPHNPVGKVF	TKAIIVNTPHNPVGKVFNLEELTVIADLCK	1358.77	00008506-RF;00008506-RD;00008506-RC;00008506-RB;00008506-RE	172	184		1	6217600	0	6217600	756	1
200	AIKPEDNLRPEGEFEK	ERPDKEKFIPSQRPKAIKPEDNLRPEGEFE	IKPEDNLRPEGEFEKRTPQKVGPGERAEII	1870.94	00004555-RA	1542	1557	8	3	94485000	90865000	3619700	408	1
201	AILMGGPPGTGK	GIVVDMIKSKKMAGRAILMGGPPGTGKTAI	AGRAILMGGPPGTGKTAIALAIAQELGSKV	1097.59	00008166-RA	65	76	1		1612300	1612300	0	722	1
202	AILVDLEPGTMDSVR	NVYYNEASGGKYVPRAILVDLEPGTMDSVR	AILVDLEPGTMDSVRSGPFGQIFRPDNFVF	1614.83	00004177-RC;00004177-RB;00004177-RA;00007599-RA;00009401-RA;00011178-RA	63	77	11	6	1.0065e+09	999900000	6644500	1009;657;374;849	11
203	AINAAGPGEASDPTPTIWAKPR	VPGLTEGEPYVFQVRAINAAGPGEASDPTP	GEASDPTPTIWAKPRNQPPKIDRTNLIEVR	2219.13	00012398-RA	5199	5220	1		3038100	3038100	0	1136	1
204	AINELVNVVK	DIPIIHDCDDNMLVKAINELVNVVKHLRGE	NMLVKAINELVNVVKHLRGEVEAQKVETHK	1097.64	00004308-RA	132	141	4	2	3807300	3557200	250170	386	2
205	AINSLADKLIR	DDVDSDMRVDDSRIRAINSLADKLIRQGRS	SRIRAINSLADKLIRQGRSDTASVQQRREH	1212.72	00008541-RA;00008541-RB	2410	2420	2		3891200	3891200	0	759	1
206	AIPELVK	PPPKLNECVKDSLQKAIPELVKGIPEYGVV	CVKDSLQKAIPELVKGIPEYGVVTIDPLRI	768.475	00007448-RA	52	58	1		0	0	0	647	1
207	AIPINTELK	TDKPVYMQGQTVRFRAIPINTELKAFQGPV	QTVRFRAIPINTELKAFQGPVDVYMLDPNR	997.581	00004019-RA	200	208	6	3	14379000	13716000	662340	354	1
208	AIPPLAAYLAPQAAR	PITVKFANNPSNNNKAIPPLAAYLAPQAAR	AIPPLAAYLAPQAARRFGGPIHHPTGRFST	1521.87	00011888-RA	254	268	3	1	6039300	5799200	240090	1084	1
209	AIPTVDHPNRNPDSTVTEKVNPNQAAIYR	IVGAGGFGGKRESPKAIPTVDHPNRNPDST	TVTEKVNPNQAAIYRLSGDLNPLHIDPTFA	3216.63	00004541-RC;00004541-RB;00004541-RA	462	490	3		6320100	6320100	0	405	1
210	AIQEGALKQVGQETGEASQGSYSYVGDDGR	DGSYKYSFEGGDGTRAIQEGALKQVGQETG	EASQGSYSYVGDDGRNYAITYVADENGYRP	3099.44	00002580-RA	60	89	1	1	13737000	13334000	402230	241	2
211	AIQELNGTIPK	GVGFIRFDQRIEAERAIQELNGTIPKGSTE	EAERAIQELNGTIPKGSTEPITVKFANNPS	1182.66	00011888-RA	224	234	4	1	23129000	22822000	307200	1084	1
212	AIRDGVIEATLDPEHGYMQSK	LSLDSPEDAEFIVAKAIRDGVIEATLDPEH	IEATLDPEHGYMQSKEATDIYCTREPQLAF	2329.14	00002941-RA	404	424	1	1	6934700	2380900	4553800	278	1
213	AISDASLTIQK	FEDDEVKKYGDKLAKAISDASLTIQKIQAP	KLAKAISDASLTIQKIQAPNMKAMHKLEMA	1145.63	00010341-RA	1007	1017	3		3552500	3552500	0	930	1
214	AISDNYQTMSDTTFK	DLVKLIEEAESSYQKAISDNYQTMSDTTFK	AISDNYQTMSDTTFKALRRQLPVTRTKIDW	1720.76	00011719-RA	243	257	1	3	2122300	1289200	833100	1065	1
215	AISFVGSDR	SHDAVNFICDHPDIRAISFVGSDRAGEHIY	DHPDIRAISFVGSDRAGEHIYQRGSAAGKR	950.482	00002753-RB;00002753-RA	242	250	3	3	13618000	12250000	1368400	260	2
216	AISKNLNEAIEQEIR	TPKKAKSAEVQKIKKAISKNLNEAIEQEIR	AISKNLNEAIEQEIRSRVTGTPRVAATKSK	1726.92	00001493-RA	52	66	1		1947800	1947800	0	158	1
217	AITAGDRPYVTK	TENVQSSEEIENAFRAITAGDRPYVTKEEL	AFRAITAGDRPYVTKEELYANLTKEMADYC	1290.69	00008600-RA	2362	2373	2		11519000	11519000	0	764	1
218	AITAGDRPYVTKEELYANLTK	TENVQSSEEIENAFRAITAGDRPYVTKEEL	RPYVTKEELYANLTKEMADYCVARMKPYVD	2352.23	00008600-RA	2362	2382	3		2813300	2813300	0	764	1
219	AITAQVIQTPQGPR	EAALLVNQPPGTVIKAITAQVIQTPQGPRI	KAITAQVIQTPQGPRIVLQGLTGSDFTPQQ	1478.82	00001177-RA	2201	2214	2		1607700	1607700	0	139	1
220	AITQGGLTSVAFK	FSPEGRLYQVEYAFKAITQGGLTSVAFKGT	FKAITQGGLTSVAFKGTDTAVVATQKKVPD	1291.71	00009463-RA	31	43	5	4	7028600	6022600	1006000	854	1
221	AITQNEANIAAAEQAR	LSINQIKKFRGVLDKAITQNEANIAAAEQA	ITQNEANIAAAEQARNNALSEIGSLLHESV	1669.84	00012137-RA;00012137-RB	111	126	1	1	2886800	2763300	123510	1107	0
222	AITVFSPDGHLLQVEYAQEAVR	______________________________	DGHLLQVEYAQEAVRKGSTAVGVRGSDVVV	2442.25	00003271-RA	9	30	1		5229800	5229800	0	310	1
223	AIVAPGKGILAADESVATMGK	YPPPELQEELKKIARAIVAPGKGILAADES	KGILAADESVATMGKRLQDIGVENTEEHRR	1998.08	00011621-RA	22	42	3	5	46480000	34074000	12406000	1053	5
224	AIVAPGKGILAADESVATMGKR	YPPPELQEELKKIARAIVAPGKGILAADES	GILAADESVATMGKRLQDIGVENTEEHRRL	2154.18	00011621-RA	22	43	2		5793800	5793800	0	1053	2
225	AIVGASLTDIMAK	EQTKKRTRRTQKFQRAIVGASLTDIMAKRN	QRAIVGASLTDIMAKRNMKPEVRKAQREQA	1288.71	00007735-RA	81	93	5	2	76401000	74962000	1438700	676	4
226	AIVKGENVATLAR	AVVSTKGADLAVVGRAIVKGENVATLARQY	GRAIVKGENVATLARQYKTVLWEALQERLK	1340.78	00004638-RA	406	418	3	1	27685000	27630000	55543	414	0
227	AIVLDTGELSER	IKNVTEDDDGIYICRAIVLDTGELSERNIK	ICRAIVLDTGELSERNIKVEVHIPPSFDND	1301.68	00002390-RB;00002390-RA	188	199	3	1	10318000	10202000	116150	222	2
228	AIVTSSIEETSPYR	AHFKNELYWTDWQARAIVTSSIEETSPYRY	RAIVTSSIEETSPYRYGILATSSSVFLRPN	1551.78	00000499-RA	555	568	2	2	59407000	1667800	57739000	78	2
229	AKAEHDRNSVLNELNNTR	VAEMGEQIDQLNKLKAKAEHDRNSVLNELN	EHDRNSVLNELNNTRAAVDQLTREKAATEK	2080.04	00001002-RG;00001002-RH	1499	1516	2		7893800	7893800	0	119	1
230	AKEALAFAVLR	PHVHIALAAESAGLKAKEALAFAVLREALG	AGLKAKEALAFAVLREALGAGSAIKYGVGA	1187.7	00010904-RA	270	280	1	2	3481700	1305600	2176000	981	2
231	AKEEISLTPYLNK	______________________________	______________________________	1504.81	00002516-RB	2	14	1		16734000	16734000	0	232	1
232	AKEETTIVQDAGSR	EVFPEKYMDPAVFQRAKEETTIVQDAGSRM	RAKEETTIVQDAGSRMPLVIPRDYTASDLE	1503.75	00000364-RA	166	179	6	4	910530000	755620000	154910000	63	11
233	AKEETTIVQDAGSRMPLVIPR	EVFPEKYMDPAVFQRAKEETTIVQDAGSRM	IVQDAGSRMPLVIPRDYTASDLEEEHRVAY	2310.24	00000364-RA	166	186	12	4	468430000	451580000	16852000	63	3
234	AKEIVPGDVVEVSVGDKIPADIR	GKVVRGDKAGVQKVRAKEIVPGDVVEVSVG	VVEVSVGDKIPADIRLIKIYSTTIRIDQSI	2405.32	00000880-RB;00000880-RC;00000880-RA	139	161	1		25475000	25475000	0	108	1
235	AKELINAIVQQR	ERVCTLTGNAQAISRAKELINAIVQQRSRT	ISRAKELINAIVQQRSRTEGTGGARLDDMG	1381.8	00010231-RA	167	178	6	1	13609000	13459000	149960	924	2
236	AKFFAEFEK	QPTPVSDTPEVAEAKAKFFAEFEKTKSRSR	EVAEAKAKFFAEFEKTKSRSRRAAVPVQTP	1115.57	00002817-RA	145	153	2		53824000	53824000	0	265	1
237	AKFGGGSGEATPAPTSTPAPPPAAAAIPQQPK	ERVKAQIEADKAARRAKFGGGSGEATPAPT	PAPPPAAAAIPQQPKDYSSARIQIRLTNGQ	2969.52	00002510-RA	220	251	1		2186200	2186200	0	231	1
238	AKHESTIAELEEK	LAEEEEKAKHLAKLKAKHESTIAELEEKLL	LKAKHESTIAELEEKLLKDHQQRQEMDRNK	1483.75	00004979-RA	944	956	1		20775000	20775000	0	436	1
239	AKHRTFVTTSTVPGSQVYLVQER	EDRADTAESNLSLIRAKHRTFVTTSTVPGS	TSTVPGSQVYLVQERTTTTNIE________	2603.38	00010361-RA	750	772	1		9189600	9189600	0	931	1
240	AKLEEEIR	MERLEESKNMEAAERAKLEEEIRAKQEEVS	NMEAAERAKLEEEIRAKQEEVSRIQSEVNA	986.54	00007270-RA	410	417	2		128110000	128110000	0	634	1
241	AKLEEVAGKFNLQVR	RASVHIKVPKLAANKAKLEEVAGKFNLQVR	AKLEEVAGKFNLQVRGTRGEHTEAEGGVYD	1700.96	00005525-RB;00005525-RA	309	323	1	1	9382500	9234500	148070	478	0
242	AKLSELETSQR	ESTRMLLERQNKELKAKLSELETSQRSKTK	KELKAKLSELETSQRSKTKATILSLETKIN	1260.67	00004979-RA	1713	1723	1		49759000	49759000	0	436	1
243	AKQEQVLTIDPLHELK	______________________________	KQEQVLTIDPLHELKFRGPFTNPVTSYMKL	1861.03	00009977-RA	2	17	3		11324000	11324000	0	900	1
244	AKQEQVLTIDPLHELKFR	______________________________	EQVLTIDPLHELKFRGPFTNPVTSYMKLTN	2164.2	00009977-RA	2	19	1		4039800	4039800	0	900	1
245	AKTLNNEFVAQGR	PLAADPHTLEDQLSRAKTLNNEFVAQGRLI	SRAKTLNNEFVAQGRLIDNAKHAVESLVRA	1446.76	00010707-RA	4662	4674	2		6951100	6951100	0	965	2
246	AKVEEAVAVLQAHQAK	NSELLHMLEHNESLKAKVEEAVAVLQAHQA	KVEEAVAVLQAHQAKQAAQVKKD_______	1690.94	00006558-RA	609	624	5	2	21775000	20926000	849370	565	1
247	AKYVDVIER	QDNKGPYTPQEYLGKAKYVDVIERDVLEPR	QEYLGKAKYVDVIERDVLEPRRSVRLCTTS	1091.6	00000756-RB;00000756-RA	354	362	10	6	81069000	44214000	36856000	97	4
248	AKYVDVIERDVLEPR	QDNKGPYTPQEYLGKAKYVDVIERDVLEPR	AKYVDVIERDVLEPRRSVRLCTTSATENSK	1800.97	00000756-RB;00000756-RA	354	368	5	2	6542800	5492600	1050200	97	1
249	ALADVATGENILLHQYTR	GQGFPDFASPDYVTKALADVATGENILLHQ	DVATGENILLHQYTRGFGHPRLVAALTKLY	1984.04	00008506-RF;00008506-RD;00008506-RC;00008506-RB;00008506-RE;00008506-RA	43	60	1	1	4773800	1660000	3113800	756	1
250	ALADYVHSK	GRLQPDKKRFPSGIKALADYVHSKGLKFGI	FPSGIKALADYVHSKGLKFGIYEDYGTETC	1002.51	00007142-RC;00007142-RB;00007142-RA;00007142-RD;00011215-RA;00011213-RA	110	118	2	2	3174200	1030200	2144000	625	1
251	ALAEHEVAK	PKVLKKHPNTYTFTKALAEHEVAKEFQSVP	TYTFTKALAEHEVAKEFQSVPSCIVRPSMI	966.513	00012336-RB;00012336-RA	151	159	1		24511000	24511000	0	1125	1
252	ALANLGLPINVR	RGDMGGASVVVATFKALANLGLPINVRGLI	TFKALANLGLPINVRGLIPLGENMPGGTAH	1249.75	00010722-RA;00010590-RA	236	247	6	1	81620000	81221000	399010	955;967	3
253	ALANTADQVSGAEPVSAHPPR	QESSQFSDKLEGMLRALANTADQVSGAEPV	DQVSGAEPVSAHPPRIRDQIEENNAMVEDL	2087.04	00010707-RA	6661	6681	5		37356000	37356000	0	965	2
254	ALAPEYVKAAESLK	YLLVEFYAPWCGHCKALAPEYVKAAESLKK	KALAPEYVKAAESLKKVNSPIRLAKVDATQ	1488.82	00013467-RA	59	72	3		11771000	11771000	0	1211	2
255	ALAQLADVEEK	AAMLSNCEEHSSLSRALAQLADVEEKVEAV	SLSRALAQLADVEEKVEAVHNDQSNTDFSI	1185.62	00004525-RA	328	338	4		4706200	4706200	0	404	0
256	ALAQPAATSFK	CDALNGWQLVKELKKALAQPAATSFKHVSP	ELKKALAQPAATSFKHVSPAGAAIATPLSP	1103.6	00012464-RA	294	304	5		6603300	6603300	0	1139	1
257	ALASQLSGDSHTSS	TSVESVLEAVVNGTKALASQLSGDSHTSS_	KALASQLSGDSHTSS_______________	1359.63	00010169-RA	554	567	5	1	17080000	16743000	337270	919	3
258	ALATLTPLSTR	SVELPTRETEQFPGRALATLTPLSTRHMAA	FPGRALATLTPLSTRHMAAILPLSPSHVAI	1142.67	00005944-RA	189	199	4		2368400	2368400	0	512	2
259	ALDDAKEAIAEAK	FIKFTYTTKPADLAKALDDAKEAIAEAKEA	AKALDDAKEAIAEAKEAAEKLGITSWDPAF	1343.69	00007996-RA	168	180		1	1375800	0	1375800	707	1
260	ALDEATKYSLERK	TRPPVAAGAVGLAQRALDEATKYSLERKAF	QRALDEATKYSLERKAFGIPIAGHQAVAFM	1522.8	00011353-RA	208	220	3	2	3070200	2045400	1024800	1024	1
261	ALDIDYKK	QKLYGEFDQTLDKTKALDIDYKKARQFLDV	QTLDKTKALDIDYKKARQFLDVGVSYPTGL	964.523	00010860-RA	786	793	6	3	440290000	416020000	24271000	978	0
262	ALDIDYKKAR	QKLYGEFDQTLDKTKALDIDYKKARQFLDV	LDKTKALDIDYKKARQFLDVGVSYPTGLGL	1191.66	00010860-RA	786	795	5		23727000	23727000	0	978	1
263	ALDLDYSER	KDVANSTANLVKEIKALDLDYSERNRKSCS	LVKEIKALDLDYSERNRKSCSAATVPLLEA	1080.51	00011646-RA;00011646-RB	1554	1562	3		3638700	3638700	0	1056	0
264	ALDSLIQGDLLK	SATPAPLLNDPTVQKALDSLIQGDLLKKIT	VQKALDSLIQGDLLKKITPGAPGPVRPPQQ	1284.73	00009572-RA	468	479	3	1	1923600	1887300	36275	865	1
265	ALDSMQASLEAEAK	EKEEEFENTRKNHQRALDSMQASLEAEAKG	RALDSMQASLEAEAKGKAEALRMKKKLEAD	1462.7	00001002-RF;00001002-RC;00001002-RE;00001002-RI;00001002-RD;00001002-RJ;00001002-RA;00001002-RB;00001002-RG;00001002-RH	1877	1890	8	3	58857000	58069000	787490	119;118	3
266	ALDSMQASLEAEAKGKAEALR	EKEEEFENTRKNHQRALDSMQASLEAEAKG	ASLEAEAKGKAEALRMKKKLEADINELEIA	2188.12	00001002-RF;00001002-RC;00001002-RE;00001002-RI;00001002-RD;00001002-RJ;00001002-RA;00001002-RB;00001002-RG;00001002-RH	1877	1897	2		68190000	68190000	0	119;118	1
267	ALDTMNFDLLK	GYAYVNFQQPADAERALDTMNFDLLKGRPI	DAERALDTMNFDLLKGRPIRIMWSQRDPSL	1279.65	00006558-RA;00006557-RA	70	80	4		50153000	50153000	0	565	1
268	ALDVTNEIQK	SGFQGHLTKVQIWGRALDVTNEIQKQVRDC	QIWGRALDVTNEIQKQVRDCRTEPVLYQGL	1129.6	00005222-RA	2768	2777	4	1	14423000	11566000	2857100	451	2
269	ALDYIAAHPPPPETPGR	DHLPTSPPIPEAIQRALDYIAAHPPPPETP	DYIAAHPPPPETPGRRF_____________	1800.92	00002572-RA	117	133	1	1	10279000	7637200	2642200	238	1
270	ALEAALAKFPK	KEEGGGSAWSQVQQKALEAALAKFPKGAAG	VQQKALEAALAKFPKGAAGDRWEKIAKCVP	1157.68	00012707-RA;00012707-RB	196	206	4		4984700	4984700	0	1153	1
271	ALEAPLR	GDNADQNVGIHIVSRALEAPLRQIVSNAGF	VGIHIVSRALEAPLRQIVSNAGFEPAVVVN	768.449	00013897-RA	446	452	3	1	4427900	4403200	24732	1239	0
272	ALEAYNLDPEK	GNEYIDQIELLCQRRALEAYNLDPEKWGCN	CQRRALEAYNLDPEKWGCNVQPYSGSPANM	1261.62	00004639-RA	92	102	1	2	16029000	10605000	5424300	415	1
273	ALEDEINAR	DGKDVSIVKKSGKVKALEDEINARKEKLDF	KSGKVKALEDEINARKEKLDFESSTTCHVG	1029.51	00001677-RA	93	101	2		16862000	16862000	0	168	1
278	ALEIDPNNQEALDGYR	QGMQQPSKAATAYQKALEIDPNNQEALDGY	LEIDPNNQEALDGYRQCSVAVNSNPEEVRK	1816.86	00001395-RA	464	479	1	2	2695100	1877400	817740	154	1
279	ALEINQIEK	LLEISRLKEQKANGKALEINQIEKMKKEDQ	QKANGKALEINQIEKMKKEDQLIKELQELC	1056.58	00009004-RA;00009004-RB	554	562	4	2	15383000	13907000	1476200	815	3
280	ALEKYVIESR	EIEQQMIYYYDLQKRALEKYVIESRDAGFY	DLQKRALEKYVIESRDAGFYYGQMVGHLRG	1206.66	00004169-RA	289	298	3	4	19349000	14041000	5308300	373	1
281	ALESHEDAK	DIVSWLTKKTGPPAKALESHEDAKAFIDSA	TGPPAKALESHEDAKAFIDSADVTVVGFFK	998.467	00013467-RA	137	145	2	1	7683300	7326800	356460	1211	0
282	ALETQIKELQVRLDEAENNALK	RAEQDHAQTQEKLRKALETQIKELQVRLDE	ELQVRLDEAENNALKGGKKAIAKLEQRVRE	2524.35	00001002-RF;00001002-RC;00001002-RE;00001002-RI;00001002-RD;00001002-RJ;00001002-RA;00001002-RB;00001002-RG;00001002-RH	2069	2090	1		9840500	9840500	0	119;118	1
283	ALEYNAAHPEQPAGPAPAYR	AAIPTPPPIPPAILKALEYNAAHPEQPAGP	AAHPEQPAGPAPAYRG______________	2122.02	00002583-RA	128	147	1	1	9426900	8695000	731930	243	1
284	ALGFTGPIGLYR	QQNCINPSAGNQFYKALGFTGPIGLYR___	FYKALGFTGPIGLYR_______________	1263.7	00011524-RA	214	225	4	4	310670000	257320000	53350000	1041	5
285	ALGLNPDHIDIYSASWGPEDDGKTVDGPGPLAR	VRMLDGTVNDAVEARALGLNPDHIDIYSAS	EDDGKTVDGPGPLARRAFINGVTSGRRGKG	3432.66	00010270-RC;00010270-RB;00010270-RA	144	176	1		2445100	2445100	0	928	1
286	ALGLPIERPK	VSRALGTLASLVWDRALGLPIERPKSMSTD	LVWDRALGLPIERPKSMSTDGLMKVLKAA_	1092.67	00008516-RA	443	452	12	8	61451000	38293000	23158000	757	2
287	ALIAAQYAGVNVK	SGTLYTYPENFRAFKALIAAQYAGVNVKIA	FKALIAAQYAGVNVKIASGFVFGETNKSES	1316.75	00002206-RA	18	30	4	4	16976000	14663000	2312600	210	4
288	ALIADDTQQVSR	PFQQQEGGAGDSLTKALIADDTQQVSRGRL	LTKALIADDTQQVSRGRLGFVAGVVPRERV	1315.67	00012249-RA	183	194	1	2	3893900	3167800	726180	1118	2
289	ALIDGPETGVPR	KGKLCSIVDVINQTKALIDGPETGVPRQAI	QTKALIDGPETGVPRQAIRLNQLHLTKFRI	1223.65	00011338-RA	36	47	4	4	17751000	15764000	1987200	1022	1
290	ALIGIISNPVNSTVPIAAEVLK	IVRDLVQAAAEVAPKALIGIISNPVNSTVP	NPVNSTVPIAAEVLKKAGVYDPHRLFGVTT	2218.29	00012062-RA	139	160	1		3539700	3539700	0	1096	1
291	ALIVFAEHR	AENTGFMWDIAPEFKALIVFAEHRYYGKSM	IAPEFKALIVFAEHRYYGKSMPFGDKSKEP	1054.59	00008942-RA	100	108	3		4725900	4725900	0	809	2
292	ALKEPPRDR	ATISVVPSAASLVIKALKEPPRDRKKTAVP	ASLVIKALKEPPRDRKKTAVPWFQTRNVSL	1080.6	00003510-RA	84	92	2	2	17888000	17719000	169350	327	0
293	ALLDLANQSPWFR	HLVRNLEGANQSVPKALLDLANQSPWFRKS	PKALLDLANQSPWFRKSRFKSGKGKSLNVG	1529.8	00011042-RA	629	641	1		440580	440580	0	991	1
294	ALLEGVEGFDTAK	ILPNAEDVAAEKTQKALLEGVEGFDTAKLK	QKALLEGVEGFDTAKLKHAETQEKTVLPDK	1348.69	00008422-RA	156	168	5		10597000	10597000	0	750	1
295	ALLEVVQSGRK	EDVATEKGTVKLAIKALLEVVQSGRKNLEI	LAIKALLEVVQSGRKNLEIAVMRRGQPMQM	1198.7	00003271-RA	197	207	2		1826200	1826200	0	310	1
296	ALLNNSHYYHMAHSGDLK	TLGGTCLNVGCIPSKALLNNSHYYHMAHSG	NNSHYYHMAHSGDLKNRGIEVSGVSLNLDS	2069.97	00010306-RB;00010306-RA	94	111	1		8853500	8853500	0	929	1
297	ALLNSVGQVR	THNSAAVSKWRESNRALLNSVGQVRRAVTV	RESNRALLNSVGQVRRAVTVVPDINNLHIN	1055.61	00010391-RA	716	725	6	1	38838000	38656000	182460	936	6
298	ALLPLLASDK	LDLNFVKHTSRGSLKALLPLLASDKVPVQA	RGSLKALLPLLASDKVPVQAYLGIGAVAGK	1039.63	00010860-RA	405	414	4	1	74314000	70093000	4220600	978	2
299	ALLRPGRFDR	VVVLAATNRVDILDKALLRPGRFDRQIFVP	DILDKALLRPGRFDRQIFVPAPDIKGRASI	1199.69	00010248-RB	460	469	3		9893600	9893600	0	925	1
300	ALLVLNYLVR	RMLQDNRKNWRRTYKALLVLNYLVRNGSER	RRTYKALLVLNYLVRNGSERVVTSAREHIY	1172.73	00007289-RA	97	106	1		851900	851900	0	640	1
301	ALMDGLGSLQK	IKRDNLLATVEASGKALMDGLGSLQKEFPN	ASGKALMDGLGSLQKEFPNLLNSLRGRGTF	1131.6	00000129-RA	386	396	3		2206400	2206400	0	46	2
302	ALNDDIGSQK	SADPDVIRVQLKEHKALNDDIGSQKSRVRD	LKEHKALNDDIGSQKSRVRDVISTAKKVLR	1059.52	00010707-RA	6472	6481	2	1	40532000	20338000	20194000	965	1
304	ALNEDASKLLAEGDPADPQLRR	QFLAMGADQRNAIRKALNEDASKLLAEGDP	KLLAEGDPADPQLRRLKREMDEVNRLFDEF	2378.22	00010707-RA	900	921	1		2143700	2143700	0	965	1
306	ALNLNPTLATIEK	GTSTIDAVNLGDALRALNLNPTLATIEKLG	LRALNLNPTLATIEKLGGTKKKGEKTLKKD	1396.79	00012180-RA	38	50	2	1	1.0182e+09	1.0178e+09	409990	1113	2
307	ALNLNPTLATIEKLGGTK	GTSTIDAVNLGDALRALNLNPTLATIEKLG	LNPTLATIEKLGGTKKKGEKTLKKDEFLAI	1853.06	00012180-RA	38	55	1		75383000	75383000	0	1113	2
308	ALNLNPTLATIEKLGGTKK	GTSTIDAVNLGDALRALNLNPTLATIEKLG	NPTLATIEKLGGTKKKGEKTLKKDEFLAIF	1981.16	00012180-RA	38	56	1		21381000	21381000	0	1113	1
309	ALNLPAPAHPAILI	MEQICINNIQGNFYRALNLPAPAHPAILI_	RALNLPAPAHPAILI_______________	1409.84	00011527-RA	272	285	4	3	443800000	391530000	52261000	1043	1
310	ALNPAYEAIGK	______________________________	______________________________	1145.61	00000061-RA	2	12	1	1	24098000	21253000	2844800	42	1
311	ALPIDAQVER	QDSYSAHDTLHIHSKALPIDAQVERKFHIS	HIHSKALPIDAQVERKFHISKQNLGYILTA	1110.6	00010860-RA	2281	2290	5	4	1278000000	1172100000	105880000	978	3
312	ALPIDAQVERK	QDSYSAHDTLHIHSKALPIDAQVERKFHIS	IHSKALPIDAQVERKFHISKQNLGYILTAY	1238.7	00010860-RA	2281	2291	5	3	137460000	128540000	8919200	978	3
314	ALPNFKPAVDHYK	KLASEVNDKVEDIRKALPNFKPAVDHYKKE	RKALPNFKPAVDHYKKELDQLKEEVKSSNI	1498.79	00010860-RA	2482	2494	6	6	95265000	86795000	8469800	978	2
315	ALQDFLQR	VKVNSPDYKNMNTDKALQDFLQRIEHYQER	KNMNTDKALQDFLQRIEHYQERYEPLDEQK	989.529	00012548-RA;00012548-RC;00012548-RB	136	143	3		1604800	1604800	0	1140	1
316	ALQDPAFTESIR	QRAALLKSMLNFLKKALQDPAFTESIRHVM	LKKALQDPAFTESIRHVMDGSLPSSLKHII	1346.68	00012139-RA	560	571	3		1764400	1764400	0	1108	1
317	ALQEGNTIASLK	KMDERVRNSWIAAGKALQEGNTIASLKLTD	AGKALQEGNTIASLKLTDSPPHKTNVNDFY	1243.68	00012710-RA	743	754	3		9552500	9552500	0	1155	2
318	ALQNTSLNSSGSSEPSQPEKR	AVTAANQGNMEDFVKALQNTSLNSSGSSEP	LNSSGSSEPSQPEKRKKTDDKKDDDDEDMA	2216.07	00006487-RA	362	382	1	1	13177000	5839800	7337100	562	1
319	ALQQEQEIEQR	LKAEHTNRLKTAFVKALQQEQEIEQRLAQG	AFVKALQQEQEIEQRLAQGSPQPTPEPTLP	1370.68	00004132-RA	409	419	4	1	12775000	12441000	334100	369	1
320	ALSALMTFK	GGIRFSEEVSRDEVKALSALMTFKCACVDV	SRDEVKALSALMTFKCACVDVPFGGAKAGV	980.536	00006645-RA;00005840-RA	152	160	4	1	17116000	16517000	598790	575;499	1
321	ALSDADVQK	______________________________	______________________________	945.477	00008955-RA	2	10	6	3	11928000	8650100	3278000	812	1
322	ALSDAVNQVPR	VGLAVWGAYRLFAPKALSDAVNQVPRNVIV	FAPKALSDAVNQVPRNVIVFIKSHVSY___	1168.62	00008165-RA	130	140		1	6322800	0	6322800	721	1
323	ALSDPEKYVLKPQR	YSLDMDETGNLGIEKALSDPEKYVLKPQRE	KALSDPEKYVLKPQREGGGNNVYGSDIRQA	1642.9	00010078-RA	342	355	2		4120700	4120700	0	910	0
324	ALSKVPYNEVFP	VASALGQAVGQIADRALSKVPYNEVFP___	ADRALSKVPYNEVFP_______________	1362.72	00007448-RA	246	257	5		16623000	16623000	0	647	2
325	ALSMIEAGKK	DVEQGPQVDEEMFAKALSMIEAGKKEGAKL	EMFAKALSMIEAGKKEGAKLETGGSRLGDK	1046.58	00007746-RA	342	351	1		5180700	5180700	0	678	1
326	ALSNQLKEAEARAEFAER	KEATQREENFEEQVKALSNQLKEAEARAEF	NQLKEAEARAEFAERSVQKLQKEVDRLEDD	2032.03	00013722-RC	320	337	1		2598100	2598100	0	1229	1
327	ALSSSHQVR	RAVQKLRREVEKAKRALSSSHQVRIEIESF	VEKAKRALSSSHQVRIEIESFFEGDDFSET	983.515	00008520-RA	298	306	1	1	6582400	6412200	170190	758	1
328	ALTGGIVGLFK	LNLDSMMEAKRSAVKALTGGIVGLFKSNKV	SAVKALTGGIVGLFKSNKVTLVNGHGKITG	1074.64	00010306-RB;00010306-RA	137	147	4	1	54668000	54348000	319880	929	2
329	ALTLDTTNSPR	YIGCFDDHSRLLNDKALTLDTTNSPRRCMN	LNDKALTLDTTNSPRRCMNYCLHLGYKYSG	1187.61	00005371-RA	208	218	2	1	2780100	2738900	41140	465	1
330	ALTVPELTQQMFDAK	PGFAPLTSRGSQQYRALTVPELTQQMFDAK	ALTVPELTQQMFDAKNMMAACDPRHGRYLT	1690.86	00011178-RA	283	297	4		69107000	69107000	0	1009	1
331	ALTVPELTTQMFDAK	PGFAPLTARGSVQYRALTVPELTTQMFDAK	ALTVPELTTQMFDAKNMMAACDPRHGRYLT	1663.85	00007599-RA	283	297	3		2445200	2445200	0	657	1
332	ALWPIPTGQVAVSDK	SSSLELCRLTCGDYKALWPIPTGQVAVSDK	ALWPIPTGQVAVSDKVRFFHPDDVSFNLSN	1580.86	00013006-RA	59	73	2	1	3025400	2930000	95389	1180	1
333	ALYIISPDHK	DEEDKDNPDTAMTVRALYIISPDHKLRLAM	AMTVRALYIISPDHKLRLAMTYPTSTGRNV	1155.63	00002084-RA	128	137	6	2	9856300	9279300	577020	204	2
334	ALYNFVGQTSR	GRPRDRTPEPKLVARALYNFVGQTSRELTF	LVARALYNFVGQTSRELTFRRGDIIYVRRQ	1254.64	00008339-RA;00008339-RB	3730	3740	5	2	6584000	6012600	571360	740	2
335	AMDSDWFAQNYMGLK	EFHEAFAGQILANLRAMDSDWFAQNYMGLK	AMDSDWFAQNYMGLKSKVGVPDMNKFNMWG	1775.76	00011153-RB;00011153-RA	388	402	1	3	2257100	118630	2138400	1006	1
336	AMDVVLFGPPK	LGIKDPIHKQKIALKAMDVVLFGPPKDASN	IALKAMDVVLFGPPKDASNYIKDLILVTLL	1172.63	00007141-RA;00007141-RB	140	150	5	1	3958900	3793100	165820	624	1
338	AMNDLAGMDLVPEPK	AYFNRPDIDGWEIRKAMNDLAGMDLVPEPK	AMNDLAGMDLVPEPKIVVAALKACRRVNDY	1599.76	00004804-RA	64	78	3	4	30048000	19159000	10889000	427	4
339	AMNDPEVQAILR	CSVAVNSNPEEVRKRAMNDPEVQAILRDPA	RKRAMNDPEVQAILRDPAMRLILEQMQNDP	1355.69	00001395-RA	496	507	3	2	3479900	2893000	586960	154	1
340	AMQAAGQIPANIVADTPQAAVPVVGSTITR	VPPPGFEHISPLQYKAMQAAGQIPANIVAD	TPQAAVPVVGSTITRQARRLYVGNIPFGVT	2946.56	00004825-RA	110	139	1		11846000	11846000	0	428	1
341	AMQTEGTSISEAR	GAGEAALGIANLCVRAMQTEGTSISEARSK	VRAMQTEGTSISEARSKIWMMDIDGLLAKG	1379.64	00005311-RB;00005311-RA	361	373	2		1778000	1778000	0	458	1
342	AMSNLESIPGGYNALQR	RNPAMLQELMRSQDRAMSNLESIPGGYNAL	SNLESIPGGYNALQRMYRDIQEPMLNAATE	1819.89	00010888-RA	220	236	3	1	3232200	3047400	184750	979	1
343	ANAEAQLWR	EEAEAKGDLQRQLSKANAEAQLWRSKYESE	QRQLSKANAEAQLWRSKYESEGVARAEELE	1057.53	00001002-RF;00001002-RC;00001002-RE;00001002-RI;00001002-RD;00001002-RJ;00001002-RA;00001002-RB;00001002-RG;00001002-RH	1648	1656	3		25989000	25989000	0	119;118	2
344	ANALQNELEESRTLLEQADRGR	ARDDAREQLGISERRANALQNELEESRTLL	LEESRTLLEQADRGRRQAEQELSDAQEQLN	2512.26	00001002-RF;00001002-RC;00001002-RE;00001002-RI;00001002-RD;00001002-RJ;00001002-RA;00001002-RB;00001002-RG;00001002-RH	1962	1983	1		37367000	37367000	0	119;118	1
345	ANEFIEVGKPAR	______________________________	LKRANEFIEVGKPARALDTLYEVFKNKKWA	1329.7	00001718-RA;00001717-RA	15	26	4		3484900	3484900	0	172	1
346	ANFDKEINTAK	DTKIEDNSRMFKLQKANFDKEINTAKAEAQ	KLQKANFDKEINTAKAEAQLAYELQAAKVR	1249.63	00011838-RA	299	309	4		15966000	15966000	0	1078	1
347	ANFFHEYAAK	PIVAPVDTVEVAAAKANFFHEYAAKAAPLH	VAAAKANFFHEYAAKAAPLHRRRRSAILVQ	1196.56	00002819-RA	224	233	6	1	488920000	480340000	8579800	267	3
348	ANLNFQQPPR	______________________________	______________________________	1183.61	00008956-RA	2	11	1		0	0	0	813	1
349	ANNTQYGLAAAVYSK	QQLLKFKTIEEVIERANNTQYGLAAAVYSK	ANNTQYGLAAAVYSKNIDTVNSVVQAVKAG	1569.78	00007747-RA	433	447	4	2	15805000	15405000	400600	679	1
350	ANQVGPWIER	KQQNNEMVRRQFAEKANQVGPWIERQMDAV	QFAEKANQVGPWIERQMDAVTAIGMGLQGS	1168.6	00002684-RC;00002684-RB;00002684-RA	574	583	4	1	45621000	45568000	52709	253	2
351	ANSELSLVSVLR	PMLVNGTKEKNGYVKANSELSLVSVLRLRH	YVKANSELSLVSVLRLRHGDTHMQQCLNLL	1286.72	00001527-RA	2598	2609	1		1625200	1625200	0	159	1
352	ANYGTLGVTASVK	ADSACSSTAYLGGVKANYGTLGVTASVKRG	VKANYGTLGVTASVKRGNCSLSSDPKHHVD	1279.68	00003161-RB;00003161-RA	128	140	4	1	5446900	5056000	390900	298	1
354	APDAPKIEVIR	PAPPTTPKTKVPEIKAPDAPKIEVIREKSP	PEIKAPDAPKIEVIREKSPAGDRKGSLIPG	1207.69	00012398-RA	1631	1641	1		3382600	3382600	0	1136	1
355	APDGFSFSFSK	APHRFFPPGKLSLNRAPDGFSFSFSKA___	SLNRAPDGFSFSFSKA______________	1188.55	00006039-RA	243	253	1	1	4798000	4688400	109680	525	2
356	APDGFSFSFSKA	APHRFFPPGKLSLNRAPDGFSFSFSKA___	LNRAPDGFSFSFSKA_______________	1259.58	00006039-RA	243	254	1		0	0	0	525	1
357	APDLSHYKPPR	WQSYVRALKGTDDMKAPDLSHYKPPRSVFR	DDMKAPDLSHYKPPRSVFRPLLSDFPTWPS	1279.67	00001286-RA	57	67		1	11487000	0	11487000	143	1
358	APFLAIGGNK	AAYGGVRQEDIRGMRAPFLAIGGNKMFKML	IRGMRAPFLAIGGNKMFKMLYDSNFTYDSS	986.555	00005939-RA	2431	2440	5	1	9055400	7195300	1860100	511	5
359	APHKLENKLVVVHGPNLNSETSR	QYPDFGASIKWEYERAPHKLENKLVVVHGP	LVVVHGPNLNSETSRLSIQQLLTYKYESAK	2538.37	00010860-RA	1225	1247	1	1	4083100	3600300	482770	978	1
360	APIAPAAVAPYR	AAPYAAPYAAPYGAKAPIAPAAVAPYRAW_	GAKAPIAPAAVAPYRAW_____________	1195.67	00008793-RA	249	260	1		13204000	13204000	0	782	1
361	APIAPAAVAPYRAW	AAPYAAPYAAPYGAKAPIAPAAVAPYRAW_	KAPIAPAAVAPYRAW_______________	1452.79	00008793-RA	249	262	1		9130800	9130800	0	782	1
362	APIILQGTYSPDR	ASSVGVPLIPTTGVKAPIILQGTYSPDRSA	VKAPIILQGTYSPDRSAFYWSGNFILNVKP	1429.76	00004039-RA	1366	1378	4		29933000	29933000	0	357	3
363	APIRPDVVNFVHMNIAK	NESTGTTIALPAVFKAPIRPDVVNFVHMNI	IRPDVVNFVHMNIAKNSRQPYAVNKDAGHM	1920.04	00008269-RA	32	48	1		47667000	47667000	0	732	1
364	APLGLHFHASWLK	RLLRHNFNRHFNTNRAPLGLHFHASWLKSK	NRAPLGLHFHASWLKSKKEFKEELIKFIEE	1475.8	00003828-RA	426	438	2		12839000	12839000	0	346	1
365	APLLILHPNQNPK	AAKKAVEKAIKANIKAPLLILHPNQNPKFP	IKAPLLILHPNQNPKFPHAELVTLLGALEA	1453.84	00007946-RA	132	144	3	1	2169600	997110	1172500	700	2
366	APLSEGAEDHSFLPTSPPSRPPSSAGNR	DAKRGVFSRLTRLTRAPLSEGAEDHSFLPT	PTSPPSRPPSSAGNRELRLGDRVIVMSSTG	2860.37	00000142-RC;00000142-RD;00000142-RE	212	239	2		2970600	2970600	0	48	1
367	APLVTGALGVGK	GGKIYATGTVCSHYKAPLVTGALGVGKIRC	HYKAPLVTGALGVGKIRCPWHGACFNIATG	1081.65	00009388-RA;00009388-RB;00009388-RC	60	71	6	2	36883000	35380000	1503100	847	1
368	APPPPHGVPFEVMHK	PTESYLRHHPNPTMRAPPPPHGVPFEVMHK	APPPPHGVPFEVMHKQKVVSQFNSPIGLYS	1638.83	00001760-RA	43	57	2	2	63009000	61954000	1055000	177	2
369	APPPPPRPVAR	VEYEDGQYYEEVPARAPPPPPRPVARPAPR	VPARAPPPPPRPVARPAPRPAPRPAPRPAP	1153.67	00006035-RA	207	217	2		8533300	8533300	0	522	1
370	APSAYDAAGATAEREYDALGGAASLPTDPK	RRRQQENSLFMQEQRAPSAYDAAGATAERE	YDALGGAASLPTDPKTFMDAYERGGRGYEG	2935.38	00009733-RA	452	481	1		3971400	3971400	0	880	1
371	APSIYNDIALYK	RDYEIIQRINHPDYKAPSIYNDIALYKLKS	DYKAPSIYNDIALYKLKSRVTLNEYVRPIC	1366.71	00002473-RA	221	232	3	3	6173300	4074400	2098900	228	2
372	APSPGSPDFDLLANTVSDGFKR	YNVAIKLVQLGQNFKAPSPGSPDFDLLANT	DFDLLANTVSDGFKRALIKLPGFHKMAVKE	2290.12	00002903-RA;00002903-RB	874	895	1		3116200	3116200	0	274	2
375	APTKEDLEGQYQP	IPEEIAKSLAFLATKAPTKEDLEGQYQP__	TKAPTKEDLEGQYQP_______________	1474.69	00002580-RA	130	142	1	1	11990000	6394700	5594900	241	1
376	APTPPTPTAPVIPQLSQDSEK	PPPPPQKHYKIIFIKAPTPPTPTAPVIPQL	PTAPVIPQLSQDSEKTLIYVLVKRPEEAPE	2173.13	00006134-RA	173	193	1		4800600	4800600	0	537	2
377	APVSETSIVSPEPK	ALEPTVEASDPNATKAPVSETSIVSPEPKL	KAPVSETSIVSPEPKLSVTEVVSTDASVSS	1439.75	00006258-RA	631	644	3	2	14618000	10063000	4554600	544	3
378	APYAAPYAAPYAAPYAAPYAAPYAAPYAGK	VAPYAAGRYAGYGARAPYAAPYAAPYAAPY	AAPYAAPYAAPYAGKAPYTAPYNTPYAAPY	3018.46	00008793-RA	193	222	2		106180000	106180000	0	782	2
379	APYAEFADFLAK	AYLTPDLWKDMPLSKAPYAEFADFLAKNHR	LSKAPYAEFADFLAKNHRPLPSAAHVDL__	1341.66	00006109-RA	249	260	1		5312000	5312000	0	535	1
380	AQASTLESALQK	GLAMLRLWLTQAGNKAQASTLESALQKIGR	GNKAQASTLESALQKIGRDDIVQQCVFNVD	1245.66	00007754-RA	1464	1475	2	2	5794200	2240400	3553700	680	2
381	AQATLTVQDVPNAPR	GTYTCVASTDLDEAKAQATLTVQDVPNAPR	AQATLTVQDVPNAPRLTKLECNKRDATLSW	1579.83	00004212-RB;00004212-RA;00004212-RD;00004212-RC	601	615	6	1	13632000	12039000	1592800	377	3
382	AQEAVSKIPDVEER	TLQEFDTQVQQSKSKAQEAVSKIPDVEERI	KAQEAVSKIPDVEERIRLAQQKTINAEEAL	1569.8	00010608-RA	1094	1107	2		1699200	1699200	0	957	1
383	AQELWDQIVK	PLSIDGLSIDKLRGKAQELWDQIVKLETEK	KLRGKAQELWDQIVKLETEKYDLEERQKRQ	1228.65	00007084-RB;00007084-RA;00007084-RC	203	212	2	2	11593000	11113000	480690	620	2
384	AQFEDELNR	QQYEEKLYAMLQDVRAQFEDELNRTKSETS	MLQDVRAQFEDELNRTKSETSALYEDKISN	1120.51	00004047-RA	261	269	4	2	8322200	7743000	579220	360	1
385	AQFEDELNRTK	QQYEEKLYAMLQDVRAQFEDELNRTKSETS	QDVRAQFEDELNRTKSETSALYEDKISNLE	1349.66	00004047-RA	261	271	5		9608000	9608000	0	360	1
387	AQGIGVHKPEEIVEFGKQDLK	FFKFSYGRKGLKKVKAQGIGVHKPEEIVEF	HKPEEIVEFGKQDLKVLSDLLADKPFFFGD	2321.24	00010205-RB;00010205-RA	115	135	4		39432000	39432000	0	920	1
388	AQGIQGGAYHYLR	SNTDKTFQTNWNGIKAQGIQGGAYHYLRGS	IKAQGIQGGAYHYLRGSHAVQDQVKNIKTN	1432.72	00000428-RA	68	80	2	3	60426000	538050	59888000	69	3
389	AQIESTTSDYDREKLQER	SGDRKDIEARVAEIRAQIESTTSDYDREKL	ESTTSDYDREKLQERLAKLTGGVAVIKVGA	2168.03	00013897-RA	351	368		1	1721800	0	1721800	1239	1
390	AQIHDIVLVGGSTR	MEPVEKSLRDAKMDKAQIHDIVLVGGSTRI	KAQIHDIVLVGGSTRIPKVQKLLQDFFNGK	1464.8	00013022-RA	329	342	5	2	27424000	24003000	3421300	1182	6
391	AQIWDTAGQER	EFATRSIQVDGKTIKAQIWDTAGQERYRAI	KTIKAQIWDTAGQERYRAITSAYYRGAVGA	1273.61	00011631-RA;00002434-RA	62	72	1	3	6025300	1325300	4700000	225	1
392	AQKFGVPLSEQAK	IKIAGVPVKERLEMRAQKFGVPLSEQAKKE	MRAQKFGVPLSEQAKKEARAARFGIAPSSQ	1401.76	00009334-RA	180	192		1	741080	0	741080	843	1
393	AQKVTETVLAAVYK	VEPEVLPDGDHDVDRAQKVTETVLAAVYKA	RAQKVTETVLAAVYKALNDHHVYLEGTLLK	1519.86	00011621-RA	202	215	3	2	13196000	3881700	9313800	1053	1
394	AQLLNDALSLAR	ALLTTDFENLPELTRAQLLNDALSLARAGL	LTRAQLLNDALSLARAGLTPYNVALNLTKQ	1283.72	00012036-RA	606	617	1	1	1876500	1802500	74054	1093	1
395	AQNEELEDELQMTEDAK	EKAKRVLESQLAEQKAQNEELEDELQMTED	NEELEDELQMTEDAKLRLEVNMQALRTQFE	1991.86	00004979-RA	1460	1476	1	1	8151500	8091000	60454	436	1
396	AQQEEFAQFR	VRRLKSVGSEVEVIKAQQEEFAQFRTQVVD	VEVIKAQQEEFAQFRTQVVDPIAKTVDEVN	1252.58	00010707-RA	5911	5920	3	1	7743700	7065500	678160	965	2
397	AQQELEEAEER	EAEEIAALNLAKFRKAQQELEEAEERADLA	KFRKAQQELEEAEERADLAEQAIAKFRTKG	1330.6	00001002-RF;00001002-RC;00001002-RE;00001002-RI;00001002-RD;00001002-RJ;00001002-RA;00001002-RB;00001002-RG;00001002-RH	2183	2193	2		9970200	9970200	0	119;118	1
398	AQQELEEAEERADLAEQAIAK	EAEEIAALNLAKFRKAQQELEEAEERADLA	EAEERADLAEQAIAKFRTKGRAGSAGRGGS	2341.14	00001002-RF;00001002-RC;00001002-RE;00001002-RI;00001002-RD;00001002-RJ;00001002-RA;00001002-RB;00001002-RG;00001002-RH	2183	2203	1		9409900	9409900	0	119;118	1
399	AQQIEQLVAK	______________________________	______________________________	1126.63	00000070-RC;00000070-RB;00000070-RA	2	11	4		3724700	3724700	0	43	1
400	AQQYSDLFSATR	YVRPAEKHADDLMMKAQQYSDLFSATRQDA	MMKAQQYSDLFSATRQDAGIALQASKAYQD	1385.66	00003473-RA	1787	1798	1		1038800	1038800	0	324	2
401	AQSAHLLLR	______________________________	______________________________	1007.59	00008250-RA	2	10	6	5	35682000	22253000	13429000	730	6
402	AQSGIVFLDEVDKIGAVPGIHQLR	VIGKLLQDANYSVEKAQSGIVFLDEVDKIG	EVDKIGAVPGIHQLRDVGGEGVQQGMLKML	2561.4	00013112-RA	325	348	1		1641600	1641600	0	1188	1
403	AQSVGGGLQYNHNSGLHGGLDATHNR	GNVHGSRVFGGPYNRAQSVGGGLQYNHNSG	HNSGLHGGLDATHNRGVGTSYSATVGGSRR	2659.26	00009304-RA;00009302-RA	71	96	1	1	7416800	5964200	1452600	839	2
404	AQSVGGGLQYQHNSGLHGGLDATHNR	GNVHGSRVFGGPYNRAQSVGGGLQYQHNSG	HNSGLHGGLDATHNRGVGTSYSATVGGSRR	2673.28	00009303-RA	79	104	1		3708500	3708500	0	840	1
405	AQVPASPSIGEGVR	PQYRPPQATNGVSNRAQVPASPSIGEGVRT	RAQVPASPSIGEGVRTHPIMGLSPYQNKWV	1366.72	00011077-RA	162	175	2		3623100	3623100	0	995	1
406	AQVYGIPQNR	NPLHVDYIFAAANLKAQVYGIPQNRNRDAI	AANLKAQVYGIPQNRNRDAIAEMVRKVHVP	1144.6	00001090-RA	768	777	8	6	14881000	13773000	1107800	128	4
409	AQYQDQLAR	KRKTLAEETRQHQARAQYQDQLARKRYEDQ	RQHQARAQYQDQLARKRYEDQLLQQQRVND	1091.54	00009752-RA	129	137	1		13054000	13054000	0	884	1
410	ARDDAREQLGISER	AQLKDVQTALEEEQRARDDAREQLGISERR	RARDDAREQLGISERRANALQNELEESRTL	1614.81	00001002-RF;00001002-RC;00001002-RE;00001002-RI;00001002-RD;00001002-RJ;00001002-RA;00001002-RB;00001002-RG;00001002-RH	1947	1960	2		35490000	35490000	0	119;118	1
411	ARFQMQQQQHQQHQQASALAK	SSPQVLRLQAQAQKKARFQMQQQQHQQHQQ	QQQHQQHQQASALAKETRGGVEDQLADSEM	2491.23	00010059-RA	1027	1047	1		10549000	10549000	0	907	1
412	ARGVVMGTGLNTAIGK	KKNILFSGTNVAAGKARGVVMGTGLNTAIG	RGVVMGTGLNTAIGKIRTEMSETEEIKTPL	1543.85	00000880-RB;00000880-RC;00000880-RA	216	231	4		7888700	7888700	0	108	2
413	ARLEEVSPNLTR	ILGYKLPYDTLNEIRARLEEVSPNLTRYGE	EIRARLEEVSPNLTRYGEAENANYFRQASE	1383.75	00006018-RA	645	656	4		4927800	4927800	0	519	1
414	ARPGVPVTLATVTDQR	YEGRSGRKVFVTLPRARPGVPVTLATVTDQ	RPGVPVTLATVTDQRRNGANLLAPYPDWQS	1679.93	00004675-RA	150	165	4	1	7020000	4970700	2049300	420	3
415	ARPVTTTYRPTYAQSTPTPQPVFR	EENVPVRVPVRTTPRARPVTTTYRPTYAQS	PTYAQSTPTPQPVFRPSPSPKAAFISQPTP	2734.42	00006034-RA	215	238	5	1	22058000	21879000	179030	521	3
416	ARQAYALQQAEDAGDDAYQSAGNAAYVK	QTAGAPKGAVLVAPRARQAYALQQAEDAGD	GDDAYQSAGNAAYVKAGNAAYHQAYQAAYQ	2944.36	00002015-RA	59	86	1		2202700	2202700	0	196	1
417	ASAGLTTSGASAFGIVR	RYESPDSLGVSNILRASAGLTTSGASAFGI	AGLTTSGASAFGIVRSLQQIGASLSVTSDR	1564.82	00010904-RA	79	95	3	1	14733000	9665400	5067800	981	1
418	ASALEGYVNR	______________________________	______________________________	1078.54	00009996-RA	2	11	1	1	2207800	2104100	103690	902	1
419	ASAQLAAELK	VNSEGGVLYHENQLKASAQLAAELKVKPMA	ENQLKASAQLAAELKVKPMAVF________	1000.56	00003114-RA	338	347		1	3244600	0	3244600	294	1
420	ASAVPVVAVR	______________________________	______________________________	967.581	00009004-RA	2	11	4	1	11042000	10941000	101620	815	1
421	ASAWTLSNMYR	SGSGDSSQTQCLDVKASAWTLSNMYRDQPL	LDVKASAWTLSNMYRDQPLFMNFRPRTEEA	1298.61	00011528-RA	164	174	13	17	1091300000	101270000	990000000	1044	15
422	ASDATLKDR	FEKSIKPCDLVLYMKASDATLKDRLLKRAV	LVLYMKASDATLKDRLLKRAVTSGRTDDNE	975.499	00003549-RA;00003549-RB	131	139	3	2	27891000	14120000	13770000	331	2
423	ASDNFQYTDPIDHSVANK	VGTVLTSGGKSYKVKASDNFQYTDPIDHSV	NFQYTDPIDHSVANKQGIRVIFEDGSRLIY	2020.91	00010600-RB	470	487	5	1	10067000	9711100	356330	956	1
424	ASEEILGIER	EIDKCQNEIDALNEKASEEILGIERNYNRL	ALNEKASEEILGIERNYNRLKKPHFEKRND	1115.58	00012740-RA	52	61	5	3	7089200	4766400	2322800	1160	1
425	ASEGHLNLQMGYNK	MAEKQERHFTEEQLRASEGHLNLQMGYNKG	RASEGHLNLQMGYNKGASQSGLGSFGNTRH	1560.74	00008327-RA	140	153	1		4837800	4837800	0	737	1
426	ASEIEKELEK	IKVMEYAVRGPLVIRASEIEKELEKGAKKP	PLVIRASEIEKELEKGAKKPFNEVIKANIG	1174.61	00010906-RA	97	106	6	1	17781000	17650000	131480	982	3
427	ASEVEETLKR	______________________________	______________________________	1160.6	00011046-RA	2	11	1	2	10327000	5595400	4731600	993	2
428	ASFPGSIAFDEYGRPFIIIKDQDR	______________________________	DEYGRPFIIIKDQDRQKRLIGNDAIKSHIL	2741.38	00011307-RA	2	25	1		6791300	6791300	0	1019	1
429	ASGAYIFRPAK	YYEGSKGYNYNSYNRASGAYIFRPAKEDVV	SYNRASGAYIFRPAKEDVVPITSYANISIF	1179.64	00006789-RA	641	651	4	1	21384000	17020000	4363800	592	1
430	ASGNYATVIAHNPDTKR	CNLEEKTGDRGRLARASGNYATVIAHNPDT	GNYATVIAHNPDTKRSRVKLPSGAKKVIPS	1813.91	00008579-RA	129	145	2	1	86202000	85294000	908200	763	1
431	ASGVFKLQPK	SSMYYNGVKANLIKKASGVFKLQPKSSEFL	NLIKKASGVFKLQPKSSEFLKLTVKADEYL	1073.62	00010474-RA	554	563	2		3951500	3951500	0	945	1
432	ASHKDLLADIAK	AKITSFEKEFLAHIKASHKDLLADIAKEGK	HIKASHKDLLADIAKEGKITEATDAKLKGI	1280.71	00003033-RA	464	475	5	4	102580000	101300000	1284900	286	1
433	ASHKDLLADIAKEGK	AKITSFEKEFLAHIKASHKDLLADIAKEGK	ASHKDLLADIAKEGKITEATDAKLKGIVSS	1594.87	00003033-RA	464	478	6		64470000	64470000	0	286	2
434	ASIDQYIEMGR	FVALFTVPKIYENNKASIDQYIEMGRSKVA	ENNKASIDQYIEMGRSKVADITSKVKAAVP	1281.6	00001901-RA	176	186	5	1	11751000	10665000	1086000	191	0
435	ASIYGRPGVSYLDFPANLLSAQVER	PTAHLIPQHVEAAVRASIYGRPGVSYLDFP	YLDFPANLLSAQVERGSVTLASPCPTPPLL	2722.41	00005249-RA	151	175	1		1894400	1894400	0	453	1
436	ASLAESDKITLEVAR	QEEEDLSEIVQLVGKASLAESDKITLEVAR	ASLAESDKITLEVARLLKEDFLQQNSYSPY	1601.86	00002188-RB;00002188-RA	496	510	2		4496300	4496300	0	205	1
440	ASLILNRK	______________________________	______________________________	913.571	00012286-RA	2	9	6	4	8865100	6034700	2830400	1123	2
441	ASLRLEKDDESLTVYHFK	LEGFKVLSPAYGPTRASLRLEKDDESLTVY	RLEKDDESLTVYHFKAHYNNKEPNQVSVEV	2150.1	00010860-RA	978	995	11	8	158690000	148760000	9928500	978	2
442	ASNAESKVFYLK	CYDVLGLLDRYLIPKASNAESKVFYLKMKG	IPKASNAESKVFYLKMKGDYYRYLAEVATG	1355.71	00006451-RB;00006451-RA	111	122	1	2	10495000	9009300	1486100	559	1
443	ASNEYGEAVTTASMK	ISPVYPEDSGEYSCRASNEYGEAVTTASMK	ASNEYGEAVTTASMKVQGKRSIILESQLPK	1557.7	00011138-RC;00011138-RD	2704	2718	1		1876200	1876200	0	1002	1
444	ASNGVVLATENK	ALAAVAAGAPSVGIKASNGVVLATENKHKS	GIKASNGVVLATENKHKSILYEEHSVNKVE	1201.63	00007604-RA	40	51	1	1	5579400	4082300	1497100	660	1
445	ASNIVESPFPK	IKDSNKRRFGIHCRKASNIVESPFPKIDIP	HCRKASNIVESPFPKIDIPKVLISELIWNT	1187.62	00002670-RA	53	63	6	2	21436000	20213000	1223100	250	0
446	ASPGISDQFVK	DAIEELKNAFELAERASPGISDQFVKEMVQ	LAERASPGISDQFVKEMVQKLLPATSEPRL	1147.59	00003331-RA	546	556	2	2	11447000	7970700	3476500	315	2
447	ASQATGPSPTSGAVAGALHTDK	GSGLFGSVKAGDLSKASQATGPSPTSGAVA	SPTSGAVAGALHTDKQISNIRSVIAKRLLQ	2023	00006363-RA	240	261	1		6518600	6518600	0	552	1
448	ASQTQGIQQLLAAEKR	______________________________	SQTQGIQQLLAAEKRAAEKVAEAKKRKARR	1740.95	00012790-RA	2	17	1		9782600	9782600	0	1163	1
449	ASQYGVQGYPTIK	KVKLGALDATVHQLKASQYGVQGYPTIKFF	LKASQYGVQGYPTIKFFPPGKKDSSSVEDY	1410.71	00005153-RA	233	245	6	1	67972000	66848000	1123500	446	2
450	ASSSSNSDSLK	QMQEASNDLYFPLSKASSSSNSDSLKYLAW	PLSKASSSSNSDSLKYLAWAAFRDAVAQAG	1081.49	00006757-RA	607	617		1	1401800	0	1401800	586	1
451	ASVIEALRR	IGQPIMSVRSSDRYKASVIEALRRAKFKFP	SSDRYKASVIEALRRAKFKFPGRQKIYVSK	1013.6	00000666-RA	163	171	4	2	9867400	9468400	398930	92	1
452	ASVIPGAAPSYVSPNAK	RDLPLPKGPAVAPPKASVIPGAAPSYVSPN	VIPGAAPSYVSPNAKSGQGDQETKKVDVED	1627.86	00010017-RA	285	301	3	1	9641300	9033100	608160	906	2
453	ASVNVQQK	ALHQVAGQYVGVLMKASVNVQQKSDNIVSV	YVGVLMKASVNVQQKSDNIVSVQVNSAEYA	872.472	00006757-RA;00005454-RA;00005455-RA;00005456-RA	50	57	3		79210000	79210000	0	472;586	1
454	ASVSPDKEAAK	NQVGSFVVSHLRNLRASVSPDKEAAKQFLG	RNLRASVSPDKEAAKQFLGNIISKKRFPID	1101.57	00010860-RA	582	592	1	1	14095000	12855000	1240000	978	1
455	ASVSPDKEAAKQFLGNIISK	NQVGSFVVSHLRNLRASVSPDKEAAKQFLG	DKEAAKQFLGNIISKKRFPIDQRKFSQNYE	2102.14	00010860-RA	582	601	2	3	23659000	15909000	7749400	978	2
456	ASVTYLAMGSHFLQDTVNRPGFAK	ECTRKMRNQVQNELKASVTYLAMGSHFLQD	SHFLQDTVNRPGFAKFFLESASEERQHALK	2609.31	00007647-RA	54	77	1		3400400	3400400	0	667	1
457	ASYDKDSFSLNSK	GTVTVDADLVATDLKASYDKDSFSLNSKVQ	LKASYDKDSFSLNSKVQKQGDNKYIAKIEF	1460.68	00010860-RA	1179	1191	11	7	151610000	140330000	11280000	978	4
458	ASYNQNLEFR	PIYFVASDRFLGDQRASYNQNLEFRLRIGE	LGDQRASYNQNLEFRLRIGENGPAPTVEDV	1240.58	00010608-RA	267	276	3	1	13197000	3688300	9508700	957	1
459	ASYSSGASYSSSAYSAAPSYSAASSGGYR	SSGPAVASYSSAPAKASYSSGASYSSSAYS	SAAPSYSAASSGGYRYASAAPAYSAPAYTP	2799.19	00002727-RA	490	518	1		1568100	1568100	0	257	1
460	ATAALDPVATSEAAK	DGAKNADAISAALQKATAALDPVATSEAAK	ATAALDPVATSEAAKSFAHLVRAIEQGSKA	1414.73	00010860-RA	308	322	7	5	1169600000	1.0721e+09	97521000	978	7
461	ATAALDPVATSEAAKSFAHLVR	DGAKNADAISAALQKATAALDPVATSEAAK	VATSEAAKSFAHLVRAIEQGSKADILQVYN	2225.18	00010860-RA	308	329	5	3	117890000	115910000	1978900	978	2
462	ATAVGLSLIK	QFIKTLCSNLLGKIKATAVGLSLIKGFDKA	LGKIKATAVGLSLIKGFDKAEGGGIDLISH	971.602	00012148-RA;00012148-RB	112	121	3	3	14080000	8175500	5905000	1109	2
463	ATDSVISGPGK	NAICIGRHAFGDQYKATDSVISGPGKLELV	DQYKATDSVISGPGKLELVFTSQDGKTVTN	1030.53	00009705-RA	177	187	1	3	9880600	227050	9653500	878	1
464	ATDVFANTEDGR	EVYEKELKQGSATIKATDVFANTEDGRKRW	TIKATDVFANTEDGRKRWKDLRSRVVEHNI	1294.58	00004760-RA	421	432	4	1	3450700	3294800	155920	424	2
465	ATEDVINTTNLIEK	LTNENDHDDEEKENRATEDVINTTNLIEKE	RATEDVINTTNLIEKEKEALESPRSQEDKK	1559.8	00011045-RA	489	502	4		6775800	6775800	0	992	1
466	ATEGPFLVSGSR	AHAAINDAAGTDNKRATEGPFLVSGSRDKT	NKRATEGPFLVSGSRDKTIKVWDVGIGVCL	1219.62	00000923-RB;00000923-RA	267	278	1		0	0	0	112	1
467	ATEVIAVDDEQPVK	LSVSFVSKKPYADLRATEVIAVDDEQPVKF	RATEVIAVDDEQPVKFSTETVFFVEKYEIV	1512.77	00003469-RA	493	506	4	2	3483800	3025400	458410	323	1
468	ATFFVSHK	MFNGKRKNPNGCDVKATFFVSHKYTNYSAV	PNGCDVKATFFVSHKYTNYSAVQEMHRKGH	935.486	00003829-RA	242	249	5	1	37999000	36792000	1207400	347	2
469	ATGEAEAGIGSVLGK	KREEVVKQIKEATGKATGEAEAGIGSVLGK	ATGEAEAGIGSVLGKAKGLLNF________	1358.7	00000546-RA	188	202	5	6	153010000	136640000	16376000	82	6
470	ATGEEDYIYR	KLTVNQELEGGVLKKATGEEDYIYRPLVNP	GVLKKATGEEDYIYRPLVNPEAGAKVVVKY	1215.54	00010860-RA	238	247	3	2	13394000	11512000	1882100	978	3
472	ATIERDGIAETFR	SKIPFNITPGSEQVRATIERDGIAETFRQF	VRATIERDGIAETFRQFGGTVLANACGPCI	1477.75	00004755-RA;00004755-RC;00004755-RB	424	436	5	1	7437100	7406300	30829	423	1
473	ATILSLETK	AKLSELETSQRSKTKATILSLETKINNLEE	QRSKTKATILSLETKINNLEEQLEAEAKER	974.565	00004979-RA	1728	1736	6		28526000	28526000	0	436	1
474	ATKVTGQLLK	______________________________	______________________________	1057.65	00004234-RA	2	11	1	1	2432600	2116000	316500	379	1
475	ATLDSEANDGTYDLSR	______________________________	TLDSEANDGTYDLSRSPVFTASDMDKLRNK	1726.76	00011162-RA	2	17	1	1	2183200	2046900	136310	1007	1
477	ATLEQEYIPPLYVAR	MCLEGTYLEPDLTLKATLEQEYIPPLYVAR	ATLEQEYIPPLYVARHVCMKSQIPYNHSLP	1761.93	00000946-RA	129	143	1	1	5122900	4591000	531970	113	1
478	ATLLGKFR	LEDTKRLADEESRERATLLGKFRNLEHDID	DEESRERATLLGKFRNLEHDIDNLREQVEE	904.549	00001002-RF;00001002-RC;00001002-RE;00001002-RI;00001002-RD;00001002-RJ;00001002-RA;00001002-RB;00001002-RG;00001002-RH	1611	1618	1		9218300	9218300	0	119;118	1
479	ATPQPQILK	ASWKTEPQTCGGNLRATPQPQILKSPGYPQ	CGGNLRATPQPQILKSPGYPQHYPGGLECL	994.581	00005222-RA	370	378	6	1	8432000	8102600	329390	451	1
480	ATSDGTLVNIAR	HEELGRLLDLLEQQRATSDGTLVNIARGLF	QQRATSDGTLVNIARGLFLQHDLLVNQTFI	1216.64	00011188-RA	120	131	4	1	12487000	10702000	1785600	1010	3
481	ATSPIASEPPAAQQSVAPVESSAKTEVLITK	STDASVSSSATLETKATSPIASEPPAAQQS	APVESSAKTEVLITKTAEVVASPPTEAQAI	3106.64	00006258-RA	667	697	1		13382000	13382000	0	544	1
482	ATSQFEKR	ELKVLAQQARSELSKATSQFEKRVQEVLAE	ARSELSKATSQFEKRVQEVLAEKDKKTGKA	965.493	00011775-RA	170	177	5	2	24925000	11195000	13731000	1072	1
483	ATTNAGEGEDYFIEQR	LAGLEPGTKYRIHIKATTNAGEGEDYFIEQ	TTNAGEGEDYFIEQRTRGSQAAPPDVPVFR	1799.8	00004212-RB;00004212-RA;00004212-RD;00004212-RC	993	1008	6	2	11435000	9889900	1545200	377	3
484	ATTQEKVEALK	LDTVTSGIYIWVGKKATTQEKVEALKSGQS	VGKKATTQEKVEALKSGQSFLSEKKYPAWT	1216.67	00009831-RA;00009831-RB	322	332	2	2	46142000	35252000	10890000	891	3
485	ATTRLMTMPR	RSSTDSCSWVSSPYRATTRLMTMPRMWWLF	SSPYRATTRLMTMPRMWWLFQVLAEVRTVV	1176.61	00012333-RA	18	27	2		2575900	2575900	0	1124	0
486	ATYGVEFIDRTGK	KFSQVTRILIDEITKATYGVEFIDRTGKTV	TKATYGVEFIDRTGKTVRALARKEVILSAG	1455.74	00009393-RA	748	760	1	2	2908400	163610	2744800	848	1
487	AVAEVLRQPPK	QIPYVFSHEVKQIERAVAEVLRQPPKMAFV	QIERAVAEVLRQPPKMAFVIVSKRINTRVF	1206.71	00008176-RA	765	775	5		3403200	3403200	0	725	1
488	AVAHAPVVAHAPVVAHAPVAYHTPVAYHAPVAYHAPVAR	AVVHKEPAAHPVAVKAVAHAPVVAHAPVVA	VAYHAPVAYHAPVARYAAPVAYHAPLAYHS	3984.12	00008794-RA	137	175	4		81333000	81333000	0	783	2
489	AVAKPEEIEGQPLEK	______________________________	AVAKPEEIEGQPLEKTEALEEISPELLYKH	1636.87	00002073-RB;00002073-RA	2	16	2		5008500	5008500	0	201	1
490	AVANINEQIAPALLK	RDGDKGSYHAKGVLKAVANINEQIAPALLK	AVANINEQIAPALLKAGLEVTQQKEIDQFM	1563.9	00013734-RA	100	114	2	3	83507000	81586000	1920700	1232	6
491	AVANQTSATFLR	ILYGPPGTGKTLLAKAVANQTSATFLRVVG	LAKAVANQTSATFLRVVGSELIQKYLGDGP	1277.67	00000289-RA	238	249	4	3	48614000	46692000	1922000	59	4
492	AVAPVAYAAPVAK	PAAYAAPAYHAPVVKAVAPVAYAAPVAKVV	VKAVAPVAYAAPVAKVVAPAYAAAPAYAPA	1226.7	00008846-RA	69	81	1	1	6932700	6695300	237420	796	1
493	AVAPVDDYDPNPSYSYAYDIKDGLTGDSKSQQESR	VAAPVAYAAPAYAAKAVAPVDDYDPNPSYS	KDGLTGDSKSQQESRQGDVVQGSYSLVEPD	3850.74	00008842-RA	53	87	1		6419700	6419700	0	792	1
494	AVASAVSSLTEDLR	STTPKRTQSNYMMWRAVASAVSSLTEDLRK	RAVASAVSSLTEDLRKRQLEYGTALSGRTE	1417.74	00009038-RA;00009038-RB	387	400	5	1	9665100	8666700	998430	817	2
495	AVASAVSSLTEDLRKR	STTPKRTQSNYMMWRAVASAVSSLTEDLRK	VASAVSSLTEDLRKRQLEYGTALSGRTERE	1701.94	00009038-RA;00009038-RB	387	402	5	2	4997600	4285100	712440	817	1
496	AVASQLDANFLK	LLYGPPGTGKTLLARAVASQLDANFLKVVS	LARAVASQLDANFLKVVSSAIVDKYIGESA	1275.68	00003061-RA	190	201	5	4	11687000	4466600	7220600	290	1
497	AVASYSVSPAYSSYK	TLGVAYSTPQYSAPKAVASYSVSPAYSSYK	AVASYSVSPAYSSYKSTPGYKYESAAPAVS	1578.76	00002727-RA	125	139	5	2	16947000	15507000	1440400	257	1
498	AVAVFSFVPK	DKTKVESNEVSLPGRAVAVFSFVPKAKE__	SLPGRAVAVFSFVPKAKE____________	1063.61	00000497-RA;00000494-RA	592	601	2	2	8633700	8252400	381300	77	1
499	AVAVVVDPIQSVK	VDINTQQSFEALSERAVAVVVDPIQSVKGK	ERAVAVVVDPIQSVKGKVVIDAFRLINPNM	1323.78	00006584-RA	141	153	5	2	7944500	6464300	1480300	568	3
500	AVDADYDPNPSYSYAYDIKDALTGDSKSQHESR	PAYAAAPAYAPAYAKAVDADYDPNPSYSYA	KDALTGDSKSQHESRNGDVVQGSYSLVEPD	3677.64	00008846-RA	100	132	1		4000300	4000300	0	796	1
501	AVDADYDPNPSYSYAYDIKDALTGDSKSQQESR	YAAPAPVAYAAPVAKAVDADYDPNPSYSYA	KDALTGDSKSQQESRQGDVVSGSYSLVEPD	3668.64	00008844-RA	106	138	1		5545700	5545700	0	794	1
502	AVDADYDPNPSYSYAYDIKDALTGDSKTQQESR	KVVAPAYAAAPAYAKAVDADYDPNPSYSYA	KDALTGDSKTQQESRQGDVVQGSYSLVEPD	3682.65	00008843-RA	75	107	1		33220000	33220000	0	793	2
503	AVDNSYNSQPESFR	VPVNPSSKTVEVWVKAVDNSYNSQPESFRN	KAVDNSYNSQPESFRNIWNLRGVLGNAYHR	1612.71	00001032-RA;00001032-RB	426	439	1		1316300	1316300	0	121	0
504	AVDTAFSSVRK	IRSLDGNSVVSQYSKAVDTAFSSVRKYDTR	QYSKAVDTAFSSVRKYDTRVSNDGVAITPA	1179.62	00000454-RA	72	82	1		3790100	3790100	0	74	2
505	AVEAVVNDLK	AAGANPMDLKRGIDKAVEAVVNDLKKQSRE	RGIDKAVEAVVNDLKKQSREVGGSNEKIKQ	1056.58	00014024-RA	122	131	2	1	1773500	1117400	656120	1245	1
506	AVEAVVNDLKK	AAGANPMDLKRGIDKAVEAVVNDLKKQSRE	GIDKAVEAVVNDLKKQSREVGGSNEKIKQV	1184.68	00014024-RA	122	132	1	2	7253500	6282700	970810	1245	1
507	AVEDKDIGPLVK	SDRSRFTDIEFSGKRAVEDKDIGPLVKTIM	GKRAVEDKDIGPLVKTIMTRCIHCTRCIRF	1282.71	00006018-RA	161	172	7	4	17499000	16649000	849920	519	2
508	AVEELNAGPPR	ILGYMVSEFIAEFKKAVEELNAGPPRIVTH	EFKKAVEELNAGPPRIVTHFHEWQAGVGLI	1151.59	00012234-RA	208	218	3	1	8919500	8178300	741190	1117	1
509	AVEISTAQDVAR	VPMVLVGNKCDLPTRAVEISTAQDVARNYG	PTRAVEISTAQDVARNYGIPFVETSAKTRQ	1258.65	00004104-RA	124	135	1	3	4137600	2993700	1143900	364	1
510	AVENSGTVIGLR	FSPDGRVFQVEYAQKAVENSGTVIGLRGKD	AQKAVENSGTVIGLRGKDGVVFAVEKLITS	1214.66	00001877-RA	28	39	4	1	8362200	8252700	109560	187	1
511	AVEYYGESIGTR	FMPGCKCDTSCSHLRAVEYYGESIGTRLRV	HLRAVEYYGESIGTRLRVFPCGSWEDYKDG	1343.64	00006703-RA	243	254	3	4	57949000	4013000	53936000	582	6
512	AVFPSIVGRPR	SGMCKAGFAGDDAPRAVFPSIVGRPRHQGV	DAPRAVFPSIVGRPRHQGVMVGMGQKDSYV	1197.7	00004792-RA;00004787-RA;00005746-RA;00009200-RA	30	40	18	11	13257000000	9164800000	4.0921e+09	425;494;828	13
513	AVFPSIVGRPRHQGVMVGMGQK	SGMCKAGFAGDDAPRAVFPSIVGRPRHQGV	GRPRHQGVMVGMGQKDSYVGDEAQSKRGIL	2350.25	00004792-RA;00004787-RA;00005746-RA	30	51	1		4098000	4098000	0	425;494	1
514	AVFTDEEPVLSTR	ELSRIHLFNIVTQYRAVFTDEEPVLSTRQL	YRAVFTDEEPVLSTRQLSLAESTIFHSWIN	1462.73	00003922-RA;00002019-RA	34	46	3		3637800	3637800	0	197	1
515	AVFVDLEPTVVDEVR	NTFFSETGAGKHVPRAVFVDLEPTVVDEVR	AVFVDLEPTVVDEVRTGTYRQLFHPEQLIT	1686.88	00003003-RA;00010604-RA;00008207-RA	65	79	3	2	295740000	294200000	1543400	285;726	1
516	AVFVDLEPTVVDEVRTGTYR	NTFFSETGAGKHVPRAVFVDLEPTVVDEVR	LEPTVVDEVRTGTYRQLFHPEQLITGKEDA	2265.16	00003003-RA;00010604-RA;00008207-RA	65	84	1		4950900	4950900	0	285;726	1
517	AVGIAFNYAPGEAQK	LESPKDEFGNSSGRKAVGIAFNYAPGEAQK	AVGIAFNYAPGEAQKVAETAAEKRKTLLEK	1534.78	00011045-RA	754	768	4		8966900	8966900	0	992	2
518	AVGIAFNYAPGEAQKVAETAAEK	LESPKDEFGNSSGRKAVGIAFNYAPGEAQK	APGEAQKVAETAAEKRKTLLEKSGNEPDVV	2334.19	00011045-RA	754	776	2		6290800	6290800	0	992	1
519	AVGIDHIPELIK	YLTTCMAMMLGPTGRAVGIDHIPELIKYSH	TGRAVGIDHIPELIKYSHDNVMSDQPDLLT	1303.75	00001272-RB;00001272-RA	159	170	1	1	1739700	1372600	367100	142	0
520	AVGIEVAR	SQICVNSPPAVEFGRAVGIEVARPAFRGGF	PAVEFGRAVGIEVARPAFRGGFI_______	813.471	00011523-RA	123	130		1	0	0	0	1040	1
521	AVGIEVARPAFR	SQICVNSPPAVEFGRAVGIEVARPAFRGGF	FGRAVGIEVARPAFRGGFI___________	1284.73	00011523-RA	123	134	6	4	5292000000	2.9548e+09	2337200000	1040	12
522	AVIASAESAIPITR	AQACADVQVKILPNKAVIASAESAIPITRV	KAVIASAESAIPITRVSVLFRAGSRYESPD	1397.79	00010904-RA	41	54	2	3	48680000	1048200	47632000	981	3
523	AVIDDLSDGLNSK	SDHTLWNALEEVELKAVIDDLSDGLNSKIS	LKAVIDDLSDGLNSKISEGGSNLSVGQRQL	1345.67	00009170-RA	1073	1085	1		482820	482820	0	827	1
524	AVINFPTPPSSLK	GSYSPDKKSFHWDGKAVINFPTPPSSLKLL	GKAVINFPTPPSSLKLLAPASEGKPPSSGA	1369.76	00004039-RA	852	864	2	1	6920900	6383900	536960	357	1
525	AVISLLSSAK	CAEADDRGAALNIKRAVISLLSSAKQSDYG	LNIKRAVISLLSSAKQSDYGSDATHENDVF	987.596	00010860-RA	138	147	6	4	2252200000	2.0993e+09	152830000	978	9
526	AVLGFTESQAK	HEILGLKIFSQDKNKAVLGFTESQAKLEFK	DKNKAVLGFTESQAKLEFKDIGHPIEHATA	1149.6	00001640-RA	173	183	2	3	9692700	5901100	3791600	165	3
527	AVLLAGQPGTGK	GVVLGMVREGKIAGRAVLLAGQPGTGKTAI	AGRAVLLAGQPGTGKTAIAMGLAQALGPDT	1110.64	00013569-RB;00013569-RA	71	82	3	1	20014000	19824000	190130	1219	3
528	AVLVDLEPGTMDSVR	NVYYNESSSSKYVPRAVLVDLEPGTMDSVR	AVLVDLEPGTMDSVRSGPIGRMFRPDNFIF	1600.81	00010841-RA	63	77	2	3	7693100	1863000	5830100	977	1
529	AVNDLTDSYGQEWTYR	LPMTLFGIRKHWDSKAVNDLTDSYGQEWTY	VNDLTDSYGQEWTYRDRKALEYTCHTAFFV	1916.85	00008375-RA;00008375-RB	996	1011	3	1	3050600	2980000	70589	744	1
530	AVNFAVLPTTVAK	HGNPVDEENFEEAIRAVNFAVLPTTVAKNV	IRAVNFAVLPTTVAKNVEEILNDSCCINLT	1329.77	00011126-RA	276	288	4	2	10708000	10300000	407980	999	1
531	AVNTSALSGAGVMR	PDFREFLEADMELPKAVNTSALSGAGVMRL	KAVNTSALSGAGVMRLFNKVGETVNKITYK	1332.68	00004525-RA	235	248	5	4	7345100	6132200	1212900	404	2
532	AVNTVGESDPLETTK	VVRLIHRKEYLFRVKAVNTVGESDPLETTK	AVNTVGESDPLETTKTTIARNEFDEPEAPE	1559.77	00012398-RA	5984	5998	2	1	6723900	6303000	420900	1136	2
533	AVPSPDGKYYTLNGSK	TEPSSGSDAGSIKTRAVPSPDGKYYTLNGS	VPSPDGKYYTLNGSKIWISNGGFAEIMTVF	1695.85	00005679-RA	216	231	1	1	8457000	8067300	389700	484	1
534	AVPSPWQQPSSATPAPLLNDPTVQK	NQSGPGAPGGVPPPKAVPSPWQQPSSATPA	SATPAPLLNDPTVQKALDSLIQGDLLKKIT	2628.35	00009572-RA	443	467	2		3390900	3390900	0	865	1
535	AVPSTVVTEPGGIYR	LREDVHANVISPSKRAVPSTVVTEPGGIYR	AVPSTVVTEPGGIYRVDFTPSEVGSHLVEV	1544.82	00008957-RA	53	67	4		6558800	6558800	0	814	2
536	AVPTQLLLVK	ADRYAAIKKKSLVDRAVPTQLLLVKNVGKK	SLVDRAVPTQLLLVKNVGKKGVMSIATKVA	1080.69	00008176-RA	623	632	6	3	23102000	21843000	1259200	725	1
537	AVPVETLLSHYQTR	LSYIADYSCHHPQARAVPVETLLSHYQTRG	RAVPVETLLSHYQTRGKAFFPQVTVLHQCD	1612.86	00013447-RA	52	65	3	2	27220000	27015000	204530	1209	1
538	AVQQNIKVDAIH	KCEAAVKHLTCAKTKAVQQNIKVDAIH___	KTKAVQQNIKVDAIH_______________	1334.73	00002739-RA	211	222	1	1	25449000	21896000	3553100	258	2
539	AVQVRPVGAISWHPSYDSASR	LVKAGEDKLLAPNPKAVQVRPVGAISWHPS	VGAISWHPSYDSASRAYDLAILTVSQPFTP	2282.16	00011830-RA	945	965	2	1	16479000	16180000	299320	1076	1
540	AVSEFFEKTYQDDPEKLEQAAAAVGK	LKEKGLMKNGKMDGRAVSEFFEKTYQDDPE	DDPEKLEQAAAAVGKCSTLNVKGKDECEVA	2870.4	00004965-RA	81	106	1		89299000	89299000	0	435	1
541	AVSEQIAQERDNAEKEAR	EKKQRNFDKVLAEEKAVSEQIAQERDNAEK	EQIAQERDNAEKEAREKETRVLSLTRELDD	2043	00004979-RA	1376	1393	1		8343400	8343400	0	436	1
542	AVSHYTLDKVQPR	DISTQLMVLPDNISKAVSHYTLDKVQPRVI	SKAVSHYTLDKVQPRVISFEEQVASIRQHL	1512.8	00006088-RA	93	105		1	3579800	0	3579800	532	1
543	AVTIHKEVAVPVPQPYPVHVEK	GGLGYGGYAHEGVIKAVTIHKEVAVPVPQP	VAVPVPQPYPVHVEKKVPYPVKVAVPVPVD	2436.35	00001536-RA	625	646	2		9678400	9678400	0	161	1
544	AVVAAPAAYAAPAAYAAK	AAYAAPAYHAPVVAKAVVAAPAAYAAPAAY	AAPAAYAAPAAYAAKVDEYDPHPSYSYAYD	1645.88	00008847-RA	50	67	6	1	132850000	131060000	1788700	797	2
545	AVVDEYDPHPQYSFAYDIQDAHTGDYK	PAYHAAPAYAPAYGKAVVDEYDPHPQYSFA	SFAYDIQDAHTGDYKSQHESRDGDVVHGSY	3143.38	00008797-RA	78	104	1		3329000	3329000	0	786	0
546	AVVDEYDPHPQYSFAYDIQDAHTGDYKSQHESR	PAYHAAPAYAPAYGKAVVDEYDPHPQYSFA	QDAHTGDYKSQHESRDGDVVHGSYSLVEPD	3867.7	00008797-RA	78	110	1		2241000	2241000	0	786	1
547	AVVQVFEGTSGIDAK	GTIRSGQVLEVSGSKAVVQVFEGTSGIDAK	AVVQVFEGTSGIDAKNTLCEFTGDILRTPV	1519.79	00000711-RA	79	93	4	3	173760000	172660000	1091900	94	3
548	AVYVQFSNHK	MVTYFTSCMAQLRGRAVYVQFSNHKELKTD	QLRGRAVYVQFSNHKELKTDQTHSNANASA	1191.6	00010723-RA	25	34	3		7449500	7449500	0	968	2
549	AYAAPAYAAPAYAPAYAAPVVK	ATSYSNTYKVSSGVKAYAAPAYAAPAYAPA	AAPAYAPAYAAPVVKAYAAPAYAAPAYAAP	2166.11	00013223-RA	110	131	3	1	78017000	76565000	1452100	1202	1
550	AYAAPAYHAPAAYAAPAYAPAAYAAPAYHAPVVK	PAYAPAVVAPGAPIKAYAAPAYHAPAAYAA	PAAYAAPAYHAPVVKAVAPVAYAAPVAKVV	3386.69	00008846-RA	35	68	1		99872000	99872000	0	796	1
551	AYAAPVVAK	HKTAGVVAAPAPVVKAYAAPVVAKVAAPVA	PAPVVKAYAAPVVAKVAAPVAYAAPAYHAP	888.507	00008847-RA	149	157	1		79149000	79149000	0	797	1
552	AYALLFASR	GRVVVVTGAGAGLGRAYALLFASRGASVVV	GAGLGRAYALLFASRGASVVVNDLGGGRHG	1010.55	00004541-RC	23	31	6	2	14775000	13560000	1214300	405	1
553	AYAPAPVAYAAPYAPK	FNAVVHKDAPAVAVKAYAPAPVAYAAPYAP	YAPAPVAYAAPYAPKVVAPAAPYYG_____	1619.83	00008795-RA	158	173	6	1	44168000	43777000	390510	784	2
554	AYAPAYVAHAPVVAHAPVVAHAPVVAHAPVAAK	LVAGTQAAPQLYASKAYAPAYVAHAPVVAH	VAHAPVVAHAPVAAKVEEYDPHPQYSFAYD	3221.76	00008794-RA	26	58	10	3	111750000	106860000	4893100	783	3
555	AYAPKYPEPEPAYPK	APAPYAPAPAPYAPKAYAPKYPEPEPAYPK	AYAPKYPEPEPAYPKYNFDYSVNDEHTYDI	1719.85	00008804-RA;00008805-RA;00008806-RA	250	264	1		2861500	2861500	0	787	1
556	AYGGSNFIVNSLR	NTDALQVKAKLKDIKAYGGSNFIVNSLRTD	IKAYGGSNFIVNSLRTDLNKLGLTASVTLP	1396.71	00009776-RA	91	103	1		0	0	0	887	1
557	AYGHPSPTVVWSK	TVKVSPGQRVRLDCRAYGHPSPTVVWSKHQ	CRAYGHPSPTVVWSKHQAGYQFYEPKSVTP	1427.72	00009882-RA	2476	2488	3		5163300	5163300	0	894	1
558	AYGPGLEQGVVNK	FVVNVRQGCDPSKCRAYGPGLEQGVVNKSN	CRAYGPGLEQGVVNKSNAFTVETKGAGTGN	1330.69	00012369-RA	1037	1049	6	3	55025000	54376000	649030	1131	1
559	AYGPLQQQVK	GNINEHALTVETLGRAYGPLQQQVKDSLNK	ETLGRAYGPLQQQVKDSLNKQESLLAEIQK	1130.61	00011652-RA	608	617	1	2	2492900	1990700	502240	1057	1
560	AYGVYNEETGIPYR	MKIPLLADKSAKVAKAYGVYNEETGIPYRG	KAYGVYNEETGIPYRGLFIIDDKQRLRQIT	1630.76	00011992-RA	148	161	5	3	163130000	138320000	24808000	1089	7
561	AYGVYNEETGIPYRGLFIIDDKQR	MKIPLLADKSAKVAKAYGVYNEETGIPYRG	GIPYRGLFIIDDKQRLRQITVNDLPVGRSV	2816.41	00011992-RA	148	171	1		3647200	3647200	0	1089	1
562	AYLRDFIYVSQDPKDQLLLGPAYATPK	IMTEAKAKELGLKPKAYLRDFIYVSQDPKD	PKDQLLLGPAYATPKILAKAGLELKDIDVW	3081.62	00011153-RB;00011153-RA	331	357		1	1001800	0	1001800	1006	1
563	AYLSTIVDR	MLGTLEDGRRCSTAKAYLSTIVDRQNLKVS	RCSTAKAYLSTIVDRQNLKVSKYSLVTKIL	1036.56	00003055-RA	291	299	6	3	31009000	5605600	25403000	289	1
564	AYLSTIVDRQNLK	MLGTLEDGRRCSTAKAYLSTIVDRQNLKVS	AKAYLSTIVDRQNLKVSKYSLVTKILIDPI	1519.84	00003055-RA	291	303	1	1	5580600	445400	5135200	289	2
565	AYPLADAALTSK	______________________________	NPKAYPLADAALTSKILALIQQAMNYSQLR	1219.64	00013535-RA	9	20	3	4	7653800	6207300	1446500	1214	1
566	AYQDAFEISK	ATGDTRNAVVEDSQKAYQDAFEISKAKMQP	EDSQKAYQDAFEISKAKMQPTHPIRLGLAL	1170.56	00006451-RB;00006451-RA	150	159	4	2	22058000	21414000	643840	559	1
567	AYSVQLLATR	PDDVSFNLSNVTDFRAYSVQLLATRMTRKF	VTDFRAYSVQLLATRMTRKFQDDLQKMCSG	1120.62	00013006-RA	94	103	2	2	3799000	3388500	410480	1180	1
568	AYTDSGFQGHLTK	YGWVVLGKPKADNVKAYTDSGFQGHLTKVQ	VKAYTDSGFQGHLTKVQIWGRALDVTNEIQ	1423.67	00005222-RA	2749	2761	6	1	14134000	13699000	434570	451	1
569	AYTNVNVQLGSQPR	CGIDDSVKQVDTTLKAYTNVNVQLGSQPRG	KAYTNVNVQLGSQPRGMDLTSDTIVAATIK	1545.79	00007990-RA;00007990-RB	393	406	3	1	16673000	15155000	1518100	706	3
570	DAAAEAQTLQAK	AKMAASQEAVRVRGRDAAAEAQTLQAKLKL	RGRDAAAEAQTLQAKLKLVVNKTKELQAQI	1215.61	00002191-RA	418	429	1		4405300	4405300	0	206	1
571	DAAAITEIRK	GVEQGVDMIFASFIRDAAAITEIRKILGDK	ASFIRDAAAITEIRKILGDKGKDIKIIAKI	1086.6	00012253-RC;00012253-RB;00012253-RA	252	261	6	3	81184000	76418000	4766300	1119	2
572	DAADLLVSEGYAK	CTLFPKECISEWLIRDAADLLVSEGYAKLG	IRDAADLLVSEGYAKLGYKYIIIDDCWMMS	1350.67	00011216-RA	61	73	5	2	9117100	8304000	813180	1013	2
573	DADVGVAQANR	YLSSLGKAQTAAVKRDADVGVAQANRDAGI	AVKRDADVGVAQANRDAGIREAECEKSAMD	1114.54	00011838-RA	253	263	3		14820000	14820000	0	1078	2
578	DAFALAKEK	QLVQMFIGDGAKLVRDAFALAKEKAPAIIF	GAKLVRDAFALAKEKAPAIIFIDELDAIGT	991.534	00003040-RA	262	270	1		2324600	2324600	0	287	1
579	DAGAIAGLNVLR	TVPAYFNDSQRQATKDAGAIAGLNVLRIIN	ATKDAGAIAGLNVLRIINEPTAAALAYGLD	1168.66	00009343-RA;00006098-RA	161	172	3	1	14041000	13919000	122800	844	1
580	DAGDVKFAELR	LPPSATWQQLKDKFRDAGDVKFAELRGKDI	DKFRDAGDVKFAELRGKDIGIIQFNSKWDA	1219.62	00001912-RA;00001912-RB	534	544	1	1	29831000	29759000	71666	192	1
581	DAGFHEPSGGYYVAPEK	______________________________	GFHEPSGGYYVAPEKTSNWESFKQFLYNRE	1822.82	00003519-RA	4	20	1	1	2496300	2237300	258990	328	1
582	DAGIEDTSKFLEK	LGHHMTKEVLEKKLKDAGIEDTSKFLEKVV	LKDAGIEDTSKFLEKVVQDSEGVLHLFPWS	1451.71	00012112-RD;00012112-RC;00012112-RB;00012112-RA	118	130	3	1	10740000	9473400	1266200	1102	1
583	DAGLLEQPGTAK	KERMDLFYNTVKQRKDAGLLEQPGTAKELV	QRKDAGLLEQPGTAKELVAEAERLEIKTKA	1198.62	00002725-RA;00002725-RB	258	269	3	2	14925000	13513000	1411800	256	3
584	DAGQISGLNVLR	TVPAYFNDSQRQATKDAGQISGLNVLRVIN	ATKDAGQISGLNVLRVINEPTAAALAYGMD	1241.67	00000541-RA	211	222	5	1	67245000	67098000	146550	81	2
585	DAGSVSQLQR	RISEKQHAMSDELGRDAGSVSQLQRKHQTF	DELGRDAGSVSQLQRKHQTFLQDLQTLQSQ	1059.53	00001872-RA	440	449	6		25130000	25130000	0	185	3
586	DAGTIAGLNVMR	TVPAYFNDAQRQATKDAGTIAGLNVMRIIN	ATKDAGTIAGLNVMRIINEPTAAAIAYGLD	1216.62	00008520-RA	186	197	11	6	213560000	202380000	11181000	758	4
587	DALSTQIIIPQK	IRCICLMDHPIPNTRDALSTQIIIPQKQVN	NTRDALSTQIIIPQKQVNRKSDIYVSLVSH	1325.76	00005163-RA	312	323	3	1	105290000	98940000	6352800	447	3
588	DAPPTPASEEKPPPSAPSPTQPAPSAPAQPNNAHS	AKGLDAINERMPPRKDAPPTPASEEKPPPS	QPAPSAPAQPNNAHS_______________	3439.63	00007976-RA;00007976-RB	448	482	2	1	7136900	6853100	283780	704	1
589	DAQYYPEPEK	EEGVLVSIPVIGLQKDAQYYPEPEKFKPER	IGLQKDAQYYPEPEKFKPERFEGNNFKPSP	1238.55	00008938-RA	437	446	1		1812900	1812900	0	808	1
590	DASEDYYGYTGALR	MCHLCHGASFRNCRRDASEDYYGYTGALRC	RDASEDYYGYTGALRCLVEGGGDVAFVKHT	1579.68	00007974-RA	625	638	5	1	3580600	3531300	49251	703	2
591	DASYDDIKAK	VPNVSVVDLTVRLGKDASYDDIKAKVKEAS	VRLGKDASYDDIKAKVKEASEGPLKGILGY	1124.54	00005717-RA;00005396-RA	249	258	1	1	118590000	38422000	80164000	489	2
592	DATIALAHQILAK	HAKFMKEMSDKEREKDATIALAHQILAKAH	EKDATIALAHQILAKAHPDAAPIIKHWITI	1363.78	00010707-RA	7680	7692	3		3410500	3410500	0	965	1
593	DAVAQAGTGPALLTIK	SSSDAQKYQSWVAFRDAVAQAGTGPALLTI	AVAQAGTGPALLTIKEWIMSKKVQGNEAAE	1524.85	00006757-RA;00005454-RA;00005455-RA;00005456-RA	641	656	6	3	23801000	14827000	8974100	472;586	1
594	DAVTYTEHAK	ETRGVLKVFLENVIRDAVTYTEHAKRKTVT	ENVIRDAVTYTEHAKRKTVTAMDVVYALKR	1133.54	00006290-RA;00006292-RA;00006279-RA	69	78		1	52496000	0	52496000	550;549	1
595	DAVVMNVVGTHR	VIHSAATLKLEAKLKDAVVMNVVGTHRVLE	KLKDAVVMNVVGTHRVLELAKQIKNLKVFV	1296.66	00010071-RA	127	138	1		1079900	1079900	0	909	1
596	DDAREQLGISERR	LKDVQTALEEEQRARDDAREQLGISERRAN	ARDDAREQLGISERRANALQNELEESRTLL	1543.77	00001002-RF;00001002-RC;00001002-RE;00001002-RI;00001002-RD;00001002-RJ;00001002-RA;00001002-RB;00001002-RG;00001002-RH	1949	1961	2		19252000	19252000	0	119;118	1
597	DDLFNTNASIVR	IIIPAGVPRKPGMTRDDLFNTNASIVRDLV	MTRDDLFNTNASIVRDLVQAAAEVAPKALI	1363.67	00012062-RA	115	126	4	4	39773000	35034000	4738400	1096	2
598	DDNGKPYVLPSVLK	DTNPKKINLGVGAYRDDNGKPYVLPSVLKA	RDDNGKPYVLPSVLKAEQKIREKNMDHEYA	1543.82	00003780-RA	74	87	4	1	12612000	6560500	6051600	345	1
599	DDNGKPYVLPSVLKAEQK	DTNPKKINLGVGAYRDDNGKPYVLPSVLKA	GKPYVLPSVLKAEQKIREKNMDHEYAPISG	2000.06	00003780-RA	74	91	1	2	3326400	949370	2377000	345	1
600	DDTLLLKGK	QASDLGEVAEVLITKDDTLLLKGKGKKEDV	EVLITKDDTLLLKGKGKKEDVDRRADQIRD	1001.58	00009259-RB;00009259-RA	351	359	4	1	4024500	3876600	147900	834	1
601	DDTNLQFNSGIK	SQRKFTRKNIHRLTKDDTNLQFNSGIKVYG	LTKDDTNLQFNSGIKVYGDKLYVATSRLQN	1350.64	00004675-RA	423	434	3	1	10866000	8635600	2230800	420	3
602	DDTSTNSLLSHLR	IENLYSKLKLMLLKKDDTSTNSLLSHLRKI	KKDDTSTNSLLSHLRKINDHLGQKETRFLT	1457.71	00005282-RA	81	93	1		1629400	1629400	0	454	1
603	DDVYIVKPSLYR	KGYAVFSPIQNEVIRDDVYIVKPSLYRMVL	VIRDDVYIVKPSLYRMVLRYVNLNNETVSG	1466.78	00010516-RA	876	887	1	1	5266100	1715000	3551100	949	1
604	DEGGYRQAYESGQLG	ILRIDDMIKLDPEQRDEGGYRQAYESGQLG	DEGGYRQAYESGQLG_______________	1628.71	00005431-RA	542	556	3	1	9876900	9682900	194030	469	1
605	DETVQLLHAAER	VLELDAATDIVTSLKDETVQLLHAAERGQL	SLKDETVQLLHAAERGQLRPLPGDTVDATT	1380.7	00011646-RA;00011646-RB	1077	1088	1	2	1133100	860290	272760	1056	1
606	DFILQRVEK	YKTAEEREKMLMAERDFILQRVEKVIALKK	MLMAERDFILQRVEKVIALKKKVCDNTDKS	1146.64	00009997-RA	265	273	4		3284400	3284400	0	903	1
607	DFIYVSQDPK	AKAKELGLKPKAYLRDFIYVSQDPKDQLLL	KAYLRDFIYVSQDPKDQLLLGPAYATPKIL	1210.59	00011153-RB;00011153-RA	335	344		1	5588300	0	5588300	1006	1
608	DFIYVSQDPKDQLLLGPAYATPK	AKAKELGLKPKAYLRDFIYVSQDPKDQLLL	PKDQLLLGPAYATPKILAKAGLELKDIDVW	2578.33	00011153-RB;00011153-RA	335	357	1	1	3613100	960370	2652700	1006	1
609	DFNEEFPKLR	AKILAVRDCTPRISRDFNEEFPKLRIFSHP	PRISRDFNEEFPKLRIFSHPNVLPVVGCCN	1293.64	00011344-RA	233	242	3		3541700	3541700	0	1023	1
610	DFNPLLESLASSR	YSFNTFTHQRSSLKKDFNPLLESLASSRYP	KKDFNPLLESLASSRYPPYSDKKMSFIQFL	1447.73	00004075-RA;00004075-RB	433	445	3		6002200	6002200	0	362	1
611	DFYLGDEGFSR	NNTAEDTTLVSDLLKDFYLGDEGFSREHYL	DLLKDFYLGDEGFSREHYLDVVDLFSDGTI	1304.57	00012716-RA	382	392		3	9595400	0	9595400	1156	1
612	DGDILIDYSK	PKRFDSFSLKLQTPKDGDILIDYSKNRIND	LQTPKDGDILIDYSKNRINDEIFNLLLELA	1137.56	00010494-RB;00010494-RA	52	61	5	1	19474000	18185000	1289100	946	1
613	DGDTITVTQER	SWTRQMGFPLLTVTRDGDTITVTQERYTAD	TVTRDGDTITVTQERYTADKNAVFDPKESQ	1233.58	00005814-RA	530	540	2	1	2104800	2012300	92557	497	1
614	DGDVVHGSYSLVEADGSKR	HDPHTGDVKSQKEERDGDVVHGSYSLVEAD	VHGSYSLVEADGSKRVVHYTADPHNGFNAV	1989.94	00008838-RA	174	192	5	1	6767500	6593900	173640	790	5
615	DGDVVHGSYSLVEPDGSKR	QDAHTGDYKSQHESRDGDVVHGSYSLVEPD	VHGSYSLVEPDGSKRTVEYTADPHNGFNAV	2015.95	00008797-RA;00008839-RA;00008799-RA	111	129	5	1	12387000	8062800	4324000	786	3
616	DGDVVQGSYSLTEPDGTR	QDAITGDSKNQHETRDGDVVQGSYSLTEPD	VVQGSYSLTEPDGTRRTVDYTADPVNGFNA	1894.85	00008794-RA	90	107	3	1	10971000	9271300	1699400	783	2
617	DGDVVQGSYSLVEPDGSVR	KDGLTGDSKSQHESRDGDVVQGSYSLVEPD	VQGSYSLVEPDGSVRTVDYTADPVNGFNAV	1977.93	00008847-RA	99	117	1		1113700	1113700	0	797	1
618	DGDVVTGSYSLVEPDGSVR	KDALTGDSKSQHESRDGDVVTGSYSLVEPD	VTGSYSLVEPDGSVRTVDYTADPVNGFNAV	1950.92	00008795-RA	113	131	1		10848000	10848000	0	784	1
619	DGGSPITGYIIEKR	WDKDHVDLKWTPPKKDGGSPITGYIIEKRS	KDGGSPITGYIIEKRSRFGPWEKAAEVSGN	1504.79	00012398-RA	5741	5754	3		7695800	7695800	0	1136	2
620	DGKYDLDFKNPSSDK	KIDIGMDVAASEFYKDGKYDLDFKNPSSDK	DGKYDLDFKNPSSDKSKWIDAAELTGIYQG	1727.8	00013734-RA	277	291	2	1	3433200	2885400	547850	1232	1
621	DGLAFNAIIHK	GYHNVNVRNFTTSWRDGLAFNAIIHKHRPD	TSWRDGLAFNAIIHKHRPDLIQFDKLSKSN	1197.65	00001873-RA	271	281	5	1	12154000	12107000	47682	186	2
622	DGLAFNALIHR	KYPGVRVNDFTSSWRDGLAFNALIHRNRPD	SSWRDGLAFNALIHRNRPDLIDWRSVRSVT	1225.66	00010707-RA	158	168	2	1	5124100	2372700	2751400	965	1
623	DGNKEEIYVNNAK	SELEGNPPLWITRQRDGNKEEIYVNNAKVL	QRDGNKEEIYVNNAKVLASRSNQVHNNLQG	1492.72	00012348-RA	81	93	2		26243000	26243000	0	1127	1
624	DGNLYELDGRK	PSEPVNFHFIAFIAKDGNLYELDGRKSGPI	FIAKDGNLYELDGRKSGPINHGATSTDTFL	1278.62	00011358-RA	173	183	1	3	5224400	3243400	1981000	1026	1
625	DGPGFYTTR	VAVGLKQGKVVITVKDGPGFYTTRILTTMA	VVITVKDGPGFYTTRILTTMASEGLRLLQV	1012.46	00003907-RA	494	502	4	3	8332000	7626300	705720	350	1
626	DGPLIVTMPQQPTNK	NPANMNAGSGIYAGRDGPLIVTMPQQPTNK	DGPLIVTMPQQPTNKLLIARVSPDQRGITQ	1637.84	00007850-RA;00007850-RC;00007850-RB	275	289	8	4	64885000	35630000	29255000	691	6
627	DGPNALTPPK	DTGLTHAKAKENLERDGPNALTPPKTTPEW	ENLERDGPNALTPPKTTPEWIKFCKQLFGG	1008.52	00008375-RA;00008375-RB	111	120	5	1	22922000	22002000	919740	744	1
628	DGQVIGIGAGQQSR	IALKYTQSNSVCYARDGQVIGIGAGQQSRI	RDGQVIGIGAGQQSRIHCTRLAGDKADNWW	1384.71	00012464-RA	476	489	4	2	28231000	23064000	5167300	1139	5
629	DGRGAQQNIIPAATGAAK	ATQKTVDGPSGKLWRDGRGAQQNIIPAATG	GAQQNIIPAATGAAKAVGKVIPALNGKLTG	1737.91	00005717-RA	195	212	2	2	22556000	17136000	5419500	489	1
630	DGRPLGNQAYDR	DAQGPQPIRLQWVRRDGRPLGNQAYDRNGQ	VRRDGRPLGNQAYDRNGQLFIRNITYADAG	1360.65	00009882-RA	2600	2611	1		8560300	8560300	0	894	1
631	DGSDYLITGSK	SSGSDAFALKTVAKKDGSDYLITGSKMWIS	VAKKDGSDYLITGSKMWISNSDLAGVFLVF	1154.55	00008275-RA	185	195	2	5	8085000	285760	7799200	734	1
632	DGSIFNPEGIDPK	YLHRAGATCIGVIERDGSIFNPEGIDPKKL	ERDGSIFNPEGIDPKKLEDYRIETGSIVGF	1387.66	00006645-RA	294	306	4	2	52048000	49837000	2210600	575	1
633	DGTLAAQQTGVFR	LAHEQDEFGYFLLLRDGTLAAQQTGVFRTN	LRDGTLAAQQTGVFRTNCIDCLDRTNVVQS	1362.69	00010267-RA	373	385	4		9077600	9077600	0	926	1
634	DGVIAPIYEER	VSTGGNVNINIGPTKDGVIAPIYEERLRQL	GPTKDGVIAPIYEERLRQLGAWMKVNGEAM	1260.63	00001292-RA	335	345	2	3	7092300	4229100	2863200	145	0
635	DGVSVAKEIELK	NVVLDRGFGAPTITKDGVSVAKEIELKDKF	ITKDGVSVAKEIELKDKFENMGAQMVKEVA	1286.71	00013897-RA	52	63		1	3249100	0	3249100	1239	0
636	DGVTVAKGVELK	NVILEQSWGSPKITKDGVTVAKGVELKDKF	ITKDGVTVAKGVELKDKFQNIGAKLVQDVA	1214.69	00009259-RB;00009259-RA	74	85	1		2158300	2158300	0	834	1
637	DHASIQLVIADVDPTTGQAQGTSK	CPRKCSASNRIIHAKDHASIQLVIADVDPT	ADVDPTTGQAQGTSKMYAICGPIRRMGESD	2451.22	00001022-RA	41	64	1		3020900	3020900	0	120	1
638	DHPPLLDYLR	WTREKVGEYFPVFSKDHPPLLDYLRNLNML	PVFSKDHPPLLDYLRNLNMLSKDKHKRKVN	1237.65	00008018-RA	579	588	4		4219800	4219800	0	709	2
639	DHQIRNLNDEIAHQDELINKLNK	LELAVQKTDQDKATKDHQIRNLNDEIAHQD	DEIAHQDELINKLNKEKKLQGETTQKTAEE	2769.42	00001002-RF;00001002-RC;00001002-RE;00001002-RI;00001002-RD;00001002-RJ;00001002-RA;00001002-RB;00001002-RG;00001002-RH	1256	1278	1		2134900	2134900	0	119;118	1
640	DHQYYNAIVNDPR	IWRRSFDVPPPAMEKDHQYYNAIVNDPRYE	EKDHQYYNAIVNDPRYEKEPPKDQFPMFES	1603.74	00000820-RA	129	141	1	1	2039200	1076300	962910	103	1
641	DIASLIVSGPNDTK	GNHSVEIIVTVNTFKDIASLIVSGPNDTKT	KDIASLIVSGPNDTKTSRSVVSTLSSQPPA	1428.75	00002372-RA	127	140	1	1	2640100	2279700	360430	220	1
642	DIDIIKSGGVELR	EQLGEDKSLPVYMYRDIDIIKSGGVELRGM	YRDIDIIKSGGVELRGMKASLAPRRQQTQA	1413.78	00010895-RA;00010895-RB;00010895-RC	1115	1127	2		1546700	1546700	0	980	1
643	DIEDLELAVQK	QQKKKLEQEVSGLKKDIEDLELAVQKTDQD	GLKKDIEDLELAVQKTDQDKATKDHQIRNL	1271.66	00001002-RF;00001002-RC;00001002-RE;00001002-RI;00001002-RD;00001002-RJ;00001002-RA;00001002-RB;00001002-RG;00001002-RH	1237	1247	2	3	8255000	8041200	213770	119;118	2
644	DIEDLELAVQKTDQDKATK	QQKKKLEQEVSGLKKDIEDLELAVQKTDQD	LELAVQKTDQDKATKDHQIRNLNDEIAHQD	2159.1	00001002-RF;00001002-RC;00001002-RE;00001002-RI;00001002-RD;00001002-RJ;00001002-RA;00001002-RB;00001002-RG;00001002-RH	1237	1255	2		4140800	4140800	0	119;118	1
645	DIELAKEAQR	LEDTWRNLQKIIKERDIELAKEAQRQEEND	IIKERDIELAKEAQRQEENDKLRKEFAKHA	1171.62	00008600-RA	2135	2144	1		4272000	4272000	0	764	1
647	DIGIIQFNSK	FRDAGDVKFAELRGKDIGIIQFNSKWDAER	ELRGKDIGIIQFNSKWDAERALNMMDRVRW	1133.61	00001912-RA;00001912-RB	547	556	3	1	1912200	1517700	394500	192	1
648	DIGQQQGFK	CQDTEKEPKLSKLLRDIGQQQGFKAIIFVE	LSKLLRDIGQQQGFKAIIFVETKKKVDDIT	1019.5	00013126-RA	353	361	4		3991300	3991300	0	1191	1
650	DIIHDPGRGAPLAVVHFRDPYR	LDFAERHGYIKGVVRDIIHDPGRGAPLAVV	RGAPLAVVHFRDPYRFKTRKELFIAPEGMY	2500.31	00008579-RA	47	68	1		2975400	2975400	0	763	1
651	DIKDTTVGTLSQR	GAEEAEEVGVEHLLRDIKDTTVGTLSQRLT	LRDIKDTTVGTLSQRLTNQLLGLKGLHVQL	1432.75	00003671-RA	179	191		1	0	0	0	339	1
652	DILVGGQSPADVNDDR	KCKTLEVSDAARNRRDILVGGQSPADVNDD	ILVGGQSPADVNDDRVKEMAQFAVAQLSAR	1669.79	00007799-RB;00007799-RA	575	590	1	2	2824000	2709300	114630	684	2
653	DILVGGQSPADVNDDRVK	KCKTLEVSDAARNRRDILVGGQSPADVNDD	VGGQSPADVNDDRVKEMAQFAVAQLSARSN	1896.95	00007799-RB;00007799-RA	575	592	1	1	10926000	4874900	6051600	684	2
654	DIPDAVVLDQYR	YAPDGLMAKAQLIAKDIPDAVVLDQYRNKG	IAKDIPDAVVLDQYRNKGNPLAHYDGTARE	1402.71	00008271-RA	185	196	2	2	2974000	1241400	1732600	733	2
655	DIQDGVIRF	NSGGKYELLTLELFKDIQDGVIRF______	TLELFKDIQDGVIRF_______________	1061.55	00003262-RA;00003262-RC;00003262-RB	618	626	1		0	0	0	309	1
656	DIQSQTVSQLGNR	TDSPSFNYMLINSSKDIQSQTVSQLGNRQF	SKDIQSQTVSQLGNRQFWDSLNFNELDNTL	1444.73	00011205-RA;00011205-RB;00011205-RD;00011205-RC;00011205-RE	502	514	2	2	6180300	4169000	2011300	1012	2
657	DISTEESPKK	TFSHSSKEGYGSPTKDISTEESPKKDKKKK	GSPTKDISTEESPKKDKKKKKGLRTPSFLK	1132.56	00001158-RC;00001158-RB	685	694		1	0	0	0	137	1
658	DITITSGALHGR	HITTTPSAVTPVDSRDITITSGALHGRKIG	DSRDITITSGALHGRKIGDVTSKMLVETSA	1239.66	00007508-RA	213	224	3	3	19920000	14548000	5371700	654	4
659	DIVEAHYR	GPYYCGVGADKVYARDIVEAHYRACLYAGI	ADKVYARDIVEAHYRACLYAGITISGINAE	1001.49	00010228-RA	178	185	6	4	33958000	9439000	24519000	922	5
660	DIVEEKPVTTSPIYSYSGQK	LSRARSTTPAPPHLRDIVEEKPVTTSPIYS	KPVTTSPIYSYSGQKLSESSSSFDSAFSKA	2240.12	00001287-RA	83	102	1	1	5302800	5110500	192270	144	1
661	DIVEEKPVTTSPIYSYSGQKLSESSSSFDSAFSK	LSRARSTTPAPPHLRDIVEEKPVTTSPIYS	KLSESSSSFDSAFSKAVTSYSKSSSSSSNT	3699.77	00001287-RA	83	116	1		5537200	5537200	0	144	1
662	DIVHSGLDYTMER	PSEAFQKRIAGASEKDIVHSGLDYTMERSA	EKDIVHSGLDYTMERSARAIMKTATKYNLG	1534.71	00006645-RA;00005842-RA;00005840-RA	465	477	4	3	13388000	10285000	3103200	575;499;500	1
663	DIYDQFGEEGLR	EVAEAYEVLSDKKKRDIYDQFGEEGLRGNV	KKRDIYDQFGEEGLRGNVGGNTGGGIPSGG	1440.65	00004040-RA	62	73	1	1	1358700	1209900	148800	358	1
664	DIYDSENLSDDQK	MQDNPELQSSLQAVRDIYDSENLSDDQKKQ	VRDIYDSENLSDDQKKQELCNKITEARRDG	1540.65	00001781-RA	94	106	1	1	11771000	1572200	10199000	180	2
665	DKFVLEPLFR	DLTHPINENTLYWFKDKFVLEPLFRQTDPH	LYWFKDKFVLEPLFRQTDPHWVATNKLSTA	1262.7	00003181-RA	99	108	1	1	3204900	2630200	574670	299	1
667	DKTDAPEEPPSLPK	QGEVTSQAPLSVTARDKTDAPEEPPSLPKG	RDKTDAPEEPPSLPKGLRDAVADEDSPLIF	1522.75	00004144-RA	1692	1705	2	1	4957600	4874100	83503	370	2
668	DKVSIPLDVNNK	KAYRQALEDMVEILKDKVSIPLDVNNKEKL	ILKDKVSIPLDVNNKEKLTEVVKSCVGTKF	1340.73	00012666-RA	140	151	5	1	5666700	5234600	432100	1148	2
669	DKVSIPLDVNNKEK	KAYRQALEDMVEILKDKVSIPLDVNNKEKL	KDKVSIPLDVNNKEKLTEVVKSCVGTKFIG	1597.87	00012666-RA	140	153	3	1	6558600	6236800	321850	1148	1
670	DLAALGDKIR	RTVQALQRKHEGLERDLAALGDKIRQLDET	EGLERDLAALGDKIRQLDETANRLMQTHPE	1070.61	00008600-RA	1212	1221	4		44177000	44177000	0	764	1
671	DLAAYVHSK	GHLQPDAERFPFGMKDLAAYVHSKGLKFGI	FPFGMKDLAAYVHSKGLKFGIYEDYGNFTC	1002.51	00006881-RA	116	124	2	1	4060900	2852600	1208300	601	2
672	DLASVQNLNK	LGEVESLLTSEDSGKDLASVQNLNKKHQLV	EDSGKDLASVQNLNKKHQLVEADIHAHEER	1100.58	00008600-RA	1634	1643	4	1	28911000	28593000	317630	764	1
673	DLATVQTLQR	IAEKDVVLSSDDYGRDLATVQTLQRKHEGV	DDYGRDLATVQTLQRKHEGVERDLAALEDK	1143.62	00008600-RA	273	282	6	1	47642000	47564000	78482	764	5
674	DLDAYLSER	______________________________	SEKGVKDLDAYLSERSYIEGYQPTNADVAV	1080.51	00005987-RA	15	23	1	2	5040300	2466300	2574000	516	1
675	DLDIKNMEQLAGLK	PDAEFRYEAVIVVHKDLDIKNMEQLAGLKS	KDLDIKNMEQLAGLKSCHTGVGRNVGYKIP	1586.83	00000756-RB;00000756-RA	117	130	1	3	18492000	10892000	7600500	97	2
676	DLDITLDNSQK	DSSVIIKELSQQFTKDLDITLDNSQKNISH	QFTKDLDITLDNSQKNISHAMISMIENHLF	1260.62	00010205-RB;00010205-RA	37	47	4	4	85525000	82958000	2566600	920	4
677	DLDNYEIKPGK	FITYTTKDEALQATKDLDNYEIKPGKNLKV	QATKDLDNYEIKPGKNLKVNISVPNLRLFV	1290.65	00005867-RB;00005867-RC;00005867-RA	232	242	4		5514200	5514200	0	502	1
678	DLEDGEDKRVGDPVGAPLR	AVCCNYVVILQLSERDLEDGEDKRVGDPVG	GEDKRVGDPVGAPLRNQDPAAPSPWLTVDP	2037.01	00005975-RA	589	607		1	0	0	0	514	1
679	DLEEANIQHESTLANLR	ELNKKREAEMSKLRRDLEEANIQHESTLAN	EEANIQHESTLANLRKKHNDAVAEMGEQID	1951.96	00001002-RF;00001002-RC;00001002-RE;00001002-RI;00001002-RD;00001002-RJ;00001002-RA;00001002-RB;00001002-RG;00001002-RH	1461	1477	1		6032200	6032200	0	119;118	1
680	DLEEANIQHESTLANLRK	ELNKKREAEMSKLRRDLEEANIQHESTLAN	EANIQHESTLANLRKKHNDAVAEMGEQIDQ	2080.05	00001002-RF;00001002-RC;00001002-RE;00001002-RI;00001002-RD;00001002-RJ;00001002-RA;00001002-RB;00001002-RG;00001002-RH	1461	1478	2	1	175070000	174830000	240390	119;118	1
681	DLEKQLENER	SDLESTNATLSLQVRDLEKQLENERNRHLA	SLQVRDLEKQLENERNRHLAEVSRQERELA	1272.63	00004047-RA	333	342	5	1	5390300	5138600	251660	360	0
682	DLFALHAR	NPDSAEKDNPTTARKDLFALHARYIRKAGG	NPTTARKDLFALHARYIRKAGGEIIGDPVV	941.508	00009034-RA	423	430	6	2	9071400	8611100	460240	816	3
683	DLGLPAEMVMR	PLKDFHKDEVRKLGRDLGLPAEMVMRHPFP	KLGRDLGLPAEMVMRHPFPGPGLAIRILCG	1230.61	00005181-RA	424	434	4	1	6333500	6232000	101430	450	0
684	DLGVSPGNLGAR	LAPIEGPQRAYPAGRDLGVSPGNLGARDYP	AGRDLGVSPGNLGARDYPPRDVPPVRDVEV	1154.6	00001835-RA	320	331	2	2	34422000	33620000	802010	181	1
685	DLIGIAQTGTGK	SPIQCQAWPILLSGKDLIGIAQTGTGKTLA	SGKDLIGIAQTGTGKTLAFLLPALIHIEGQ	1172.64	00010528-RA	311	322	5	2	4020600	3730900	289760	951	1
686	DLIGVQNLMK	IREKEPVAASTNRGRDLIGVQNLMKKHQAV	TNRGRDLIGVQNLMKKHQAVLAEINNHEHR	1129.62	00008600-RA	802	811	7	1	33879000	33823000	55778	764	3
687	DLIGVQNLMKK	IREKEPVAASTNRGRDLIGVQNLMKKHQAV	NRGRDLIGVQNLMKKHQAVLAEINNHEHRI	1257.71	00008600-RA	802	812	1		2138900	2138900	0	764	1
688	DLKAGNLEPYLK	MKDEFSIENFEKFLKDLKAGNLEPYLKSEA	FLKDLKAGNLEPYLKSEAVPEDNSGPVKVA	1359.74	00004432-RA	341	352	2		3914300	3914300	0	400	1
689	DLKTAEEFEK	GIVKYMKAQVGPSAKDLKTAEEFEKFLAQE	GPSAKDLKTAEEFEKFLAQEEVGILGFFEK	1208.59	00004432-RA	133	142	4	1	9567900	9136800	431120	400	1
690	DLLHPSPAEEK	______________________________	PLAKDLLHPSPAEEKRKHKLKRLVQHPNSY	1234.62	00007827-RA	6	16	4	4	12510000	10110000	2400800	690	3
691	DLLITATPGEITK	GLCGFQKVIHTLDDRDLLITATPGEITKHG	DRDLLITATPGEITKHGDVKYIIGEGMPQY	1370.77	00011853-RA	292	304	1	1	381680	143690	237980	1080	1
692	DLNPEVNAFQR	ACVSELGELGLVQFRDLNPEVNAFQRKFVN	VQFRDLNPEVNAFQRKFVNEVRRCDEMERK	1301.64	00011684-RC;00011684-RB;00011684-RA;00011684-RD	39	49	3	2	11295000	10746000	549050	1062	2
693	DLSPEIENKEVLVR	SAEDGKRSKEFVNIKDLSPEIENKEVLVRG	KDLSPEIENKEVLVRGRLHTSRAKGKQCFM	1639.88	00012861-RA	84	97	2		2193500	2193500	0	1167	1
694	DLSTPEAEGGSR	SGAGGKELDKIGDRKDLSTPEAEGGSRLTR	DRKDLSTPEAEGGSRLTRLKAQQIASGTHL	1217.55	00001177-RA	710	721		1	0	0	0	139	1
695	DLSTVQTLLTK	IADKETHVRSEEFGRDLSTVQTLLTKQETF	EFGRDLSTVQTLLTKQETFDAGLHAFEHEG	1217.69	00008600-RA	1952	1962	6	1	43956000	43686000	269930	764	1
696	DLTGVQNLK	IKEKKLLVGSDDYGRDLTGVQNLKKKHKRL	SDDYGRDLTGVQNLKKKHKRLEAELASHEP	986.54	00008600-RA	1740	1748	3	1	23817000	23753000	64254	764	1
697	DLTGVQNLKK	IKEKKLLVGSDDYGRDLTGVQNLKKKHKRL	DDYGRDLTGVQNLKKKHKRLEAELASHEPA	1114.63	00008600-RA	1740	1749	4		11535000	11535000	0	764	0
699	DLTSVQNSQK	LSEIEGQLMSEDYGKDLTSVQNSQKKHALL	EDYGKDLTSVQNSQKKHALLEADVASHQDR	1118.56	00008600-RA	696	705	2		15015000	15015000	0	764	1
700	DLVFITNPDQR	IKSTAISMFFELEDKDLVFITNPDQRDKGE	LEDKDLVFITNPDQRDKGEKGFLINLIDSP	1316.67	00004306-RA	85	95	3	2	1671100	851490	819600	385	1
701	DLVNNLGTIAK	KLLHITDTGIGMTQKDLVNNLGTIAKSGTA	MTQKDLVNNLGTIAKSGTAEFLSKMQESGT	1156.65	00010820-RA	160	170	5	1	13491000	13271000	220270	971	1
702	DLVQAAAEVAPK	MTRDDLFNTNASIVRDLVQAAAEVAPKALI	IVRDLVQAAAEVAPKALIGIISNPVNSTVP	1210.66	00012062-RA	127	138	6	3	30116000	23609000	6507100	1096	1
703	DMLNETERNLQDALHVAR	QDPKACTILLRGASKDMLNETERNLQDALH	NETERNLQDALHVARNIMLEPKLVPGGGAV	2124.04	00012666-RA	384	401	1		2116800	2116800	0	1148	1
704	DNDILLQR	RFVTTEEKKLQGAKRDNDILLQRRKEGGLT	KLQGAKRDNDILLQRRKEGGLTVPYRVIDN	985.519	00008906-RA	403	410	1		0	0	0	803	1
705	DNGKHALIIYDDLSK	YLAPYSGCAMGEFFRDNGKHALIIYDDLSK	DNGKHALIIYDDLSKQAVAYRQMSLLLRRP	1700.87	00003033-RA	249	263	1		3079500	3079500	0	286	1
706	DNHAGVEVAFPK	IDGSTELLNYHSYVKDNHAGVEVAFPKRTI	YVKDNHAGVEVAFPKRTIAIESTYDLAKGK	1282.63	00010860-RA	2144	2155	2	2	21466000	20093000	1373600	978	4
707	DNHAGVEVAFPKR	IDGSTELLNYHSYVKDNHAGVEVAFPKRTI	VKDNHAGVEVAFPKRTIAIESTYDLAKGKK	1438.73	00010860-RA	2144	2156	1	1	57735000	54316000	3418500	978	2
708	DNIQGITKPAIR	GLGKGGAKRHRKVLRDNIQGITKPAIRRLA	VLRDNIQGITKPAIRRLARRGGVKRISGLI	1324.75	00006290-RA;00006292-RA;00006279-RA	25	36	6	5	519700000	460920000	58788000	550;549	5
709	DNKYPDKR	GKMCTDAASSYCGLRDNKYPDKRSMGYPFD	SSYCGLRDNKYPDKRSMGYPFDRLPRDGVN	1034.51	00000364-RA	638	645	1	1	22026000	22010000	15969	63	0
710	DNLKPEGEFEK	YKTYKADRPKPTKPIDNLKPEGEFEKRPKD	TKPIDNLKPEGEFEKRPKDDSPIKGERAPV	1304.62	00004555-RA	668	678	2	1	14375000	13918000	456840	408	2
711	DNLLATVEASGK	GKVVMLEAILEVIKRDNLLATVEASGKALM	IKRDNLLATVEASGKALMDGLGSLQKEFPN	1216.63	00000129-RA	374	385	4	2	14991000	14696000	294250	46	1
712	DNLQIGEGEFER	FKPGKGERAVVKKPKDNLQIGEGEFERTTL	KPKDNLQIGEGEFERTTLKKTEFQVVKGER	1405.65	00004555-RA	2776	2787	4		4320900	4320900	0	408	2
713	DNLRPEGEFEK	EKFIPSQRPKAIKPEDNLRPEGEFEKRTPQ	IKPEDNLRPEGEFEKRTPQKVGPGERAEII	1332.63	00004555-RA	1547	1557	2		4466100	4466100	0	408	2
714	DNLVNDSIQQVK	LGEADRLCELHLKVKDNLVNDSIQQVKTWQ	KVKDNLVNDSIQQVKTWQKDTYHKSMIQIK	1371.7	00006818-RA	101	112	5	2	5493300	4321200	1172100	595	1
715	DNNLLGKFELTGIPPAPR	GVLIQVYEGERAMTKDNNLLGKFELTGIPP	LLGKFELTGIPPAPRGVPQIEVTFDIDANG	1951.05	00013022-RA	452	469	2		14593000	14593000	0	1182	2
716	DNSGEGKITLESHALSSR	NKEKFVKFTLEDAIKDNSGEGKITLESHAL	GEGKITLESHALSSRTLTYKVTVNDKDKKG	1899.93	00010860-RA	1773	1790	2		9269100	9269100	0	978	1
717	DNTLQLELRK	LTKKWTDVRQLVPQRDNTLQLELRKQQNNE	LVPQRDNTLQLELRKQQNNEMVRRQFAEKA	1228.68	00002684-RC;00002684-RB;00002684-RA	550	559	2	1	23367000	22666000	701630	253	1
718	DPILFPSFIHSQK	NWDLVGNNTPIFFMRDPILFPSFIHSQKRN	MRDPILFPSFIHSQKRNPQTHLKDANMFWD	1527.81	00011496-RA	156	168	4	1	6689900	6399300	290630	1035	1
719	DPILFPSFIHTQK	NWDLVGNNTPIFFIRDPILFPSFIHTQKRN	IRDPILFPSFIHTQKRNPATHLKDPDMFWD	1541.82	00011295-RA	154	166	3	1	24170000	24026000	144670	1018	1
720	DPILFPSFIHTQKR	NWDLVGNNTPIFFIRDPILFPSFIHTQKRN	RDPILFPSFIHTQKRNPATHLKDPDMFWDF	1697.93	00011295-RA	154	167	1		2901600	2901600	0	1018	1
721	DPSSDRFILSK	VLFFHTMRYKLSAPRDPSSDRFILSKGHAA	SAPRDPSSDRFILSKGHAAPILYAAWAEAG	1263.65	00011398-RA	65	75	3	2	158040000	136700000	21334000	1029	3
722	DPYGIRPLFR	FVLVDSKTQRVYIGRDPYGIRPLFRIKSDV	VYIGRDPYGIRPLFRIKSDVGVVGFCSEAK	1232.67	00009098-RA	149	158	5	3	6297900	5833500	464440	823	1
723	DPYPPPPPPPFLR	GMGPDRGYFRGRPGRDPYPPPPPPPFLRDR	GRDPYPPPPPPPFLRDRMLTGGFGKDSYYD	1488.78	00005090-RB;00005090-RA	204	216	3	1	3712000	3659500	52535	441	0
724	DQEVQAEDEQGFLAK	RNIIIQPVVRKAVTRDQEVQAEDEQGFLAK	DQEVQAEDEQGFLAKQLALLQQGGAPTSRT	1705.78	00003213-RA	346	360	2		3928500	3928500	0	304	1
725	DQINETTSEYEK	KGKKEDVDRRADQIRDQINETTSEYEKEKL	QIRDQINETTSEYEKEKLQERLARLASGVA	1455.64	00009259-RB;00009259-RA	374	385	1	2	3508600	2670600	838010	834	1
726	DQINETTSEYEKEK	KGKKEDVDRRADQIRDQINETTSEYEKEKL	RDQINETTSEYEKEKLQERLARLASGVAVL	1712.77	00009259-RB;00009259-RA	374	387	3		4386500	4386500	0	834	0
728	DQLLLGPAYATPK	KAYLRDFIYVSQDPKDQLLLGPAYATPKIL	PKDQLLLGPAYATPKILAKAGLELKDIDVW	1385.76	00011153-RB;00011153-RA	345	357	1	2	13007000	227130	12780000	1006	0
729	DQPLFMNFR	LDVKASAWTLSNMYRDQPLFMNFRPRTEEA	LSNMYRDQPLFMNFRPRTEEAMLIDNICYT	1166.55	00011528-RA	175	183	6	6	840470000	38523000	801940000	1044	7
730	DQPLFMNFRPR	LDVKASAWTLSNMYRDQPLFMNFRPRTEEA	NMYRDQPLFMNFRPRTEEAMLIDNICYTFF	1419.71	00011528-RA	175	185	13	9	2821500000	401680000	2419800000	1044	13
731	DQPSPVLPTSSVPVAR	EVRRELVFTGGSGRRDQPSPVLPTSSVPVA	QPSPVLPTSSVPVARQEIYRYESKTTRSSS	1648.88	00007695-RA;00007695-RB	232	247	3		8205600	8205600	0	670	1
732	DQSGPAPGGDGSQPLAPR	GQIKKVFLASIRPPRDQSGPAPGGDGSQPL	GPAPGGDGSQPLAPRPKNFRPLYDIPWMYE	1705.8	00010390-RA	369	386	5		5254100	5254100	0	935	1
733	DQTAEMLLK	TALKVADKVGLKDKRDQTAEMLLKMYELFL	GLKDKRDQTAEMLLKMYELFLKKDALLIEI	1047.53	00008443-RA	218	226		1	2432300	0	2432300	753	2
734	DQVSNSSFVER	KENQKHIYYITGESKDQVSNSSFVERVKKR	GESKDQVSNSSFVERVKKRGFEVVYMTEPI	1266.58	00010374-RA	488	498	6	2	17914000	16108000	1805200	932	5
735	DRGAPFKFR	YTGTLENGVKFDSSRDRGAPFKFRIGKGEV	KFDSSRDRGAPFKFRIGKGEVIKGWDQGVA	1092.58	00010457-RA	42	50	1	1	6949400	6901500	47898	944	1
736	DRLEANSGSASSGSTSQYDANAVLAPAGSYGYDSR	ERNQGSYSSSSQSSRDRLEANSGSASSGST	NAVLAPAGSYGYDSRRTNIAAGSSSASGNS	3523.57	00012880-RA	1180	1214	1		5055000	5055000	0	1169	1
737	DRPLPPPPRPPR	EQRDLQSDDVIEKMKDRPLPPPPRPPRKTK	KMKDRPLPPPPRPPRKTKEDEMREEEAREY	1393.79	00010163-RA;00010163-RB	917	928	2		2151700	2151700	0	918	1
738	DRPPDEYFR	DGGDEPEQSVDELCKDRPPDEYFRLTTTGD	VDELCKDRPPDEYFRLTTTGDCRDVVRCDK	1193.55	00003828-RA	46	54	14	4	32980000	29815000	3165300	346	4
739	DRPVNEGALNILK	RKSGKGYFIYKKGTKDRPVNEGALNILKKY	TKDRPVNEGALNILKKYKLTPPSQQSVEDM	1437.79	00003908-RA	87	99	3	5	29241000	27495000	1746500	351	2
740	DRVDDALHATR	LYVGAASEVEMKEKKDRVDDALHATRAAVE	KEKKDRVDDALHATRAAVEEGIVAGGGVAL	1267.63	00014024-RA	394	404		1	32736000	0	32736000	1245	1
741	DSALFEGVSQGLVR	LKEKKEESKKEDARRDSALFEGVSQGLVRL	RDSALFEGVSQGLVRLDAAFTAAPQVQDLL	1476.76	00007754-RA	1718	1731	1		0	0	0	680	1
742	DSAVNAICYGAKIMIPGILRYEDGIEMNEEIVIVTTK	PLETLLIKHKRLIMKDSAVNAICYGAKIMI	DGIEMNEEIVIVTTKGEAIALGIALMTTAT	4125.08	00003043-RA	292	328		1	1944600	0	1944600	288	1
743	DSDGDGVGDLK	WKTATLYQVYPRSFKDSDGDGVGDLKGIRE	RSFKDSDGDGVGDLKGIREKADYLKEIGVT	1076.46	00008453-RA;00008455-RA	42	52	1	2	1504100	269030	1235100	754	1
744	DSGAIAGLNVLR	TVPAYFNDSQRQATKDSGAIAGLNVLRIIN	ATKDSGAIAGLNVLRIINEPTAAAIAYGLD	1184.65	00013022-RA	160	171	6	4	203790000	179620000	24171000	1182	3
745	DSGDYEMIQGYR	QPCDHIIEINFPVRRDSGDYEMIQGYRAQH	VRRDSGDYEMIQGYRAQHSTHRTPCKGGIR	1432.59	00006645-RA	114	125	4	1	18866000	18298000	567730	575	4
747	DSLRGAQVIIIPAGVPR	TKSKVTGYVGPDQLKDSLRGAQVIIIPAGV	LRGAQVIIIPAGVPRKPGMTRDDLFNTNAS	1761.03	00012062-RA	92	108	1	1	8463800	8276300	187510	1096	1
748	DSSEVSQTLLDDFR	LEIVEMFVAVFCFLKDSSEVSQTLLDDFRS	KDSSEVSQTLLDDFRSCQGYVFLSDFLLKL	1610.74	00007791-RA	302	315	1		1853500	1853500	0	682	1
749	DSTLIMQLLR	DAIAELDTLNEDSYKDSTLIMQLLRDNLTL	EDSYKDSTLIMQLLRDNLTLWTSDTQGDGD	1188.65	00006451-RB;00006451-RA;00011726-RA	215	224	1	4	2266500	1619600	646900	559;1066	1
750	DSTTPTYAMAVLHIKNER	GEAKEGYLDDATVPKDSTTPTYAMAVLHIK	TPTYAMAVLHIKNERWDGVPFILRCGKALN	2046.02	00011570-RA;00011570-RB	414	431	1		1393700	1393700	0	1048	1
751	DSVDHLLER	VVFGVASKSKHEAIKDSVDHLLERGTDYSA	KHEAIKDSVDHLLERGTDYSAELKKISPDG	1082.54	00003067-RA	138	146	2	1	3032200	2688000	344260	291	1
752	DSYVGDEAQSK	GRPRHQGVMVGMGQKDSYVGDEAQSKRGIL	MGQKDSYVGDEAQSKRGILTLKYPIEHGII	1197.52	00004792-RA;00004787-RA;00005746-RA;00009200-RA	52	62	6	2	236580000	71809000	164780000	425;494;828	4
753	DTAYSGAPGPQR	GSGGYYPSEPAASGKDTAYSGAPGPQRGNN	SGKDTAYSGAPGPQRGNNYTPGTPSFHPYR	1218.56	00012657-RA	407	418	1		1316800	1316800	0	1147	1
755	DTNGSQFFITTK	QHFGAGWLSMANAGKDTNGSQFFITTKKTP	AGKDTNGSQFFITTKKTPWLDNRHVVFGKI	1357.65	00004026-RA	134	145	4	4	28149000	10558000	17591000	356	1
756	DTNYLHR	WAQNTVIPKVLAMSRDTNYLHRMTCLFSIN	PKVLAMSRDTNYLHRMTCLFSINLLAPACG	917.436	00001773-RA;00001773-RB	494	500	1		0	0	0	179	1
757	DTQLQQIVDK	ELFQVLKMMVGNNLKDTQLQQIVDKTILFA	GNNLKDTQLQQIVDKTILFADKDEDGKINF	1186.62	00004257-RA	126	135	1	1	1678200	150920	1527300	382	1
758	DTQVLVLSPTR	TFSISILQSLDTTLRDTQVLVLSPTRELAV	TTLRDTQVLVLSPTRELAVQIQKVILALGD	1227.68	00014252-RA	97	107		1	0	0	0	1252	1
759	DTSSDASSPPQPSPLEPAPPPKENVWTR	ESRLPNNHIGVSSPRDTSSDASSPPQPSPL	PLEPAPPPKENVWTRRSQHTTSHQVNNGRI	2986.43	00012157-RB;00012157-RA	417	444	3		7703800	7703800	0	1110	1
760	DTVSITNQGYSIMR	LNEDRFDLKPYLPMKDTVSITNQGYSIMRI	KDTVSITNQGYSIMRITANNPGFWFFHCHF	1583.76	00000978-RA	586	599	5	1	13739000	12803000	936100	115	3
761	DTVVFGVASK	GGVGQAVAQLCKTVKDTVVFGVASKSKHEA	CKTVKDTVVFGVASKSKHEAIKDSVDHLLE	1021.54	00003067-RA	121	130	2	1	6724300	6679700	44606	291	1
762	DVAGAEALIER	INDMKAIISADELAKDVAGAEALIERHQEH	ELAKDVAGAEALIERHQEHKGEIDAREDSF	1142.59	00008600-RA	379	389	2		25234000	25234000	0	764	1
766	DVDEIVLVGGSTR	KPVQKVLEDADMNKKDVDEIVLVGGSTRIP	KKDVDEIVLVGGSTRIPKVQQLVKEFFNGK	1358.7	00008520-RA	355	367	4	2	3178000	3001800	176230	758	1
771	DVDNLSVQEIR	NVDSPVGETEAVDKKDVDNLSVQEIREHTR	VDKKDVDNLSVQEIREHTRQIEKAVLTKEP	1286.65	00002941-RA	30	40	3	1	7176500	6918000	258420	278	1
772	DVEAELEDER	ESCEEKRRGLLKQLRDVEAELEDERKQRAT	LKQLRDVEAELEDERKQRATASAAKKKLEG	1203.53	00004979-RA	1514	1523	1		1638800	1638800	0	436	1
773	DVEAELEDERK	ESCEEKRRGLLKQLRDVEAELEDERKQRAT	KQLRDVEAELEDERKQRATASAAKKKLEGD	1331.62	00004979-RA	1514	1524	1		9908800	9908800	0	436	1
774	DVEEDAELRIK	PAKKSLKESATAILKDVEEDAELRIKAYLA	AILKDVEEDAELRIKAYLALVQAPCPHVAD	1315.66	00010860-RA	530	540	5	3	17020000	12940000	4079900	978	2
775	DVETQLLNASR	ATWHNTGIIWSVMPRDVETQLLNASRDLVL	VMPRDVETQLLNASRDLVLRIQQETGVDPQ	1244.64	00008909-RA	51	61	5	2	8844900	7973400	871570	805	4
776	DVEVARDYAAR	LGARDYPPRDVPPVRDVEVARDYAARGAAP	PPVRDVEVARDYAARGAAPPRDYGSTRDIG	1263.62	00001835-RA	343	353	1	1	4691800	4423100	268700	181	2
777	DVEVNTEDDPLVFK	PQYKVKVKWGKELFKDVEVNTEDDPLVFKA	KDVEVNTEDDPLVFKAQLFCLTGVQPERQK	1618.77	00004351-RA	17	30	2	1	1957500	1771700	185800	394	1
778	DVGAEQLDEILR	PREAKAAVVHGTELRDVGAEQLDEILRYHT	ELRDVGAEQLDEILRYHTEIVFARTSPQQK	1356.69	00008375-RA;00008375-RB	746	757	3	1	2331300	2243900	87419	744	1
779	DVGGAYLSPIGSK	CLYSAEYHSGQLALRDVGGAYLSPIGSKAV	LRDVGGAYLSPIGSKAVLKSSNALFDLVWN	1262.65	00005003-RB	237	249	6	4	18000000	16896000	1103900	438	1
780	DVGQLISDAMK	EEIAQVATISANGDKDVGQLISDAMKKVGR	NGDKDVGQLISDAMKKVGRDGVITVKDGKT	1175.59	00009259-RB;00009259-RA	179	189	3	3	5504700	4827500	677150	834	2
781	DVGTELEHIR	RVPLYKFQSVRDQLRDVGTELEHIRIRYGS	RDQLRDVGTELEHIRIRYGSGPTPEPLSNY	1167.59	00009671-RA	41	50		2	2016700	0	2016700	874	1
782	DVIAQAQSGTGK	SAIQQRSIKPIVKGRDVIAQAQSGTGKTAT	KGRDVIAQAQSGTGKTATFSISILQSLDTT	1173.6	00014252-RA	68	79	1	3	5669000	2657900	3011100	1252	1
783	DVNAAIAQIK	YMACCMLYRGDVVPKDVNAAIAQIKTKRSI	DVVPKDVNAAIAQIKTKRSIQFVDWCPTGF	1041.58	00008207-RA	441	450	6	4	68389000	66781000	1607700	726	4
784	DVNAAIATIK	YMACCVLYRGDVVPKDVNAAIATIKTKRTI	DVVPKDVNAAIATIKTKRTIQFVDWCPTGF	1014.57	00003003-RA;00010604-RA;00000276-RB;00000276-RC;00000276-RA	327	336	6	6	1214900000	1197200000	17687000	285	7
785	DVNFELIKVQGK	IAVEAVMAVADLEKRDVNFELIKVQGKVGG	EKRDVNFELIKVQGKVGGRLEDTMLVKGVV	1388.77	00011307-RA	204	215	4	2	13892000	13339000	552970	1019	2
786	DVPELLEKGER	LLTYGGRPYESVSARDVPELLEKGERLPQP	VSARDVPELLEKGERLPQPSICTIDVYMLM	1283.67	00010451-RA	1077	1087	1		0	0	0	942	1
787	DVQTALEEEQR	AEAQKNIKRYQAQLKDVQTALEEEQRARDD	AQLKDVQTALEEEQRARDDAREQLGISERR	1316.62	00001002-RF;00001002-RC;00001002-RE;00001002-RI;00001002-RD;00001002-RJ;00001002-RA;00001002-RB;00001002-RG;00001002-RH	1936	1946	5	3	46041000	39241000	6799600	119;118	2
788	DVSLLYSQLK	LKRGGTFVAKIFRGRDVSLLYSQLKIFFPR	IFRGRDVSLLYSQLKIFFPRVTISKPRSSR	1164.64	00007740-RA	164	173	4	3	80763000	67080000	13683000	677	1
789	DVSQDQPEWTQAVK	AQQDKEIIMDHLLTKDVSQDQPEWTQAVKQ	KDVSQDQPEWTQAVKQKRGEDYYNKLRELE	1629.76	00011138-RC;00011138-RD	3461	3474	2		7867200	7867200	0	1002	1
790	DVTDAAAKLEK	DIITKAENYMQNITKDVTDAAAKLEKTIED	NITKDVTDAAAKLEKTIEDSRLTKQSFDKV	1159.61	00007662-RA	304	314	1		1172800	1172800	0	668	1
791	DVTSAALSTENIK	KSLLAIEGCEPKSIKDVTSAALSTENIKKL	IKDVTSAALSTENIKKLVPRMNKAVDTFSQ	1347.69	00000795-RA	133	145	2	1	8769400	4267200	4502100	100	1
792	DVVIVPDTSLAEAVKK	TVAGVEGTNPVKCSRDVVIVPDTSLAEAVK	VVIVPDTSLAEAVKKGLYDAIVLPGGVGYK	1682.95	00006696-RA	90	105	1		0	0	0	581	1
793	DVVLSSDDYGR	LNRDADETVAWIAEKDVVLSSDDYGRDLAT	IAEKDVVLSSDDYGRDLATVQTLQRKHEGV	1224.56	00008600-RA	262	272	4	1	10484000	8570700	1913200	764	1
794	DWGDSTVQSDIK	NPENTVFDAKRLIGRDWGDSTVQSDIKFFP	IGRDWGDSTVQSDIKFFPFKVIEKNGKPHI	1349.61	00008520-RA	103	114	2	3	3857700	3445100	412570	758	0
795	DYPVIDHTYDAVVVGAGGAGLR	VDGQNSAKPGEKISRDYPVIDHTYDAVVVG	TYDAVVVGAGGAGLRAAFGLVAEGFKTAVI	2244.12	00005293-RB;00005293-RA	52	73	1		3911700	3911700	0	455	1
799	DYTASDLEEEHR	IVQDAGSRMPLVIPRDYTASDLEEEHRVAY	IPRDYTASDLEEEHRVAYFREDIGINLHHW	1463.62	00000364-RA	187	198	6	6	70577000	43603000	26974000	63	6
800	DYVALIGSVR	DQSNTDFSILCELMRDYVALIGSVRDVFHE	CELMRDYVALIGSVRDVFHERVKVYQNWQH	1091.6	00004525-RA	360	369	1	1	1447000	1269600	177460	404	1
801	EADKISSLEQYAFR	GGGAAEISCAIATSKEADKISSLEQYAFRA	KEADKISSLEQYAFRAFSEALESIPLALAE	1655.82	00011307-RA	437	450	3	2	19728000	11086000	8641600	1019	1
802	EAEAAIWHK	DYPLECVATMANICKEAEAAIWHKQLFMDL	MANICKEAEAAIWHKQLFMDLSARVPEPLE	1053.52	00012253-RC;00012253-RB;00012253-RA	389	397	5	1	8068100	7953800	114290	1119	2
803	EAEAFKEALK	EEIYNKVSAEIGISKEAEAFKEALKYPFRP	IGISKEAEAFKEALKYPFRPEASKTVIGVL	1134.59	00010860-RA	3179	3188	1	4	32682000	29320000	3362000	978	2
804	EAETLVQQQVK	KTKKEVEELAIEKKKEAETLVQQQVKKTSE	EKKKEAETLVQQQVKKTSEALLHTKSDVEQ	1271.67	00000546-RA	36	46	5	3	9035200	7176400	1858700	82	1
805	EAFEVFGVVER	YVRNLTQDCTEEKLKEAFEVFGVVERVKKI	EKLKEAFEVFGVVERVKKIKDYAFIHFEDR	1280.64	00005867-RB;00005867-RC;00005867-RA	366	376	2		709140	709140	0	502	1
806	EAFLAAEEVDSK	FYRDCEQAENWMSAREAFLAAEEVDSKGDN	SAREAFLAAEEVDSKGDNVEALIKKHEDFD	1307.62	00008600-RA	1410	1421	1		8159500	8159500	0	764	1
807	EAGAGSLAISVEGPSK	RGTQGEPCEFNVWTREAGAGSLAISVEGPS	AGAGSLAISVEGPSKAEIGFKDRKDGSCYV	1471.75	00012368-RA	459	474	5	2	15137000	10561000	4576100	1130	2
809	EAGKYFLNVIK	PKLAERLNFTFFISKEAGKYFLNVIKSTIK	FISKEAGKYFLNVIKSTIKYRADNNLKRND	1280.71	00008938-RA	244	254	2		3224300	3224300	0	808	1
810	EAIEAEFEKFGK	GTIVYVGGLLESIKKEAIEAEFEKFGKLTR	IKKEAIEAEFEKFGKLTRVWVAFNPPGFAF	1396.69	00001835-RA	28	39	1		2862500	2862500	0	181	1
811	EAIEGTYIDKK	VRRYRNVGLGFKTPREAIEGTYIDKKCPFT	KTPREAIEGTYIDKKCPFTGNVSIRGRILT	1265.65	00004384-RA	43	53	2	1	2411600	2186900	224660	397	1
812	EAILNGAPEVK	FCLPKGITPILPLFREAILNGAPEVKEQAA	PLFREAILNGAPEVKEQAAQGLGEVIKLTS	1139.62	00001527-RA	2259	2269	2		5619000	5619000	0	159	1
813	EAIRVLEYLR	INWSTVNGALDTGRREAIRVLEYLRSHSRD	DTGRREAIRVLEYLRSHSRD__________	1260.72	00001148-RA	493	502	5	2	21135000	20048000	1087700	136	1
814	EALASDLMGMFEK	VYKQGKISKVPVDQKEALASDLMGMFEKRR	QKEALASDLMGMFEKRRFRNFLIYVQDVKL	1440.66	00005163-RA	124	136	1		1141700	1141700	0	447	1
815	EALDGSDILGQK	ALVEYESYKEAAAAREALDGSDILGQKIGV	AAREALDGSDILGQKIGVDWCFVKGPKKTR	1244.62	00002826-RA	130	141	1	2	21477000	2617800	18860000	268	1
816	EALEGANTNTAVLQTMK	LQQIDGTLSTIEMQREALEGANTNTAVLQT	LEGANTNTAVLQTMKNAADALKAAHQHMDV	1789.89	00002922-RA	91	107	1		2748800	2748800	0	277	1
817	EALKYPFRPEASK	VSAEIGISKEAEAFKEALKYPFRPEASKTV	FKEALKYPFRPEASKTVIGVLAQPCEKATL	1534.81	00010860-RA	3185	3197	4	3	159680000	146310000	13377000	978	3
818	EALNEVTTDLEQAK	KDKAIVFNTYQCYLREALNEVTTDLEQAKR	REALNEVTTDLEQAKRQNFYFGAKLVRGAY	1559.77	00012112-RD;00012112-RC;00012112-RB;00012112-RA	245	258	1		8611200	8611200	0	1102	1
819	EATGKATGEAEAGIGSVLGK	HFVDEKREEVVKQIKEATGKATGEAEAGIG	ATGEAEAGIGSVLGKAKGLLNF________	1844.95	00000546-RA	183	202	1		12810000	12810000	0	82	1
820	EATITGVKEPHETYAFK	VDDGGPIVFLRRGRREATITGVKEPHETYA	TITGVKEPHETYAFKGLRYAQPPTGSMRFQ	1919.96	00003241-RA	86	102	1	1	5873500	3812800	2060700	307	1
821	EATITGVKEPHETYAFKGLR	VDDGGPIVFLRRGRREATITGVKEPHETYA	GVKEPHETYAFKGLRYAQPPTGSMRFQRPR	2246.17	00003241-RA	86	105	1	1	1562000	1214300	347660	307	1
822	EATQAVQNTVTESTA	GKPEPAADAPAAQPKEATQAVQNTVTESTA	EATQAVQNTVTESTA_______________	1548.73	00009348-RA	291	305	5	3	37519000	23535000	13984000	845	2
823	EAVTAAVAQLNEAAETLHHAGSDLK	LQEKIAVGEHKPEIKEAVTAAVAQLNEAAE	NEAAETLHHAGSDLKQDNTKYYEAAEKLLV	2545.28	00010138-RA	96	120	1		24649000	24649000	0	915	1
824	EAVTAAVAQLNEAAETLHHAGSDLKQDNTK	LQEKIAVGEHKPEIKEAVTAAVAQLNEAAE	TLHHAGSDLKQDNTKYYEAAEKLLVSTKNV	3131.55	00010138-RA	96	125	1		6527800	6527800	0	915	1
825	EAVTFLRK	MYIALTYDHRLIDGREAVTFLRKIKAAVED	HRLIDGREAVTFLRKIKAAVEDPRIIFLGL	962.555	00007603-RA	454	461	3		24266000	24266000	0	659	1
826	EAYPGDVFYLHSR	AYRQMSLLLRRPPGREAYPGDVFYLHSRLL	GREAYPGDVFYLHSRLLERAAKMSETNGGG	1552.73	00003033-RA	282	294	7	6	775470000	748400000	27066000	286	8
827	EDSPENPSFLVLGK	KTGNPNCSELGTTWKEDSPENPSFLVLGKE	KEDSPENPSFLVLGKEIKTTDGTSFSDRMA	1530.76	00007018-RA	503	516	5	3	167100000	123000000	44098000	613	4
828	EDSPENPSFLVLGKEIK	KTGNPNCSELGTTWKEDSPENPSFLVLGKE	SPENPSFLVLGKEIKTTDGTSFSDRMAFWK	1900.98	00007018-RA	503	519	4	2	14603000	14018000	584700	613	1
829	EDVFVHQSAIIK	NVKSGYGFINRQDTKEDVFVHQSAIIKNNP	DTKEDVFVHQSAIIKNNPKKAVRSVGDGEI	1384.74	00009348-RA	39	50	1		0	0	0	845	1
830	EEAAALQSAADGIR	FLVLEEDGSISVLSKEEAAALQSAADGIRL	KEEAAALQSAADGIRLAARIVDTPCNEMNV	1400.69	00000809-RA	199	212	3	3	17393000	15367000	2025600	102	2
831	EEAESEVAALNR	CEDYHKRLQGEIMRREEAESEVAALNRRIQ	MRREEAESEVAALNRRIQLLEEDLERSEER	1316.62	00013722-RB;00013722-RA;00013722-RD;00013722-RC;00013722-RF;00013722-RE	47	58	2		4405100	4405100	0	1228;1227;1229;1230	1
832	EEAESEVAALNRR	CEDYHKRLQGEIMRREEAESEVAALNRRIQ	RREEAESEVAALNRRIQLLEEDLERSEERL	1472.72	00013722-RB;00013722-RA;00013722-RD;00013722-RC;00013722-RF;00013722-RE	47	59	1	2	8932900	7298000	1634900	1228;1227;1229;1230	1
833	EEAPAPEPEPAPAPEPEPAPSKASTK	______________________________	PAPEPEPAPSKASTKASSRGSKKSAKRSGS	2623.27	00008346-RB;00008346-RA	13	38	1		3240700	3240700	0	742	1
834	EEEAVAIGNSTNR	EEIFGPVAVCIKFQREEEAVAIGNSTNRGL	QREEEAVAIGNSTNRGLAGYFYSNNVGQVW	1388.65	00012399-RA	431	443	2		2227800	2227800	0	1137	1
835	EEISLTPYLNK	______________________________	______________________________	1305.68	00002516-RB;00002516-RA	4	14	1		6973900	6973900	0	232	1
836	EELSNILTQMR	LKRRLGTHIRAKRKREELSNILTQMRKQQA	KRKREELSNILTQMRKQQAHAPK_______	1332.67	00012754-RA	97	107	2	2	8360900	7085200	1275600	1162	2
838	EETTIVQDAGSR	FPEKYMDPAVFQRAKEETTIVQDAGSRMPL	RAKEETTIVQDAGSRMPLVIPRDYTASDLE	1304.62	00000364-RA	168	179	6	2	32765000	29963000	2802200	63	1
839	EEYEDDHKISAIAVVK	AVNALSKFQVAPVLKEEYEDDHKISAIAVV	EYEDDHKISAIAVVKKSSPLQSWADLKGHK	1844.92	00000756-RB;00000756-RA	445	460	4	2	10785000	4775900	6008700	97	1
840	EEYEDDHKISAIAVVKK	AVNALSKFQVAPVLKEEYEDDHKISAIAVV	YEDDHKISAIAVVKKSSPLQSWADLKGHKA	1973.01	00000756-RB;00000756-RA	445	461	1	2	1198700	329110	869590	97	1
841	EFDDLPLSEQK	FTEDEDTTGKSYSGREFDDLPLSEQKAACA	YSGREFDDLPLSEQKAACARARLFSRVEPA	1319.62	00000880-RB;00000880-RC;00000880-RA	654	664	4	1	24473000	24429000	43827	108	2
842	EFFNGKEPSR	VGGSTRIPKVQQLVKEFFNGKEPSRGINPD	QQLVKEFFNGKEPSRGINPDEAVAYGAAVQ	1209.58	00008520-RA	377	386	5	1	30246000	29429000	816740	758	3
843	EFPNLLNSLR	ASGKALMDGLGSLQKEFPNLLNSLRGRGTF	GSLQKEFPNLLNSLRGRGTFIAINAPSTKL	1201.65	00000129-RA	397	406	4	2	2144900	1819000	325880	46	1
844	EFQQEDDNVIAR	RALIKLPGFHKMAVKEFQQEDDNVIARLSL	AVKEFQQEDDNVIARLSLELDEAKLDRGRS	1462.67	00002903-RA;00002903-RB	910	921	4	2	5001100	4296300	704740	274	1
845	EFTLEFSR	TAIVVRQDIETKWKKEFTLEFSRDRKSMSS	IETKWKKEFTLEFSRDRKSMSSYCVPLKPS	1027.5	00000880-RB;00000880-RC;00000880-RA	479	486	6	1	15194000	14898000	296360	108	1
846	EFTPFGTITSAK	VKNLDDTIDDERLRKEFTPFGTITSAKVML	LRKEFTPFGTITSAKVMLEEGRSKGFGFVC	1297.66	00006558-RA	317	328	1	1	10349000	9837000	512010	565	1
847	EFTYNEEELAAGK	DEFKHHAREKKFVVREFTYNEEELAAGKNE	VREFTYNEEELAAGKNEITKLVTDKKKQFG	1499.68	00004245-RA;00004245-RB	250	262		2	4149800	0	4149800	380	1
848	EGDVVHGSYSLVEPDGSKR	QDSLTGDSKSQHESREGDVVHGSYSLVEPD	VHGSYSLVEPDGSKRTVEYTADPHNGFNAV	2029.97	00008841-RA	141	159	2	1	5631500	5502500	129040	791	2
849	EGFAFMDADKDGIIGK	NVFSMFSQGQIAEFKEGFAFMDADKDGIIG	GFAFMDADKDGIIGKSDLRSTFNQIGKLVS	1712.81	00008346-RB;00008346-RA	69	84	1		3687800	3687800	0	742	1
850	EGFAFMDADKDGIIGKSDLR	NVFSMFSQGQIAEFKEGFAFMDADKDGIIG	MDADKDGIIGKSDLRSTFNQIGKLVSEKEL	2184.05	00008346-RB;00008346-RA	69	88	1		1924600	1924600	0	742	1
851	EGFDKISK	DGTTTATVLARAIAKEGFDKISKGANPIEI	LARAIAKEGFDKISKGANPIEIRKGVMMAV	922.476	00009259-RB;00009259-RA	124	131	1		0	0	0	834	1
852	EGGFAHFEAR	PPVFKSPIKDQLNIREGGFAHFEARLEPVG	QLNIREGGFAHFEARLEPVGDSTLRVEWLK	1119.51	00011138-RC;00011138-RD	130	139	3	2	4817200	3406300	1411000	1002	1
853	EGGGNNVYGSDIR	KALSDPEKYVLKPQREGGGNNVYGSDIRQA	QREGGGNNVYGSDIRQAVLEMKNSEERSAW	1336.6	00010078-RA	356	368	2	1	10161000	9397900	762700	910	1
854	EGGSIPVTLTLQNITGK	KAIKQAYNVEPDYTREGGSIPVTLTLQNIT	GSIPVTLTLQNITGKNTLLLPMGACDDGAH	1726.95	00010617-RA	378	394	4	2	4830200	4684300	145970	958	1
855	EGHQIALAQSFAK	GDVVKDAFAVRLFLKEGHQIALAQSFAKNM	LKEGHQIALAQSFAKNMGLYGERAGAFSLI	1398.73	00003780-RA	272	284	1	2	2164200	382190	1782000	345	1
856	EGLNATVQGISGTGSLR	LSIKLALGDDSTHVKEGLNATVQGISGTGS	LNATVQGISGTGSLRIGGAFLAKFFPYNKE	1658.86	00003780-RA	128	144	2	2	5845700	433440	5412200	345	0
857	EGLYVDSVIQK	KIFDSRANLTNISEKEGLYVDSVIQKTFID	ISEKEGLYVDSVIQKTFIDVNEDGTEASAA	1249.66	00001732-RA	302	312	2	2	3385600	1177500	2208100	173	1
858	EGNEATFGYGGK	LREEVAQAEATRKKKEGNEATFGYGGKFGV	KKKEGNEATFGYGGKFGVQKDRMDQSAVGH	1228.54	00009039-RA	70	81	1		1611500	1611500	0	818	1
859	EGNGYISTGVLR	AMLEELKEAFRLYDKEGNGYISTGVLREIL	YDKEGNGYISTGVLREILKELDDKLTSDDL	1264.64	00007052-RD;00007052-RC;00007052-RB;00007052-RA	103	114	2	2	21552000	19744000	1808100	618	1
860	EGSTIKVSVENVKDSAK	GMNFKLGTKVTGARREGSTIKVSVENVKDS	STIKVSVENVKDSAKKEELDCDVLLVCVGR	1789.94	00010306-RB;00010306-RA	288	304	3		6008800	6008800	0	929	1
861	EGTPSAVTGPDGPK	VFGGSAPEQSAESSKEGTPSAVTGPDGPKG	KEGTPSAVTGPDGPKGQRPRLNRSVPTKRA	1311.63	00005340-RA	581	594	2	1	2744200	2643400	100830	461	1
862	EHAEPQSYGLGVK	HGHLAKTLINKFNLREHAEPQSYGLGVKEV	LREHAEPQSYGLGVKEVWEVKAENHSPGRV	1413.69	00006876-RA	264	276	2	1	3227500	2927100	300330	600	1
863	EHALLAFTLGVK	TGEFEAGISKNGQTREHALLAFTLGVKQLI	QTREHALLAFTLGVKQLIVGVNKMDSTEPA	1297.74	00008867-RA	135	146	2		4633300	4633300	0	798	1
864	EHLLLLFERPLEPVFIPK	______________________________	LLLFERPLEPVFIPKGDQQVFDVPENYLID	2189.26	00000364-RA	9	26	1		1372700	1372700	0	63	1
865	EHNIGKINTETLQYFVHQTFTAPR	GAAYRGGLGNSLFVKEHNIGKINTETLQYF	ETLQYFVHQTFTAPRAAVVGVGATTEHLAQ	2843.44	00010904-RA	186	209	1	1	3878600	1773400	2105100	981	1
866	EIAQDFKTDLR	TELLIRKLPFQRLVREIAQDFKTDLRFQSS	RLVREIAQDFKTDLRFQSSAVMALQEASEA	1334.68	00006291-RA;00006288-RA;00006278-RA;00005107-RA	74	84	2	2	206270000	182200000	24077000	443	1
867	EIDALGGVMAR	CNPSIGGIGKSHLVKEIDALGGVMARAADQ	HLVKEIDALGGVMARAADQAGIQWRILNAS	1130.58	00013911-RA	62	72	2		5455100	5455100	0	1240	1
868	EIDLNAVDLKK	LNKKDSQLCSLRYEKEIDLNAVDLKKLKVR	RYEKEIDLNAVDLKKLKVRDLKKILNKWNE	1256.7	00010083-RA	124	134	1	1	2178600	1455400	723180	911	1
870	EIKDILIQYDR	LVSYYQKYVDEASKKEIKDILIQYDRTLLV	ASKKEIKDILIQYDRTLLVADPRRCEPKKF	1404.76	00007208-RA	112	122	1		4130200	4130200	0	631	1
872	EIKIPDLSLPMQLGR	NNRFGNETKERIAIKEIKIPDLSLPMQLGR	EIKIPDLSLPMQLGRQDNFSLFIPYHRRMA	1708.95	00000364-RA	66	80	3	1	8067900	6491200	1576700	63	1
873	EIKTTDGTSFSDR	KEDSPENPSFLVLGKEIKTTDGTSFSDRMA	GKEIKTTDGTSFSDRMAFWKNVYANRSVSF	1455.68	00007018-RA	517	529	3	1	88484000	88465000	18822	613	2
874	EILPTLGPINLK	LHADGNKIYDFFIGREILPTLGPINLKAFS	IGREILPTLGPINLKAFSIRMEFVGILLLD	1306.79	00009293-RB;00009293-RA	367	378	4		3806400	3806400	0	838	1
875	EILSEDSMVPR	GVANILRRLTPHNLREILSEDSMVPREVEV	HNLREILSEDSMVPREVEVGIPKFSVENSL	1274.62	00009696-RA	288	298	3	1	4153500	3782300	371170	876	1
876	EILVNFPPTK	KKIPERLASTAPQLKEILVNFPPTKTTTLD	APQLKEILVNFPPTKTTTLDSGLRVATEDT	1156.65	00010453-RA	35	44	4	3	3427200	2911600	515610	943	2
877	EIPEIELFPK	GGLNRVTSILEVERREIPEIELFPKASQTV	EVERREIPEIELFPKASQTVIEGGSALFQC	1213.66	00009882-RA	2358	2367	1		0	0	0	894	1
878	EIQAYSGPPPVER	LVPDSNDEIRQEQMREIQAYSGPPPVERGG	MREIQAYSGPPPVERGGAAVRGRGRVPPPP	1441.72	00009907-RA	145	157	6	4	57294000	49914000	7379800	896	4
879	EIQLSSVQDR	VEQYYESLMSELEKREIQLSSVQDRGEALL	ELEKREIQLSSVQDRGEALLLQHHPATKCI	1173.6	00010707-RA	647	656	1		0	0	0	965	1
880	EISQESGIFSAFR	NVVSITESVNEAVVKEISQESGIFSAFRRI	VKEISQESGIFSAFRRISRRSSLEIKDACE	1469.72	00007363-RA	295	307	1		5423800	5423800	0	643	1
881	EITALAPSTIKIK	GGTTMYPGIADRMQKEITALAPSTIKIKII	QKEITALAPSTIKIKIIAPPERKYSVWIGG	1383.83	00005746-RA	317	329	9	5	177680000	146810000	30876000	494	2
882	EITALAPSTIKIKIIAPPER	GGTTMYPGIADRMQKEITALAPSTIKIKII	APSTIKIKIIAPPERKYSVWIGGSILASLS	2160.29	00005746-RA	317	336	1	1	7061400	2712100	4349300	494	3
883	EITALAPSTMK	GGTTMYPGIADRMQKEITALAPSTMKIKII	RMQKEITALAPSTMKIKIIAPPERKYSVWI	1160.61	00004792-RA;00004787-RA;00009200-RA	317	327	25	28	344120000	162690000	181430000	425;828	19
884	EITALAPSTMKIK	GGTTMYPGIADRMQKEITALAPSTMKIKII	QKEITALAPSTMKIKIIAPPERKYSVWIGG	1401.79	00004792-RA;00004787-RA;00009200-RA	317	329	3	1	28896000	2238900	26657000	425;828	1
885	EITALAPSTMKIKIIAPPER	GGTTMYPGIADRMQKEITALAPSTMKIKII	APSTMKIKIIAPPERKYSVWIGGSILASLS	2178.24	00004792-RA;00004787-RA;00009200-RA	317	336		2	3849900	0	3849900	425;828	2
886	EIVDLVLDRIR	DAANNYARGHYTIGKEIVDLVLDRIRKLAD	TIGKEIVDLVLDRIRKLADQCTGLQGFLIF	1339.78	00003003-RA;00000276-RB;00000276-RC	113	123	3		9191300	9191300	0	285	1
887	EIVPGTLNHVHSGVHGVSHPPLHTGITSIL	PTPLLIEQVASAPVREIVPGTLNHVHSGVH	GVSHPPLHTGITSIL_______________	3104.65	00008772-RA	288	317	2	2	135520000	130280000	5236900	779	2
888	EIYDDVQKNSPYYAIAVPR	INFENCCKDPKTTSREIYDDVQKNSPYYAI	DVQKNSPYYAIAVPRTPKTELLDNICYTYF	2240.11	00011860-RA	97	115	1	2	7669300	7242000	427350	1081	1
889	EIYDSEGKYNPEGTK	SDKGMCLVECLLKKREIYDSEGKYNPEGTK	EIYDSEGKYNPEGTKKYFLSVFDDRKDEYE	1728.78	00002739-RA	148	162	1	1	3290900	2329800	961040	258	1
890	EKFENLGIQPPK	IQELIEAVVLPMTHKEKFENLGIQPPKGVL	THKEKFENLGIQPPKGVLLYGPPGTGKTLL	1398.75	00003040-RA	202	213	1		3437800	3437800	0	287	0
891	EKIEALEREK	VEEKLKQKRKEREEKEKIEALEREKNRIRS	EREEKEKIEALEREKNRIRSGKEMIAAKKK	1243.68	00002510-RA	156	165	2	2	6046900	3963000	2083900	231	0
892	EKLLDSYDLQR	NEEWTALTAKANSRKEKLLDSYDLQRFLSD	NSRKEKLLDSYDLQRFLSDYRDLMSWINSM	1378.71	00008600-RA	1264	1274	1		11361000	11361000	0	764	1
893	EKLQLEIAAR	KAQAREEKQAKQLQREKLQLEIAAREKAEK	KQLQREKLQLEIAAREKAEKKQQEYEEKIK	1169.68	00007270-RA	323	332	3	1	14978000	14691000	286730	634	1
894	EKPELAEVIGPK	DRLKRVQQAGEELMKEKPELAEVIGPKISD	LMKEKPELAEVIGPKISDLKQQFSDLEQTT	1308.73	00001873-RA	1393	1404	4	1	25470000	25449000	20475	186	1
895	EKQAAEIESPIK	QDILNFNSDVVSIVREKQAAEIESPIKFTV	IVREKQAAEIESPIKFTVKRQEHGGCFDQL	1341.71	00010860-RA	921	932	6	5	109260000	99743000	9522200	978	8
896	EKQAAEIESPIKFTVK	QDILNFNSDVVSIVREKQAAEIESPIKFTV	KQAAEIESPIKFTVKRQEHGGCFDQLSALT	1816.99	00010860-RA	921	936	6	4	166420000	148540000	17887000	978	3
897	EKVPTTFKVDTTK	KVQVYGPGVDPESVREKVPTTFKVDTTKAG	VREKVPTTFKVDTTKAGKGPVQVLLRSDRG	1492.81	00012369-RA	1142	1154	1		3040000	3040000	0	1131	0
898	EKVSDAIDDVK	HSWTDTIKNTFEKAKEKVSDAIDDVKDSDA	EKAKEKVSDAIDDVKDSDAYHKVKDGVNQA	1217.61	00011778-RA	49	59	1	1	3467100	2657200	809890	1073	1
899	EKVVLGVSDPK	LQVFLDKNVPQSSKKEKVVLGVSDPKLGAG	SSKKEKVVLGVSDPKLGAGISETLNIACQH	1169.67	00001706-RA	92	102	3		7235100	7235100	0	171	1
900	ELAEDGYSGVEVR	GDGVFKAELNEFLTRELAEDGYSGVEVRVT	TRELAEDGYSGVEVRVTPTKTEIIIMATRT	1422.66	00006927-RA;00006928-RA	28	40	1		2855200	2855200	0	604	1
901	ELAGQGIEAEVINLR	VAHSKAVETSLDAAKELAGQGIEAEVINLR	ELAGQGIEAEVINLRSLRPLDIETVGKSVM	1610.86	00012444-RA	255	269	1	2	2397200	2212400	184840	1138	1
902	ELAQGQEFEK	TVKTSNGFLIDGYPRELAQGQEFEKSIKPC	DGYPRELAQGQEFEKSIKPCDLVLYMKASD	1177.56	00003549-RA;00003549-RB	109	118	1	2	15961000	15852000	109210	331	1
903	ELATQIYDESR	KRKQYPLGLVLAPTRELATQIYDESRKFAY	APTRELATQIYDESRKFAYRSRLRPCVVYG	1323.63	00008717-RC;00008717-RA;00008717-RB	308	318	3	2	7297700	4459700	2838000	775	2
904	ELDQLKEEVK	KALPNFKPAVDHYKKELDQLKEEVKSSNIA	DHYKKELDQLKEEVKSSNIAGSLNKTFGTL	1229.65	00010860-RA	2496	2505	4	4	372880000	364800000	8076200	978	2
905	ELDQLKEEVKSSNIAGSLNK	KALPNFKPAVDHYKKELDQLKEEVKSSNIA	KEEVKSSNIAGSLNKTFGTLFAQISTILHE	2201.15	00010860-RA	2496	2515	2	1	10833000	10572000	260840	978	1
906	ELEAAEDRADTAESNLSLIR	GMSQQSVTRVRRFQRELEAAEDRADTAESN	EDRADTAESNLSLIRAKHRTFVTTSTVPGS	2202.08	00010361-RA	730	749	1		2398000	2398000	0	931	1
908	ELEDPSILYEVK	TTENVAIFIWNNLKKELEDPSILYEVKIFE	LKKELEDPSILYEVKIFETDKNIILYRGE_	1433.73	00004119-RA	121	132	1	1	503800	301490	202310	367	0
909	ELEEEQVVKESR	AVKQKRGEDYYNKLRELEEEQVVKESRLRE	KLRELEEEQVVKESRLREASHQFAIPGERV	1473.73	00011138-RC;00011138-RD	3487	3498	1		1595400	1595400	0	1002	0
910	ELENELDGEQR	KGGKKAIAKLEQRVRELENELDGEQRRHAD	QRVRELENELDGEQRRHADAQKNLRKSERR	1330.6	00001002-RF;00001002-RC;00001002-RE;00001002-RI;00001002-RD;00001002-RJ;00001002-RA;00001002-RB;00001002-RG;00001002-RH	2105	2115	3	4	11977000	7819400	4157700	119;118	3
911	ELEQTIQRK	KLTQEAVADLERNKKELEQTIQRKDKEIAS	LERNKKELEQTIQRKDKEIASLTAKLEDEQ	1143.62	00001002-RF;00001002-RC;00001002-RE;00001002-RI;00001002-RD;00001002-RJ;00001002-RA;00001002-RB;00001002-RG;00001002-RH	1359	1367	2	1	19673000	19363000	309630	119;118	0
912	ELGRDFDDIGAR	PERDFGPPRDFGARRELGRDFDDIGARRGF	ARRELGRDFDDIGARRGFGAGPDVPARDFP	1362.65	00001835-RA	190	201	2		19792000	19792000	0	181	3
913	ELGSPVTLPNLTYK	CSLFSPVSGSTQAWRELGSPVTLPNLTYKA	RELGSPVTLPNLTYKAVLWYHSSALVASAL	1530.83	00004323-RA	182	195	2		1920400	1920400	0	389	1
914	ELGVGWITR	KYKLATSENFEEVMKELGVGWITRKLGNAA	FEEVMKELGVGWITRKLGNAASPVIELTEN	1029.56	00006868-RA	50	58	1	1	6547100	4792200	1754900	599	1
915	ELGVHTVSVK	NEVEDGLYAVHFVPKELGVHTVSVKYKDIH	HFVPKELGVHTVSVKYKDIHIPGSPFQFTV	1067.6	00012368-RA	400	409	6		6305600	6305600	0	1130	2
916	ELIIGDRQTGK	ILAIDSMVPIGRGQRELIIGDRQTGKTALA	RGQRELIIGDRQTGKTALAIDAIINQKETG	1228.68	00013933-RA;00014033-RA	166	176	3	3	200770000	197500000	3266300	1241	3
917	ELINAIVQQR	VCTLTGNAQAISRAKELINAIVQQRSRTEG	ISRAKELINAIVQQRSRTEGTGGARLDDMG	1182.67	00010231-RA	169	178	5	2	8426400	8154400	271970	924	1
918	ELISNSSDALDK	LIINTFYSNKEIFLRELISNSSDALDKIRY	FLRELISNSSDALDKIRYESLTDPSKIESG	1290.63	00010374-RA	39	50	6	5	12117000	5627700	6489000	932	3
919	ELISNSSDALDKIR	LIINTFYSNKEIFLRELISNSSDALDKIRY	RELISNSSDALDKIRYESLTDPSKIESGKE	1559.82	00010374-RA	39	52	5	4	4506800	3748200	758650	932	1
920	ELITDDNIVDPVEER	QDENDDELPNGDVSKELITDDNIVDPVEER	ELITDDNIVDPVEERRTLAERNERLHDQLK	1755.85	00007270-RA	490	504	2	2	9967400	8558800	1408600	634	1
921	ELITFEKELATR	TSANATYGDFEAVVKELITFEKELATRGTP	VVKELITFEKELATRGTPFYGGNQPGMVDY	1448.79	00010522-RA	173	184	2	1	5413300	4882700	530570	950	1
922	ELLAESAGNENPFDLK	LLDDPINIATGLEKRELLAESAGNENPFDL	LLAESAGNENPFDLKVLKKSKGTKDCPTEI	1745.85	00010829-RA	50	65	4	2	20936000	19917000	1019400	974	1
923	ELLAESAGNENPFDLKVLKK	LLDDPINIATGLEKRELLAESAGNENPFDL	SAGNENPFDLKVLKKSKGTKDCPTEIPSAF	2214.19	00010829-RA	50	69	1		11944000	11944000	0	974	1
924	ELLAQGLLPQR	SHNCLVDLMMTGKVKELLAQGLLPQRQHER	GKVKELLAQGLLPQRQHERSKEQEKVEKQR	1236.72	00005418-RA	618	628	6		2766900	2766900	0	468	1
926	ELLKPSASVALHK	TGSNYYVRILSTIDRELLKPSASVALHKHS	DRELLKPSASVALHKHSNALVDVLPPEADS	1391.81	00002340-RA	120	132	1		6274800	6274800	0	217	1
927	ELLTLEEKDQR	WRVKYTLAKIRKAARELLTLEEKDQRRLFN	KAARELLTLEEKDQRRLFNGNALLRRLVRI	1372.72	00004958-RA;00004849-RA	60	70	3	3	5811700	5484200	327520	430	1
928	ELPIGESVEQK	RSDYELSNPRKLSKRELPIGESVEQKTDTS	LSKRELPIGESVEQKTDTSNLSSTSSLDIN	1227.63	00006597-RA	152	162	1	1	36090000	35796000	294470	571	1
929	ELPSREQLLNLK	GNSNVDHDRIGQIQKELPSREQLLNLKITP	IQKELPSREQLLNLKITPLDFEKDDDSNLH	1438.81	00001090-RA	829	840	3	1	3440200	3209200	230990	128	1
930	ELQALPTWEKR	ISLFKDDVDFVKIQKELQALPTWEKRLSLA	KIQKELQALPTWEKRLSLATQLLKGATPYP	1369.74	00010895-RA;00010895-RB	2287	2297	1		2029400	2029400	0	980	1
931	ELQAQIEQDISK	QTLQAKLKLVVNKTKELQAQIEQDISKKYK	KTKELQAQIEQDISKKYKNRPVNLMGGVTM	1400.71	00002191-RA	439	450	1	1	59275000	1862700	57412000	206	1
932	ELQVRLDEAENNALKGGK	QTQEKLRKALETQIKELQVRLDEAENNALK	VRLDEAENNALKGGKKAIAKLEQRVRELEN	1983.04	00001002-RF;00001002-RC;00001002-RE;00001002-RI;00001002-RD;00001002-RJ;00001002-RA;00001002-RB;00001002-RG;00001002-RH	2076	2093	1		34672000	34672000	0	119;118	1
933	ELSFQADEDRK	ADAQKNLRKSERRIKELSFQADEDRKNQER	RRIKELSFQADEDRKNQERMQDLVDKLQQK	1336.63	00001002-RF;00001002-RC;00001002-RE;00001002-RI;00001002-RD;00001002-RJ;00001002-RA;00001002-RB;00001002-RG;00001002-RH	2133	2143	2		4085000	4085000	0	119;118	1
934	ELSFQADEDRKNQER	ADAQKNLRKSERRIKELSFQADEDRKNQER	ELSFQADEDRKNQERMQDLVDKLQQKIKTY	1863.87	00001002-RF;00001002-RC;00001002-RE;00001002-RI;00001002-RD;00001002-RJ;00001002-RA;00001002-RB;00001002-RG;00001002-RH	2133	2147	2	1	65849000	63316000	2532400	119;118	1
935	ELSQQFTK	EINGEEIADSSVIIKELSQQFTKDLDITLD	DSSVIIKELSQQFTKDLDITLDNSQKNISH	979.497	00010205-RB;00010205-RA	29	36	4	2	109080000	107950000	1129300	920	2
936	ELTEVELSDSELR	KNCLYPVLIQPTQVKELTEVELSDSELRVG	VKELTEVELSDSELRVGAGTTLTNLEAALR	1518.74	00001335-RA	310	322	1		1944200	1944200	0	148	1
937	ELTNQIISK	KPVWKQPVNEREYLRELTNQIISKEMKMKE	EREYLRELTNQIISKEMKMKEARSDDIVKS	1044.58	00012171-RB;00012171-RA	248	256	1		0	0	0	1112	1
940	ELTVKGELNVNTK	IASSSEAKFNSPGLKELTVKGELNVNTKDR	LKELTVKGELNVNTKDRTINGKLEADVFAK	1443.79	00010860-RA	2222	2234	2		1781200	1781200	0	978	1
941	ELVADPNQHVK	QQESIIMSSILPYVKELVADPNQHVKSALA	PYVKELVADPNQHVKSALASVIMGLSPILG	1248.65	00001773-RA;00001773-RB	334	344	3	2	50036000	48338000	1698000	179	1
942	ELVASQEFPR	LPEVDQPHVAQEFFKELVASQEFPRDYVGF	QEFFKELVASQEFPRDYVGFIKKIMKLMQH	1174.6	00012181-RA	115	124	4		6804300	6804300	0	1114	1
943	ELVFTGGSGRR	VGGRASPARDREVRRELVFTGGSGRRDQPS	EVRRELVFTGGSGRRDQPSPVLPTSSVPVA	1177.62	00007695-RA;00007695-RB	221	231	4		5170600	5170600	0	670	2
944	ELVIQSEDDQR	AESIKILRKKERYVKELVIQSEDDQRNIAL	RYVKELVIQSEDDQRNIALLQETLDKTVQK	1330.64	00010361-RA	677	687	2	2	12375000	5969300	6405300	931	2
945	ELVPADSTTEFATSR	RMPDEFTTSEFAVAKELVPADSTTEFATSR	ELVPADSTTEFATSREQIRVILQGVSRIKQ	1622.78	00005103-RA	248	262	3		3367600	3367600	0	442	1
946	ELYGTLQTMQAR	LTPGQEHPSDIQLLKELYGTLQTMQARLVE	LLKELYGTLQTMQARLVELISKLANEEITE	1409.7	00013534-RA	251	262	4	2	10504000	2962700	7541800	1213	1
947	EMAQFAVAQLSAR	VGGQSPADVNDDRVKEMAQFAVAQLSARSN	VKEMAQFAVAQLSARSNSLNSQTLVKIKQA	1420.71	00007799-RB;00007799-RA	593	605	1	1	13612000	12566000	1045200	684	1
948	EMINQNHFASDIIR	AAHSNAIVVLDNTGKEMINQNHFASDIIRK	KEMINQNHFASDIIRKRLEELHRLWELLLS	1686.81	00008600-RA	111	124	3		4968600	4968600	0	764	1
949	EMNDAGQFYTNR	LGWVTVNPAPAPYIKEMNDAGQFYTNRVLK	YIKEMNDAGQFYTNRVLKDWKQKDQTHVDW	1444.6	00005726-RA	115	126	4	2	31456000	29579000	1876700	490	2
950	ENAADIPQQLQTVK	DEVTNSARSALNKIKENAADIPQQLQTVKK	KENAADIPQQLQTVKKLHKDNEHALDNVKI	1553.8	00010516-RA	2497	2510	3	2	6111200	5705600	405600	949	1
951	ENELKALSTFFSK	MKILPPLNDTKLSPRENELKALSTFFSKSC	PRENELKALSTFFSKSCIVGKWSPDPEINQ	1512.78	00000756-RB;00000756-RA	167	179	4	1	4283900	4125200	158760	97	1
953	ENNAEVAVDKITENNEK	______________________________	NAEVAVDKITENNEKSTDAKAEVKGTKRPA	1915.91	00001327-RA	5	21	1	2	10967000	8710200	2257200	147	2
954	ENNAILPTGGSIYR	CYANGYPPPRISWRRENNAILPTGGSIYRG	RENNAILPTGGSIYRGNILKITAIRKEDRG	1503.77	00012089-RB;00012089-RC;00012089-RA	160	173	2	4	47143000	36405000	10737000	1098	2
955	ENNMNAFIANTR	KTSVNVCLRGETWLRENNMNAFIANTRGSP	WLRENNMNAFIANTRGSPQPPFLLEMTYNG	1393.64	00010590-RA	161	172	2		5558000	5558000	0	955	1
956	ENNVGFHSEYGSSTEK	KTPYNLLLAAGSQLKENNVGFHSEYGSSTE	NNVGFHSEYGSSTEKQLMSAFRVVAPRDPF	1783.76	00002908-RA	363	378	2		4204100	4204100	0	275	1
957	ENPEELLDKQLIPETR	SIALAKKCAARTGAKENPEELLDKQLIPET	NPEELLDKQLIPETREGKCMFACVLKEKGL	1922.99	00004965-RA	41	56	1	1	15841000	15671000	170400	435	1
958	ENQGDEALQQITTALR	MPWQKGVNLRRVERKENQGDEALQQITTAL	NQGDEALQQITTALRQTRQQADTQETVAQQ	1785.89	00011138-RC;00011138-RD	3552	3567	1		2830400	2830400	0	1002	1
959	ENQSLSLQLK	ADRKKLADENKKLTKENQSLSLQLKESKKT	KKLTKENQSLSLQLKESKKTAEEEILRRVE	1158.62	00004047-RA	179	188	6	2	43545000	42551000	994710	360	1
960	ENQSMLITGESGAGK	FAISDGAYVNMLTNKENQSMLITGESGAGK	ENQSMLITGESGAGKTENTKKVIAYFATVG	1520.71	00001002-RF;00001002-RC;00001002-RE;00001002-RI;00001002-RD;00001002-RJ;00001002-RK;00001002-RL;00001002-RG;00001002-RH	172	186	7	4	16090000	15379000	711010	119;118	3
961	ENSLSMEIIVNPK	NNLWIKLDAIDRVLKENSLSMEIIVNPKTL	LKENSLSMEIIVNPKTLDNNVPVIQLETAV	1472.75	00009089-RA	362	374	1	1	8253700	7861300	392440	822	1
962	ENTAPFIQLASDR	QRIKDFYMKGNPISRENTAPFIQLASDRLF	SRENTAPFIQLASDRLFVVDVEKAARLQAA	1460.73	00000887-RA	404	416	5		13397000	13397000	0	110	1
963	ENVLGAEGLGFK	SDTRGITFEDVRIPKENVLGAEGLGFKIAM	IPKENVLGAEGLGFKIAMETFDKTRPPVAA	1232.64	00011353-RA;00011353-RB	173	184		3	7054500	0	7054500	1024;1025	1
964	EPFGGDDGYNNFDR	MPRGRGGFGGRPFDREPFGGDDGYNNFDRR	REPFGGDDGYNNFDRRKPEFPERDFGPPRD	1601.64	00001835-RA	156	169	2	2	13371000	11914000	1456300	181	2
965	EPLAHPAPAPAPVYHAPVVPVAPAYH	YTADPHNGFNAVVSKEPLAHPAPAPAPVYH	PVYHAPVVPVAPAYH_______________	2667.4	00008838-RA	211	236	5	1	48086000	46445000	1640900	790	3
966	EPQLAFHQR	GYMQSKEATDIYCTREPQLAFHQRISFCLD	DIYCTREPQLAFHQRISFCLDLHNQSVKAM	1124.57	00002941-RA	434	442	1		7935700	7935700	0	278	1
967	EPVSNGSFLNTTVTSK	FETDEVKLPLNGTHREPVSNGSFLNTTVTS	PVSNGSFLNTTVTSKTEPEPEDKKEDEMAE	1679.84	00008575-RA	81	96	2		4316400	4316400	0	762	1
968	EQAAQGLGEVIK	PLFREAILNGAPEVKEQAAQGLGEVIKLTS	EVKEQAAQGLGEVIKLTSAEALQPSVVHIT	1241.66	00001527-RA	2270	2281	1	1	1997700	1806300	191470	159	1
969	EQAEALYAAGEAK	AVRNPPGHVTPEKAREQAEALYAAGEAKLG	AREQAEALYAAGEAKLGTNEEVFNKIMAHE	1349.65	00000877-RA	175	187	1	2	10990000	5009100	5980700	107	3
971	EQLEEEKKISLSIR	DMNLSSAQIERNKTKEQLEEEKKISLSIRI	KEQLEEEKKISLSIRIKPLSIDGLSIDKLR	1700.93	00007084-RB;00007084-RA;00007084-RC	172	185	2		4389200	4389200	0	620	1
972	EQLNNLMTTLR	GKKGGGFATVSSSYKEQLNNLMTTLRSTQP	SSYKEQLNNLMTTLRSTQPHFVRCIIPNEL	1331.69	00001002-RF;00001002-RC;00001002-RE;00001002-RI;00001002-RD;00001002-RJ;00001002-RA;00001002-RB;00001002-RK;00001002-RG;00001002-RH	938	948	6	1	37510000	37424000	85650	119;118	3
973	EQMMQVLER	VESNFVLPSGLPTTREQMMQVLERVHGLYI	GLPTTREQMMQVLERVHGLYIRATYWEDSV	1162.55	00010516-RA	1713	1721	1		9943300	9943300	0	949	1
974	EQQDLELAK	SYGKDLESAEERREREQQDLELAKEMAEED	EERREREQQDLELAKEMAEEDDDGFP____	1072.54	00002941-RA	478	486	1	1	4505400	4378700	126750	278	1
976	ERHPGSFDIVHIKDTNGHTFATR	TGGRNLGRVGTVVNRERHPGSFDIVHIKDT	IVHIKDTNGHTFATRLVNVFIIGKGTKPYV	2634.31	00002066-RA	199	221	1		4342000	4342000	0	200	1
977	ESAPAPAPAPSAIVR	AAREREIEERLAKQRESAPAPAPAPSAIVR	ESAPAPAPAPSAIVREESRLPNNHIGVSSP	1432.77	00012157-RB;00012157-RA	386	400	4	4	16845000	15713000	1131700	1110	1
978	ESAPAPAPAPSAIVREESRLPNNHIGVSSPR	AAREREIEERLAKQRESAPAPAPAPSAIVR	ESRLPNNHIGVSSPRDTSSDASSPPQPSPL	3205.66	00012157-RB;00012157-RA	386	416	1		4504700	4504700	0	1110	1
979	ESATAILKDVEEDAELRIK	AVEAFFADPAKKSLKESATAILKDVEEDAE	AILKDVEEDAELRIKAYLALVQAPCPHVAD	2129.12	00010860-RA	522	540	1	1	5496000	4503200	992810	978	1
980	ESDLNEYVTDER	TRFANEATRFAGTTRESDLNEYVTDERLSS	TTRESDLNEYVTDERLSSQPKTTGTGLTND	1468.63	00008927-RA	561	572	5	2	10168000	5833800	4333800	806	3
981	ESDLNEYVTDERLSSQPK	TRFANEATRFAGTTRESDLNEYVTDERLSS	LNEYVTDERLSSQPKTTGTGLTNDVTTEHT	2108.99	00008927-RA	561	578	6	2	8284400	7459900	824490	806	3
982	ESIDDAQLATVQGTK	MASDEMKQLRNKFLKESIDDAQLATVQGTK	ESIDDAQLATVQGTKTDLLKCGKCKKRNCT	1574.78	00003384-RE;00003384-RD;00003384-RC;00003384-RB;00003384-RA	242	256	2	1	2037400	1954900	82476	318	1
983	ESLTGPPPLPVR	VDDVTKDSQYPGVMRESLTGPPPLPVRNTP	VMRESLTGPPPLPVRNTPLASRAAPPPPPT	1261.7	00010637-RA	300	311	5		8610400	8610400	0	961	2
984	ESLVSDREAIQK	LKSLPAEDLLRGQDKESLVSDREAIQKFAL	QDKESLVSDREAIQKFALLFLPCVEKEGGE	1373.72	00007018-RA	270	281	5	3	16286000	11127000	5159100	613	2
985	ESNFFKTTSSTTSNHLSTSSSDAPR	MEDEMTRFRSELMNRESNFFKTTSSTTSNH	TTSNHLSTSSSDAPRGSSTWLESLNSPLIQ	2688.23	00007044-RA	52	76	1	1	2460000	2242400	217630	617	1
986	ESNGNPLLINESFKK	LGHLRLTFDDNGEVRESNGNPLLINESFKK	ESNGNPLLINESFKKDGAVERAVLKFANQV	1688.87	00002678-RA	238	252	3	1	5833300	5617800	215520	252	1
987	ESNVYQNVEGTITQIGR	REFQDDMSQGIRNVKESNVYQNVEGTITQI	NVYQNVEGTITQIGRAVTEAPIYHNVEEKF	1906.94	00006714-RA	202	218	1		1924700	1924700	0	584	1
988	ESPLLLNEIR	VTSTQGVTPANTAVRESPLLLNEIRSLRSA	NTAVRESPLLLNEIRSLRSALRSEQAEKFK	1182.66	00007945-RA	1004	1013	4		2661000	2661000	0	699	1
989	ESQSFVMNLFR	QKDVKEKDPEKKVAKESQSFVMNLFRGTLQ	KVAKESQSFVMNLFRGTLQASQVFPYPEVL	1356.65	00005679-RA	53	63	2	2	62866000	48346000	14519000	484	1
990	ESSLAGSGPAPPR	QTYREHLEGQKHKKKESSLAGSGPAPPRGG	KKESSLAGSGPAPPRGGTSLRCELCDITCT	1224.61	00012563-RC;00012563-RA;00012563-RB	313	325	5	1	6385800	6211900	173930	1142	3
991	ESTLHLVLR	QLEDGRTLSDYNIQKESTLHLVLRLRGGVI	DYNIQKESTLHLVLRLRGGVIEPTLRILAQ	1066.61	00002368-RA;00008487-RA	64	72	13	9	441070000	300580000	140490000	219	9
992	ESYAIYIYKVLK	KNITKGDKKKKRRRKESYAIYIYKVLKQVH	RRKESYAIYIYKVLKQVHPDTGVSSKAMSI	1488.82	00006302-RA;00006300-RA;00006298-RA;00006296-RA;00006294-RA;00006284-RA;00006282-RA;00006280-RA;00006275-RA;00006273-RA;00006271-RA;00006269-RA;00006267-RA;00006265-RA	33	44	1		3560200	3560200	0	546	1
993	ETAEAYLGKK	FAPEEISAMVLGKMKETAEAYLGKKVTHAV	LGKMKETAEAYLGKKVTHAVVTVPAYFNDA	1108.58	00008520-RA	155	164	2	1	74855000	74813000	41901	758	1
994	ETENVQSSEEIENAFR	GYVSLQEYMAFMISKETENVQSSEEIENAF	TENVQSSEEIENAFRAITAGDRPYVTKEEL	1880.84	00008600-RA	2346	2361	3	1	12654000	12554000	99859	764	2
995	ETGPSIDWNKIER	KEFDGFRRLFDRFLRETGPSIDWNKIERLP	LRETGPSIDWNKIERLPEGAVLDYGNLETP	1543.76	00009089-RA	87	99	2		11952000	11952000	0	822	1
996	ETGSTTLLNEAR	CRSLKKCPSILELLRETGSTTLLNEARCGF	LLRETGSTTLLNEARCGFDGLDPLVCCPQL	1290.64	00000229-RA	63	74	1	3	3381600	1604100	1777500	54	1
997	ETIAASLPQSR	IVETVKPYKLPPLSRETIAASLPQSRSKIT	PLSRETIAASLPQSRSKITQAIEKKTENVQ	1171.62	00005939-RA	1411	1421	1		0	0	0	511	1
998	ETLSNSHSVVVTQR	LKKKAKRGLLRQLSKETLSNSHSVVVTQRS	KETLSNSHSVVVTQRSWKNTRRPRNGRGRG	1555.8	00001036-RA	57	70	1	1	7350200	7221000	129160	124	1
1000	ETVGASESTVSEAK	EVKPAEEIKVTEEVKETVGASESTVSEAKA	KETVGASESTVSEAKAEAPKEIDNVANVPK	1393.66	00001470-RA	204	217	2	1	10314000	9792000	522220	156	1
1001	ETYGITPRPIYPHHFSSPR	ERINTPGYRYVPVSRETYGITPRPIYPHHF	ITPRPIYPHHFSSPRFGTGH__________	2254.13	00001286-RA	109	127	3	2	157580000	143020000	14561000	143	3
1002	ETYGITPRPIYPHHFSSPRFGTGH	ERINTPGYRYVPVSRETYGITPRPIYPHHF	IYPHHFSSPRFGTGH_______________	2753.35	00001286-RA	109	132	1		9708200	9708200	0	143	1
1003	EVASEDIPGSLADAER	RDLDHFQAWLTKTQKEVASEDIPGSLADAE	VASEDIPGSLADAERLLNQHQAIREEIDNY	1657.78	00001873-RA	1153	1168	2		3569400	3569400	0	186	1
1004	EVASKTEEVPIIIGGQEYR	LPGSNERKELEKALKEVASKTEEVPIIIGG	KTEEVPIIIGGQEYRTKDVRYQVMPHDHQK	2117.1	00006390-RA	60	78	2	2	12703000	12127000	576120	554	2
1008	EVAVPVPQPYPVHVEK	GYAHEGVIKAVTIHKEVAVPVPQPYPVHVE	VAVPVPQPYPVHVEKKVPYPVKVAVPVPVD	1786.96	00001536-RA	631	646	7	2	39980000	37556000	2424000	161	4
1009	EVDEQMLNIQNK	YLTVAAIFRGRMSMKEVDEQMLNIQNKNSS	SMKEVDEQMLNIQNKNSSYFVEWIPNNVKT	1459.7	00007599-RA;00010583-RA;00010583-RB;00011178-RA	325	336	16	13	170610000	164510000	6097000	1009;657;954	6
1010	EVDEQMLNVQNK	YLTVAAIFRGRMSMKEVDEQMLNVQNKNST	SMKEVDEQMLNVQNKNSTYFVEWIPNNCKT	1445.68	00004177-RC;00004177-RB;00004177-RA;00009401-RA	325	336	2		6637100	6637100	0	374;849	1
1011	EVDKQVLDAIK	KEKYKASEKRKTDQKEVDKQVLDAIKKMKD	TDQKEVDKQVLDAIKKMKDAKLVRRYLGSM	1256.7	00002805-RA	233	243	3	1	4237600	4025500	212080	263	1
1012	EVDKVTAFIVER	TVFAQTPVKDEKTGKEVDKVTAFIVERGFG	TGKEVDKVTAFIVERGFGGVTNGPPEKKMG	1404.76	00005679-RA	259	270	6	2	21181000	16960000	4220700	484	1
1013	EVDRLEDELVVEKER	ARAEFAERSVQKLQKEVDRLEDELVVEKER	EVDRLEDELVVEKERYRVIGDGLDLAFVEL	1856.95	00013722-RA	324	338	1	1	42919000	41558000	1361000	1227	1
1015	EVIGGGSGYSAIQEVSSGGVIIEEISSRPGTR	EESASINGRTVASSREVIGGGSGYSAIQEV	GGVIIEEISSRPGTRLSERRRSSGPKPVFT	3190.61	00004146-RA	348	379	1		1444200	1444200	0	371	2
1016	EVILAAGPINTPK	LLRHDGEHIRVRANREVILAAGPINTPKLL	NREVILAAGPINTPKLLLLSGIGEQEALQK	1321.76	00003944-RA	284	296	6	4	53233000	45825000	7408400	352	7
1017	EVILSSGAIGSPR	FIDRTGKTVRALARKEVILSSGAIGSPRLL	RKEVILSSGAIGSPRLLMLSGIGIQGYHFG	1284.7	00009393-RA	360	372	5	3	7333200	2203300	5129800	848	1
1018	EVLHKFTVDLPK	DGNGALFGTLQGNTREVLHKFTVDLPKKHG	NTREVLHKFTVDLPKKHGRGGQSALRFARL	1424.8	00001135-RA	170	181	1		5887000	5887000	0	135	1
1019	EVLIPVYKK	PFTGDHKQKFYWGHKEVLIPVYKKMSDAMN	FYWGHKEVLIPVYKKMSDAMNKHKEADVMV	1087.66	00005151-RA	532	540	1		0	0	0	445	1
1020	EVLNAAGPQLR	GKSAIFCSLNDKIDKEVLNAAGPQLRVVST	KIDKEVLNAAGPQLRVVSTMSVGVEHIDVK	1166.64	00006758-RA	109	119		2	1095000	0	1095000	587	1
1021	EVLVEQVVEQPVQQYIAGPPLPGPPAPPPGQK	RSYAQPSPYVVSAPREVLVEQVVEQPVQQY	GPPLPGPPAPPPGQKCPVCEGPDCCELCAE	3357.8	00011495-RA	81	112	1		12955000	12955000	0	1034	1
1022	EVLVTDNPLVIKR	TDDALLSPDTLEILKEVLVTDNPLVIKRAV	LKEVLVTDNPLVIKRAVNSSTLKAYFYSNE	1494.88	00007080-RA	90	102	2		1403700	1403700	0	619	1
1023	EVNIIPAVLHPK	ERTGDANATGPPPQREVNIIPAVLHPKSRG	PQREVNIIPAVLHPKSRGYIRLRDNNPLSP	1328.78	00012375-RA	446	457	4		5710000	5710000	0	1134	1
1024	EVNKEVYDFLK	ILAQVGGEKDLATAKEVNKEVYDFLKSAGA	ATAKEVNKEVYDFLKSAGAKYGLGFWHPGS	1382.71	00004755-RA;00004755-RC;00004755-RB	144	154	6	2	28379000	25763000	2615600	423	4
1025	EVPVPHPVYIEK	EHGHEEHVKAITITKEVPVPHPVYIEKKVP	ITKEVPVPHPVYIEKKVPYPVKVPVDRPYP	1405.76	00011599-RA;00011598-RA	119	130	6		91333000	91333000	0	1051	1
1026	EVQEHESQQFLSYFK	VDLDDGLGGGPVQHREVQEHESQQFLSYFK	EVQEHESQQFLSYFKSGVRYVPGGVASGFK	1897.88	00009831-RA;00009831-RB	115	129	2	2	35504000	33336000	2168900	891	1
1027	EVQEHESQQFLSYFKSGVR	VDLDDGLGGGPVQHREVQEHESQQFLSYFK	HESQQFLSYFKSGVRYVPGGVASGFKHVDI	2297.11	00009831-RA;00009831-RB	115	133	1	1	12465000	1601400	10864000	891	1
1028	EVSNYIKK	TEPAYSESRFEEIKKEVSNYIKKIGYNPAA	RFEEIKKEVSNYIKKIGYNPAAVAFVPISG	979.534	00008867-RA	173	180	1		45011000	45011000	0	798	1
1033	EVVAVTGDGTNDGPALK	TLVKGIIDSKLTESREVVAVTGDGTNDGPA	VAVTGDGTNDGPALKKADVGFAMGIAGTDV	1641.82	00012027-RA;00012027-RC;00012027-RB	739	755	4	1	12887000	12841000	45381	1091;1092	1
1034	EVVAVTGDGTNDGPALKK	TLVKGIIDSKLTESREVVAVTGDGTNDGPA	AVTGDGTNDGPALKKADVGFAMGIAGTDVA	1769.92	00012027-RA;00012027-RC;00012027-RB	739	756	2		2589000	2589000	0	1091;1092	2
1035	EVVETPLLHPEK	YSDVGGCKEQIEKLREVVETPLLHPEKFVN	KLREVVETPLLHPEKFVNLGIEPPKGVLLF	1389.75	00005768-RA	190	201	1		3872200	3872200	0	495	1
1036	EYFGTWTNNVGR	KITRVVEGAEPAGFREYFGTWTNNVGRRGS	GFREYFGTWTNNVGRRGSSGGSPVRNRGSR	1442.66	00009831-RA;00009831-RB	363	374	3	2	8377600	7873400	504290	891	1
1037	EYGWEINNPEK	MHQAALLGECVREAKEYGWEINNPEKIKIN	REAKEYGWEINNPEKIKINWEKLTEAVQNH	1377.62	00000136-RA;00000136-RB	107	117	4	1	2686600	2353700	332830	47	1
1038	EYNREFLLPK	HAKHEEKTESKSVYREYNREFLLPKGTNPE	KSVYREYNREFLLPKGTNPESIKSSLSKDG	1307.69	00007044-RA	140	149	1	2	31696000	21906000	9789400	617	1
1039	EYPNQSLELR	NGVWQCSPATPEQIREYPNQSLELRTACSA	PEQIREYPNQSLELRTACSATRHQEFTHCE	1247.61	00013738-RA	241	250	1	1	2499500	1253500	1246000	1233	1
1042	EYYTQQQTFYTEK	ADKVSELQKLDKQLKEYYTQQQTFYTEKFV	LKEYYTQQQTFYTEKFVPGKVNRNQFTEAE	1727.77	00011784-RA	289	301	4	2	30058000	18346000	11711000	1074	1
1043	FAAEPLTGLTSLQGEPPGPGFGVRSDL	LKAGKKPKPGPRSGRFAAEPLTGLTSLQGE	QGEPPGPGFGVRSDL_______________	2712.38	00013258-RA	215	241	1		2675900	2675900	0	1205	0
1045	FAALAAAAAPAAAAAPAAAEKK	KEATTVKEFLKDPSKFAALAAAAAPAAAAA	AAPAAAAAPAAAEKKEAAKKEESEHESDDD	1923.06	00007093-RA	275	296	6	2	8144300	6750200	1394000	621	3
1046	FAAYFQQGDMESNGK	AETHALLPYDQYLHRFAAYFQQGDMESNGK	FAAYFQQGDMESNGKYVTRSGEKVSYSTGP	1691.72	00010494-RB;00010494-RA;CON__Q3ZBD7	352	366	5	1	12716000	11893000	822620	946	2
1047	FADHHVEGSPFTVK	SYKPTEPGYYIVNLKFADHHVEGSPFTVKV	KFADHHVEGSPFTVKVTGEGSNRQREKIQR	1569.76	00012368-RA	312	325	4	1	22205000	21916000	289250	1130	4
1048	FAEPPTGDNR	QTWTGKEILSFIGVRFAEPPTGDNRFKDPV	FIGVRFAEPPTGDNRFKDPVPVKPWPEIKD	1102.5	00000409-RA;00000410-RA	52	61	2		4532900	4532900	0	68;67	1
1049	FAGGTDDYGGYGAR	GNGDMRRPGAAPGGRFAGGTDDYGGYGARD	RFAGGTDDYGGYGARDRFRSRSPIGRGGSR	1405.59	00001835-RA	427	440	4	1	77687000	76881000	806170	181	2
1050	FAHPDVNPAFNAPLK	______________________________	FAHPDVNPAFNAPLKSDPLYGFPDGREQKV	1636.84	00010100-RA	12	26	1	1	2858900	2549000	309860	912	1
1051	FANTLELKPGGK	HLLSKHDRLTQTKSKFANTLELKPGGKYQL	KSKFANTLELKPGGKYQLNAVTEFNVKSGD	1273.7	00010860-RA	1350	1361	5	4	211200000	194990000	16208000	978	4
1052	FAPNQTADLEEKVMELHR	DPAEYKNTDYLKEFRFAPNQTADLEEKVME	NQTADLEEKVMELHRTHKGQNPSEAELHYL	2127.04	00011045-RA	170	187	1		4155000	4155000	0	992	0
1053	FAQTESQQLIAR	REHDASRQAIQELFKFAQTESQQLIARIRQ	LFKFAQTESQQLIARIRQQEPDRAADKDTE	1390.72	00011141-RA	839	850	2		1786800	1786800	0	1005	1
1054	FAQVPHITGFTR	AFLLDDPVELIKKKKFAQVPHITGFTRDEF	KKKFAQVPHITGFTRDEFNWRAQFLLTNET	1372.73	00000410-RA	319	330	5	3	21022000	17350000	3671700	68	1
1055	FASEVAGIDDLGTTGR	KTIMTRCIHCTRCIRFASEVAGIDDLGTTG	ASEVAGIDDLGTTGRGSDMQVGTYIEKMFL	1607.78	00006018-RA	187	202	6	1	10400000	9778100	621740	519	2
1057	FASNFLWPFK	EDLIHEIYTVGPNFKFASNFLWPFKLNTPT	GPNFKFASNFLWPFKLNTPTGGWRKKTTHY	1255.64	00005484-RA	227	236	1		5636000	5636000	0	475	1
1058	FASNINKESIVDVIGK	CLVNVSETISKQMVKFASNINKESIVDVIG	ASNINKESIVDVIGKVSKVPKKIEACSQSL	1732.94	00012861-RA	138	153	1		4429200	4429200	0	1167	1
1059	FASYTGATPIAGR	FVISSRSMGQRAVLKFASYTGATPIAGRFT	LKFASYTGATPIAGRFTPGAFTNQIQAAFR	1310.66	00009999-RA	90	102	6	5	48186000	35920000	12265000	904	9
1060	FATEAAITILR	AGVLEPAMSKIKSLKFATEAAITILRIDDM	KSLKFATEAAITILRIDDMIKLDPEQRDEG	1204.68	00005431-RA	519	529	2	1	3810000	3760300	49724	469	1
1061	FAVRDMRQTVAVGVIK	PMCVESFQEFPPLGRFAVRDMRQTVAVGVI	AVRDMRQTVAVGVIKSVNHKDLTSGKVTKA	1789	00008867-RA	424	439	1		6556400	6556400	0	798	1
1062	FDAIAEQIQR	GASTIEGLVTRDNRRFDAIAEQIQRKAERI	RDNRRFDAIAEQIQRKAERIHLSKQVLSRS	1189.61	00010707-RA	6391	6400	1		0	0	0	965	1
1063	FDDFQSDLKANEVR	DVGEDLEQVEVMQKKFDDFQSDLKANEVRL	KFDDFQSDLKANEVRLAEMNEIAMQLMSLG	1682.79	00008600-RA	1099	1112	1		1871900	1871900	0	764	1
1064	FDDGAGGDNEVQR	CLIFFDEIDAIGGARFDDGAGGDNEVQRTM	ARFDDGAGGDNEVQRTMLELINQLDGFDPR	1378.57	00005768-RA	286	298	4	1	5364500	5290900	73621	495	1
1065	FDDGKSVFDGK	SEHSIDGEKIVLFKKFDDGKSVFDGKAELD	LFKKFDDGKSVFDGKAELDAVKKFVQTESL	1213.56	00013467-RA	207	217	1		2777100	2777100	0	1211	0
1066	FDIQDMER	NTILSDVNREVDQIKFDIQDMERWRDRFYQ	REVDQIKFDIQDMERWRDRFYQAIHTGSVV	1052.46	00000364-RA	308	315	4	2	3765100	2934700	830370	63	1
1067	FDLHPDGDF	PIRPSMFDGASFPPRFDLHPDGDF______	ASFPPRFDLHPDGDF_______________	1061.45	00001002-RF;00001002-RC;00001002-RE;00001002-RI;00001002-RD;00001002-RJ;00001002-RA;00001002-RB;00001002-RG;00001002-RH	2241	2249	7	2	29721000	29184000	537080	119;118	2
1068	FDLMYAKR	NTTAIAEAWARLDHKFDLMYAKRAFVHWYV	WARLDHKFDLMYAKRAFVHWYVGEGMEEGE	1042.53	00003003-RA;00010604-RA;00000276-RB;00000276-RC;00000276-RA;00008207-RA	395	402	2	1	5813700	5742400	71287	285;726	0
1069	FDLTGIPPAPR	EGERPMTKDNHLLGKFDLTGIPPAPRGVPQ	LLGKFDLTGIPPAPRGVPQIEVTFEIDANG	1182.64	00008520-RA	482	492	4	2	11521000	11013000	508240	758	1
1070	FDPTQKPPVK	GNGKIYFYKGSKFWRFDPTQKPPVKSTYPK	SKFWRFDPTQKPPVKSTYPKPINNWEGVPN	1155.63	00009434-RA;00009434-RB	428	437		1	0	0	0	852	1
1071	FDTDRYLPYEKLDQNLGIIK	VSPLVSAAAKVAMSKFDTDRYLPYEKLDQN	YLPYEKLDQNLGIIKKRLNRPLTLSEKVLY	2440.26	00004755-RA;00004755-RC;00004755-RB	36	55	1		2493600	2493600	0	423	1
1072	FDVGSGPGIVR	DFISFGLRDGIPEFRFDVGSGPGIVRGNLP	PEFRFDVGSGPGIVRGNLPLALGEWHTVQL	1102.58	00009882-RA	3120	3130	3	1	25856000	24751000	1105700	894	1
1073	FDVSQYAPEEIVVK	PLIQDTGDNKMLKLRFDVSQYAPEEIVVKT	RFDVSQYAPEEIVVKTVDNKLLVHAKHEEK	1622.82	00007044-RA	103	116	1	1	14988000	14824000	164790	617	1
1074	FDVSQYAPEEIVVKTVDNK	PLIQDTGDNKMLKLRFDVSQYAPEEIVVKT	QYAPEEIVVKTVDNKLLVHAKHEEKTESKS	2180.1	00007044-RA	103	121	1		3103300	3103300	0	617	1
1075	FEGGVIPHAER	QELPPLGLLSYHVERFEGGVIPHAERQNLS	HVERFEGGVIPHAERQNLSTPLNSANQTAP	1210.61	00006789-RA	554	564	2	1	6005000	3971200	2033800	592	1
1076	FEHDTQTSTADDFIQDYPLTQQK	TSQSWSKRDKVYLYRFEHDTQTSTADDFIQ	TADDFIQDYPLTQQKDDTPVPGVGHGDDLI	2727.23	00003241-RA	521	543	1		3726200	3726200	0	307	1
1077	FEKNFISQGNYENR	ALTPDDLLYLEFLTKFEKNFISQGNYENRT	KFEKNFISQGNYENRTVFESLDIGWQLLRI	1744.82	00000711-RA	444	457	1		2605200	2605200	0	94	1
1078	FELGRPAANTK	RATGGKRKPIRKKRKFELGRPAANTKLGAR	KKRKFELGRPAANTKLGARRIHTVRTRGGN	1202.64	00009845-RA	27	37	4	2	7633400	7404500	228930	893	1
1079	FELTGIPPAPR	EGERAMTKDNNLLGKFELTGIPPAPRGVPQ	LLGKFELTGIPPAPRGVPQIEVTFDIDANG	1196.66	00013022-RA	459	469	4	1	5722100	5645000	77144	1182	1
1081	FEPIDKPAPATK	EFDEPPSFNGPPRPKFEPIDKPAPATKLKE	RPKFEPIDKPAPATKLKETIVEKTKVIRPT	1312.7	00011141-RA	3243	3254	3		2378000	2378000	0	1005	1
1082	FFAEFEKTK	TPVSDTPEVAEAKAKFFAEFEKTKSRSRRA	AEAKAKFFAEFEKTKSRSRRAAVPVQTPAS	1145.58	00002817-RA	147	155	2		27915000	27915000	0	265	1
1083	FFAEQLEDAMAGFGTKDR	AGYLTIVKSVKNKTKFFAEQLEDAMAGFGT	EQLEDAMAGFGTKDRKLVRIIVGRSEIDLG	2031.94	00000246-RB;00000246-RA	254	271	1		1493900	1493900	0	55	1
1084	FFEEQNDAAK	EQNETLKMLVDPVSKFFEEQNDAAKNDAME	DPVSKFFEEQNDAAKNDAMEKVDPATMEGL	1197.53	00005679-RA	96	105	3	2	32194000	24570000	7624400	484	2
1085	FFGMAYGSQPAAK	GGGDVAFTKVIFVKKFFGMAYGSQPAAKSD	KKFFGMAYGSQPAAKSDHKPEDYAYLCPDA	1373.64	00000756-RB;00000756-RA	247	259	21	14	576030000	434720000	141310000	97	20
1087	FFSEGQIASTR	SFRSSEPIRQMQQTKFFSEGQIASTRSATA	QQTKFFSEGQIASTRSATAEEAQTNQQKLI	1241.6	00014274-RA	223	233	1	1	6606700	2995800	3611000	1253	1
1090	FFVDDQQIHR	NYHTFKINWRPDGIRFFVDDQQIHRIPSVN	PDGIRFFVDDQQIHRIPSVNFSILSKEVYL	1303.63	00012843-RA	431	440	3	2	10469000	8178200	2290300	1166	4
1091	FGAAYQQEDGVQFK	AAILKEERYLSVDGKFGAAYQQEDGVQFKE	KFGAAYQQEDGVQFKEESDADGTRRGSYSY	1586.74	00006039-RA	37	50	1		13606000	13606000	0	525	1
1092	FGAAYQQEDGVQFKEESDADGTR	AAILKEERYLSVDGKFGAAYQQEDGVQFKE	DGVQFKEESDADGTRRGSYSYVDPSGQRRT	2547.11	00006039-RA	37	59	1		8568100	8568100	0	525	1
1093	FGDRIPADIR	LRAEDIVLGDVVEVKFGDRIPADIRIIESR	VVEVKFGDRIPADIRIIESRGFKVDNSSLT	1158.61	00008375-RA;00008375-RB	269	278	5	2	34078000	33556000	522310	744	1
1094	FGDSMSVFKEIR	WEAVDPEDMYIAAKRFGDSMSVFKEIRTKE	AKRFGDSMSVFKEIRTKEEPDAEFRYEAVI	1414.69	00000756-RB;00000756-RA	86	97	8	8	69760000	46203000	23558000	97	4
1095	FGDTGSPLDEK	GDITEKEHLPVRQVRFGDTGSPLDEKAGKY	RQVRFGDTGSPLDEKAGKYRLGPLLCEGDD	1164.53	00012396-RA	746	756	4	1	5569100	4468100	1101000	1135	3
1097	FGHSLLPTAVER	VNPNIIAAFSAAAFRFGHSLLPTAVERWSK	AFRFGHSLLPTAVERWSKAHKFISSKRLSD	1325.71	00005442-RA	490	501	1		0	0	0	470	1
1098	FGIPQDAIDSVNR	WESVDVTPVRGPDGKFGIPQDAIDSVNRNK	GKFGIPQDAIDSVNRNKVGLKGPLMTPVGK	1430.72	00012702-RA	71	83	6	2	21612000	17107000	4505400	1151	2
1099	FGIYQDYGTK	GLHQLSDYIHSKGLKFGIYQDYGTKTCAGY	SKGLKFGIYQDYGTKTCAGYPGLLGYMEMD	1190.56	00011216-RA	121	130	2	2	4440300	3749400	690860	1013	1
1100	FGLSSAATVLEK	GEFLKIADKLREKQRFGLSSAATVLEKQGA	KQRFGLSSAATVLEKQGAKDDIFLFRPKHL	1221.66	00004432-RA	178	189	4	3	27923000	26396000	1527400	400	2
1101	FGLYHVDFEDPNRPR	SFLDSYEWDCGYTEKFGLYHVDFEDPNRPR	FGLYHVDFEDPNRPRTPKKSAKFFKEFLKT	1860.89	00002292-RA	442	456	1		14553000	14553000	0	215	1
1102	FGMAAALSGTMR	GQGFKVAMNILNNGRFGMAAALSGTMRAVT	NGRFGMAAALSGTMRAVTKKAVDHATTRVQ	1211.58	00005679-RA	326	337	5	4	33824000	25812000	8012100	484	2
1103	FGNAFLNR	ALVVDPKKQFKPLAKFGNAFLNRFQCSLVS	QFKPLAKFGNAFLNRFQCSLVSSPVLKGIS	937.477	00009280-RA	126	133	3	2	6697400	5404900	1292600	837	2
1104	FGNETKER	LIDRYKPLQDELNNRFGNETKERIAIKEIK	QDELNNRFGNETKERIAIKEIKIPDLSLPM	979.472	00000364-RA	54	61	5	2	19046000	4578500	14468000	63	2
1105	FGVQEPR	TVAIILSFVTGAAWKFGVQEPRKKRYAEFY	FVTGAAWKFGVQEPRKKRYAEFYKNYDADK	831.424	00011220-RA	43	49		1	18096000	0	18096000	1014	1
1106	FHVDGYR	FSADEVGTHVDMPGRFHVDGYRVGEIGFCD	THVDMPGRFHVDGYRVGEIGFCDFFLVPAI	892.419	00008771-RA	89	95		1	13134000	0	13134000	778	1
1107	FHVGQEFQEETPDGR	YSLTSKSTFKNTDLRFHVGQEFQEETPDGR	FHVGQEFQEETPDGRTVKSIVTQNGNTLTH	1774.79	00006868-RA	92	106	2	1	48716000	38461000	10256000	599	4
1108	FIAQDETYR	LQDCEELGEWVQEKKFIAQDETYRSAKTVH	WVQEKKFIAQDETYRSAKTVHSKWTRHQAF	1141.54	00001873-RA	1346	1354	2		3001000	3001000	0	186	1
1109	FIIKPIDKK	FPWSEIRNISFNDRKFIIKPIDKKAPDFVF	SFNDRKFIIKPIDKKAPDFVFFAPRVRINK	1100.7	00007270-RA	257	265	6	1	19518000	19449000	69105	634	1
1110	FIKAWTKFAK	PVLPPTPEDQAFMKKFIKAWTKFAKTGNPN	AFMKKFIKAWTKFAKTGNPNCSELGTTWKE	1238.72	00007018-RA	479	488	1		0	0	0	613	1
1111	FILPNSINSPNR	VILESNKNSAIFIGRFILPNSINSPNRKVH	IGRFILPNSINSPNRKVHGEL_________	1370.73	00001705-RA;00001705-RC;00001705-RB	415	426		1	1018100	0	1018100	170	1
1112	FIPSQRPK	NLRPEGEFERPDKEKFIPSQRPKAIKPEDN	ERPDKEKFIPSQRPKAIKPEDNLRPEGEFE	971.555	00004555-RA	1534	1541	2	1	42527000	33363000	9164000	408	1
1113	FITPVMPTLLKPHSR	RNDITRAFLQINHGRFITPVMPTLLKPHSR	FITPVMPTLLKPHSRGKILLRSANPKDKVI	1735.98	00003612-RA	466	480	1		7461400	7461400	0	335	1
1114	FITQPSGSSNIVSEGR	CESDGRVAESLQAPRFITQPSGSSNIVSEG	ITQPSGSSNIVSEGRTKILQCQALGYPQPQ	1677.83	00000906-RA	21	36	2	1	3559600	3365300	194390	111	1
1116	FKKEFDGFR	LERMLEKTSEIERLKFKKEFDGFRRLFDRF	EIERLKFKKEFDGFRRLFDRFLRETGPSID	1172.6	00009089-RA	70	78	1		3078600	3078600	0	822	1
1117	FKPGDKIFAK	______________________________	MALPKFKPGDKIFAKVRGYPPWPARVEGVA	1149.65	00007722-RA	6	15	5	1	9317800	9264600	53280	672	1
1118	FLAEEADKKYDEVAR	EERMDALENQLKEARFLAEEADKKYDEVAR	FLAEEADKKYDEVARKLAMVEADLERAEER	1782.88	00013722-RB;00013722-RA;00013722-RD;00013722-RC	121	135	2	3	241300000	237690000	3613300	1228;1227;1229	1
1119	FLAVGLADNTVR	CMALGNAPSGEQMSRFLAVGLADNTVRIIS	MSRFLAVGLADNTVRIISLDPDDGLSPLSM	1274.7	00013201-RA	604	615	4	2	4098300	3917300	181020	1199	2
1127	FLESPDFQPNAAK	AAWPHLQLVYEFFLRFLESPDFQPNAAKRF	LRFLESPDFQPNAAKRFIDQKFVLQLLELF	1462.71	00007822-RB;00007822-RA	69	81	2	1	5488000	4832500	655520	688	1
1128	FLGDEETVKK	VYELDETFKPVVSMKFLGDEETVKKAMEAV	VVSMKFLGDEETVKKAMEAVAAQERPSE__	1164.6	00000820-RA	233	242	1		4912800	4912800	0	103	1
1129	FLGNTEVDQPK	QPEVLQKGHIAYLVKFLGNTEVDQPKGIEV	YLVKFLGNTEVDQPKGIEVVKEGIRKLKFN	1246.62	00012343-RA	42	52	4		6715300	6715300	0	1126	2
1130	FLNDTEIAKAQR	QIKEAMAEEERMASRFLNDTEIAKAQRDFE	ASRFLNDTEIAKAQRDFEIKKAAYDVEVQT	1404.74	00009963-RA	206	217	1		952530	952530	0	899	1
1131	FLPDTPR	ALLFLPCVEKEGGEKFLPDTPRRLMERGEF	VEKEGGEKFLPDTPRRLMERGEFNKVPIIF	844.444	00007018-RA	298	304	3	1	5719500	5424900	294570	613	1
1132	FLQDNNTTSALDK	FENKLADMDPVDRTKFLQDNNTTSALDKII	TKFLQDNNTTSALDKIIVQGYKALQLQYFF	1465.7	00000860-RA	280	292	2	2	4231400	311080	3920300	106	1
1133	FLQLDESR	KFLKHNEVYELYPNKFLQLDESRVYVLNTL	YELYPNKFLQLDESRVYVLNTLFNLPETYL	1006.51	00000513-RA	89	96	1		0	0	0	80	1
1134	FLSLPQPDNK	AESPNAKLNKTVLDKFLSLPQPDNKVQAEY	TVLDKFLSLPQPDNKVQAEYIWIDGTGEQL	1157.61	00010228-RA	20	29	4	4	5639100	1405200	4233900	922	2
1135	FLVHGYSVDK	VDTLSLAPWADAPLKFLVHGYSVDKDTAIN	DAPLKFLVHGYSVDKDTAINEVLRPAYFSS	1163.6	00006703-RA	79	88		2	5812200	0	5812200	582	1
1136	FLYGDLHNIGHVAISLSHDPDAR	TLGNMMESSILSVNRFLYGDLHNIGHVAIS	IGHVAISLSHDPDARHLETFGVMGDPATAM	2546.27	00000364-RA	362	384	2	2	7269100	4342700	2926500	63	2
1137	FLYNKMKHHDK	DDSCRHPQHTSYRLRFLYNKMKHHDKSEDQ	YRLRFLYNKMKHHDKSEDQHISKTMKLLMQ	1459.74	00000733-RA	930	940	1		0	0	0	95	1
1138	FMQSDSAVGTAPATARGPLPTPASAPR	LEAPWQRWYNILSFRFMQSDSAVGTAPATA	ATARGPLPTPASAPREESSDESTIISSQTS	2653.33	00006931-RA	603	629		1	15912000	0	15912000	605	0
1139	FNDQHIPDSPYK	SYTVAEPGEYRVGIKFNDQHIPDSPYKLFI	GIKFNDQHIPDSPYKLFISPAQGDAHKLEV	1459.67	00012368-RA	505	516	6	4	14296000	6901600	7394500	1130	1
1140	FNEIATIHK	FSSTSLNKLQKLRIRFNEIATIHKDAFKTL	QKLRIRFNEIATIHKDAFKTLTKLQVLALD	1071.57	00006908-RA	98	106	2		5997900	5997900	0	602	0
1141	FNNAEDEKK	SKTALAIDTIINQQRFNNAEDEKKKLYCIY	IINQQRFNNAEDEKKKLYCIYVAIGQKRST	1093.5	00003033-RA	179	187	2	1	7969800	7912700	57153	286	0
1142	FNNKPVASLEVALDDAHFLK	DVGAEPGQLAEASLKFNNKPVASLEVALDD	VASLEVALDDAHFLKSKPSYNTDVAKEVIQ	2227.16	00010860-RA	2410	2429	4	1	60031000	59684000	347410	978	2
1143	FNPAHATDLGIYKVTAR	RIKILEDDFGRSILKFNPAHATDLGIYKVT	PAHATDLGIYKVTARNKSGQTVARCRVVLA	1872.98	00004144-RA	2904	2920	1		2532700	2532700	0	370	1
1144	FNSPGLKELTVK	TTKLPDGIASSSEAKFNSPGLKELTVKGEL	EAKFNSPGLKELTVKGELNVNTKDRTINGK	1331.74	00010860-RA	2215	2226	3	1	18467000	18249000	217350	978	2
1145	FNSVHIPGSPFR	RFMPRENGIHNIHVKFNSVHIPGSPFRIKV	HVKFNSVHIPGSPFRIKVGKEDGDPAAVHA	1356.69	00012368-RA	600	611	6	2	19557000	17263000	2294600	1130	1
1146	FNVWDTAGQEK	EVHPLVFHTNRGPIRFNVWDTAGQEKFGGL	GPIRFNVWDTAGQEKFGGLRDGYYIQGQCA	1293.6	00000947-RA	59	69	1	1	4749300	4352900	396420	114	1
1147	FPDFKFPDVK	VARQFGGGSGVDMTKFPDFKFPDVKLTA__	VDMTKFPDFKFPDVKLTA____________	1238.63	00000486-RA	90	99	1	1	3759700	3559000	200730	76	1
1148	FPDPSAELPVMEK	GTPGYKILFDILSKKFPDPSAELPVMEKIR	KKFPDPSAELPVMEKIRFGKEVQRISQNED	1458.71	00001148-RA	240	252	3		3593700	3593700	0	136	2
1149	FPGQLNADLR	HLVSLTMSGVTTCLRFPGQLNADLRKLAVN	TTCLRFPGQLNADLRKLAVNMVPFPRLHFF	1129.59	00007599-RA;CON__ENSEMBL:ENSBTAP00000025008;00006067-RA;00009401-RA;00010583-RA;00010583-RB;00011178-RA	242	251	6	5	317950000	309320000	8626700	1009;657;954;849	10
1150	FPGQLNADLRK	HLVSLTMSGVTTCLRFPGQLNADLRKLAVN	TCLRFPGQLNADLRKLAVNMVPFPRLHFFM	1257.68	00007599-RA;CON__ENSEMBL:ENSBTAP00000025008;00006067-RA;00009401-RA;00010583-RA;00010583-RB;00011178-RA	242	252	8	4	40325000	39994000	331040	1009;657;954;849	2
1151	FPGQLNSDLR	HLVSATMSGVTTCLRFPGQLNSDLRKLAVN	TTCLRFPGQLNSDLRKLAVNMVPFPRLHFF	1145.58	00004177-RC;00004177-RB;00004177-RA;00010841-RA	242	251	4	2	13865000	13394000	471510	374;977	2
1152	FPGQLNSDLRK	HLVSATMSGVTTCLRFPGQLNSDLRKLAVN	TCLRFPGQLNSDLRKLAVNMVPFPRLHFFV	1273.68	00004177-RC;00004177-RB;00004177-RA;00010841-RA	242	252	2		4701800	4701800	0	374;977	1
1154	FQPQSFDSGFSR	MPNIGLTTTSQTRSRFQPQSFDSGFSRFSS	RSRFQPQSFDSGFSRFSSKSSSNSETNSHS	1401.63	00010790-RA	235	246	5		16718000	16718000	0	970	1
1155	FQRELEAAEDRADTAESNLSLIR	ETEGMSQQSVTRVRRFQRELEAAEDRADTA	EDRADTAESNLSLIRAKHRTFVTTSTVPGS	2633.3	00010361-RA	727	749	2		7577500	7577500	0	931	1
1156	FQTAADKAAFMGQLKK	NLKFIDTSSKFGHGRFQTAADKAAFMGQLK	QTAADKAAFMGQLKKDRIKEEAA_______	1753.92	00004644-RA	379	394	1		994300	994300	0	416	1
1157	FQVAPVLK	IVSVDPGMAVNALSKFQVAPVLKEEYEDDH	AVNALSKFQVAPVLKEEYEDDHKISAIAVV	900.543	00000756-RB;00000756-RA	437	444	6	3	348410000	196790000	151610000	97	2
1158	FQVAPVLKEEYEDDHK	IVSVDPGMAVNALSKFQVAPVLKEEYEDDH	QVAPVLKEEYEDDHKISAIAVVKKSSPLQS	1945.94	00000756-RB;00000756-RA	437	452	4	2	38315000	8443800	29871000	97	2
1159	FQVAPVLKEEYEDDHKISAIAVVK	IVSVDPGMAVNALSKFQVAPVLKEEYEDDH	EYEDDHKISAIAVVKKSSPLQSWADLKGHK	2727.45	00000756-RB;00000756-RA	437	460	3	2	23290000	23068000	222080	97	2
1160	FQVDYQRK	PIHVSVVSNVPEHGKFQVDYQRKVLDKDSG	NVPEHGKFQVDYQRKVLDKDSGEVSLTATG	1082.55	00010860-RA	1845	1852	2		18440000	18440000	0	978	1
1161	FRPVNFESPK	WTPKSAQASPTSERKFRPVNFESPKLSRKT	TSERKFRPVNFESPKLSRKTYNQKSTEDTP	1219.63	00008339-RA	1507	1516	1		1670400	1670400	0	740	1
1162	FRTETAGGVFR	KARWLKNGRELTNARFRTETAGGVFRLHFP	TNARFRTETAGGVFRLHFPEVTETDEGDYT	1239.64	00012398-RA	7566	7576	1		11587000	11587000	0	1136	1
1163	FSAFTALRK	QVRPKARVITEEEKKFSAFTALRKARADQR	TEEEKKFSAFTALRKARADQRLVGIRAKRA	1039.58	00004542-RA	177	185	3	1	4152300	3885800	266530	406	1
1164	FSDFLGLHDK	NIPLFRKKTFSVHRRFSDFLGLHDKLVDKY	SVHRRFSDFLGLHDKLVDKYLRTGKIIPPA	1177.58	00004525-RA	146	155	1	1	573980	485980	88006	404	1
1165	FSDGNNMGGPFKR	______________________________	KRFSDGNNMGGPFKRSRMGPDDVEVRLLIP	1425.65	00005016-RA	4	16	1		8793500	8793500	0	439	1
1166	FSDLQQLPTYDAK	GTVRKIYQRPIFTQKFSDLQQLPTYDAKFM	QKFSDLQQLPTYDAKFMARVTGVPKPDVTW	1524.75	00004144-RA	1803	1815	2	1	9621600	9373600	247990	370	1
1167	FSEEVSRDEVK	AQHSTHRTPCKGGIRFSEEVSRDEVKALSA	GGIRFSEEVSRDEVKALSALMTFKCACVDV	1323.63	00006645-RA	141	151	4		79850000	79850000	0	575	2
1168	FSEQHIPGSPFK	EYLATEPGEYDVSIKFSEQHIPGSPFKVMV	SIKFSEQHIPGSPFKVMVDTPLDSSKVQVY	1372.68	00012369-RA	1105	1116	2	1	12035000	11846000	189410	1131	0
1169	FSLDSASDR	RATYWEDSVTTRLMRFSLDSASDRYSATAG	TTRLMRFSLDSASDRYSATAGFAMAVEQCQ	996.451	00010516-RA	1743	1751	3	1	19609000	19538000	71552	949	1
1170	FSMTPDQGDTLTTQGR	GDLCEQDIENLKEWRFSMTPDQGDTLTTQG	SMTPDQGDTLTTQGRQDLYFLGKRLRSFFP	1753.79	00004637-RB;00004637-RA;00004637-RC	119	134	3		9568800	9568800	0	413	2
1171	FSNNLAR	YYMHQQVMARYNFERFSNNLARTKRLLNWR	MARYNFERFSNNLARTKRLLNWRDPIPEGY	820.419	00000364-RA	253	259	7	4	341160000	317720000	23442000	63	4
1172	FSQLLEER	MVQGDHYAAQEIQEKFSQLLEERQRLHSAW	AQEIQEKFSQLLEERQRLHSAWQHKKVHLD	1020.52	00008541-RA;00008541-RB	2112	2119	1		1782800	1782800	0	759	1
1173	FSSLPAPNPSPK	KHLISFVKGHYNFRRFSSLPAPNPSPKIQS	FRRFSSLPAPNPSPKIQSTGVFINNEWLKS	1240.65	00007747-RA	19	30	2		2859800	2859800	0	679	1
1174	FSSPPPNAAEFVIHKGIER	PTGVKEDTLVHIGKRFSSPPPNAAEFVIHK	PPNAAEFVIHKGIERILKARMQMVESRTVD	2095.09	00002194-RA	710	728	3	1	2785300	2691300	94042	207	1
1176	FSTAGPVLSIR	GDLHSDVTEAMLFEKFSTAGPVLSIRVCRD	LFEKFSTAGPVLSIRVCRDMITRRSLGYAY	1146.64	00006558-RA	33	43	3	2	37700000	37090000	610000	565	1
1177	FSTNTFPSWER	KNPEFDTYLALVHTRFSTNTFPSWERAHPL	VHTRFSTNTFPSWERAHPLRMLAHNGEINT	1370.63	00001927-RA;00001927-RB;00001927-RC	184	194	6	2	4579400	4329200	250150	193	1
1178	FSTVEELVQR	IAREEIFGPVQQILKFSTVEELVQRANNTS	QQILKFSTVEELVQRANNTSYGLAAGVVTN	1206.62	00007746-RA	399	408	2	1	24372000	24282000	90939	678	1
1179	FSTVGGESGSADTVR	ALFSEVGKRTNIVVRFSTVGGESGSADTVR	FSTVGGESGSADTVRDPRGFAVKFYTEEGN	1468.68	00011295-RA	110	124	2	1	11427000	11327000	99668	1018	1
1180	FSTVNQSSAANQALAVNQSSAVNQYSTVK	ANKAVAVNNSSEVKRFSTVNQSSAANQALA	AVNQSSAVNQYSTVKQSTVSQSSTVKQSSA	3013.47	00006778-RA	849	877	1		3232300	3232300	0	591	1
1181	FSYDGLKR	VNDEINEEWLSDKSRFSYDGLKRQRLITPM	WLSDKSRFSYDGLKRQRLITPMIKNSSGEL	984.503	00006018-RA	294	301	4		28972000	28972000	0	519	1
1182	FTAALQHTLSESK	TADHDDRVVPLHSLKFTAALQHTLSESKKQ	LKFTAALQHTLSESKKQTNPIFIRIETKAG	1431.74	00006592-RA	650	662	1	2	1483400	1325300	158030	570	1
1183	FTDIEFSGKR	DLQDQSMAFGSDRSRFTDIEFSGKRAVEDK	SDRSRFTDIEFSGKRAVEDKDIGPLVKTIM	1198.6	00006018-RA	151	160	2	1	6502400	6367200	135200	519	1
1184	FTHLQHIPFTYR	SRGLDFTPRGNVFARFTHLQHIPFTYRISV	FARFTHLQHIPFTYRISVQNSGQQRMGTCR	1558.8	00000364-RA	479	490	11	6	252590000	211000000	41598000	63	12
1185	FTHLQHIPFTYRISVQNSGQQR	SRGLDFTPRGNVFARFTHLQHIPFTYRISV	PFTYRISVQNSGQQRMGTCRIFLAPKFDER	2656.36	00000364-RA	479	500	1		1495500	1495500	0	63	1
1186	FTINQLAVSGLK	SGSAPVEANPTINVKFTINQLAVSGLKVNR	NVKFTINQLAVSGLKVNRLDMYGEKYKPFK	1289.73	00008887-RA	373	384	2	2	942490	117180	825310	802	1
1187	FTLAPVAEELKK	LCSHLGRPDGSKVTKFTLAPVAEELKKLLK	VTKFTLAPVAEELKKLLKRDVTFLPDCVGP	1344.77	00012114-RA	77	88	10	8	50058000	38447000	11611000	1103	5
1188	FTLEDAIKDNSGEGKITLESHALSSR	ATSNSVYWNKEKFVKFTLEDAIKDNSGEGK	GEGKITLESHALSSRTLTYKVTVNDKDKKG	2817.41	00010860-RA	1765	1790	1		3315900	3315900	0	978	1
1189	FTPETEVR	QGDYRWDRSNNAVSKFTPETEVRALLEGQF	SNNAVSKFTPETEVRALLEGQFIAKRAHAE	977.482	00012194-RA	400	407	1		0	0	0	1115	1
1190	FTQAGSEVSALLGR	QEGQDVLLFIDNIFRFTQAGSEVSALLGRI	RFTQAGSEVSALLGRIPSAVGYQPTLATDM	1434.75	00006766-RA	306	319	6	4	50979000	45178000	5800900	588	3
1191	FTTDALHNSK	PKITLTASSGTMLVRFTTDALHNSKGWHAQ	TMLVRFTTDALHNSKGWHAQYSADCPVLRP	1132.55	00005222-RA	571	580	2		15040000	15040000	0	451	1
1192	FTTFDLGGHTQAR	TLHPTSEELSIGNMRFTTFDLGGHTQARRV	MRFTTFDLGGHTQARRVWKDYFPAVDAIVF	1449.7	00007273-RA	66	78	2	2	4313100	3407900	905190	636	1
1193	FTTPLYVGGFDK	GDLPVSKGVSPGVFKFTTPLYVGGFDKSKI	VFKFTTPLYVGGFDKSKIRPAAGVGVRQGF	1343.68	00009882-RA	3428	3439	4	2	28583000	27888000	695120	894	2
1194	FTVQEHK	RFRLIGASCLSCPYRFTVQEHKVLGIAIDR	SCLSCPYRFTVQEHKVLGIAIDRNPIDPLL	887.45	00000978-RA	301	307	1		0	0	0	115	1
1195	FVAITSTNAAK	VWEKGVESGIIDPCRFVAITSTNAAKIFNI	DPCRFVAITSTNAAKIFNIYPRKGCIAVGS	1121.61	00011729-RA;00011729-RB	381	391	5	2	4436900	3924200	512790	1067	1
1196	FVDYAFPSEEAR	YPSKTNNLVERFRWRFVDYAFPSEEARFAA	RWRFVDYAFPSEEARFAAIAQGLYIPENNL	1429.65	00006191-RB;00006191-RA	34	45	3		6577500	6577500	0	541	2
1197	FVEGEGSFEVK	KKPDPSGKFKLSVPKFVEGEGSFEVKSEKV	SVPKFVEGEGSFEVKSEKVNGAFHVNIVKT	1226.58	00010860-RA	1444	1454	2	1	10444000	9357100	1086500	978	1
1198	FVEPHYEIEEISK	MHRGTYEKTQRLETKFVEPHYEIEEISKSK	TKFVEPHYEIEEISKSKPIFVTPLSDPKPV	1618.79	00011138-RC;00011138-RD	368	380	2	1	3581200	3000000	581240	1002	1
1199	FVGLMSMIDPPR	KFDADDPNFPLSGMRFVGLMSMIDPPRAAV	GMRFVGLMSMIDPPRAAVPDAVAKCRSAGI	1361.68	00008375-RA;00008375-RB	659	670	3	2	3818300	3478200	340110	744	1
1200	FVHTRPEHVIDR	GGANADGKGESTIDRFVHTRPEHVIDRSNG	IDRFVHTRPEHVIDRSNGDVACNTYKLYKQ	1504.79	00002292-RA	40	51	1		28012000	28012000	0	215	1
1201	FVKPVYPGETLK	YGDNNPVNCRAFKARFVKPVYPGETLKVDM	KARFVKPVYPGETLKVDMWKEGSRVYFETS	1376.77	00004541-RC;00004541-RB;00004541-RA	547	558	2	1	7444200	7169800	274330	405	1
1202	FVMRPPQVVR	MRDKNPDMVAGKKQKFVMRPPQVVRIGTKK	GKKQKFVMRPPQVVRIGTKKTSFANFTEIC	1227.69	00009960-RA	193	202	1	2	4147600	419130	3728400	898	0
1203	FVNSLPEDDQETR	NMLLEWLSDAEMKLRFVNSLPEDDQETRNY	LRFVNSLPEDDQETRNYLAEHAKFMKEMSD	1548.71	00010707-RA	7647	7659	2		6559800	6559800	0	965	2
1204	FVNVVQTFGR	KKTGRAKRRIQYNRRFVNVVQTFGRRRGPN	QYNRRFVNVVQTFGRRRGPNANS_______	1165.62	00008946-RA	114	123	1		0	0	0	810	1
1205	FVQTESLPLVVEFNHDTAQK	KSVFDGKAELDAVKKFVQTESLPLVVEFNH	SLPLVVEFNHDTAQKIFGGDIKSHLLLFLS	2301.16	00013467-RA	226	245	3	1	15333000	14652000	680550	1211	1
1206	FVSDENGYRPVVTTS	DISFTTDDGKKVTIKFVSDENGYRPVVTTS	FVSDENGYRPVVTTS_______________	1669.79	00002588-RA	160	174		2	119380000	0	119380000	245	1
1207	FVSDQLVSDTEK	LAVQKIVSHTEKALKFVSDQLVSDTEKKNT	ALKFVSDQLVSDTEKKNTQTNGAKPGTPQA	1366.66	00012563-RC;00012563-RA;00012563-RB	642	653	6		3118900	3118900	0	1142	1
1208	FVVNVYNPQSR	LTNISQCEVTEPATRFVVNVYNPQSRTLSY	PATRFVVNVYNPQSRTLSYHVRVPVTPGSY	1321.68	00006789-RA	474	484	6	2	79639000	64427000	15212000	592	5
1209	FWEIISDEHGIDPTGAYHGDSDLQLER	VHIQAGQCGNQIGAKFWEIISDEHGIDPTG	PTGAYHGDSDLQLERINVYYNEASGGKYVP	3099.42	00011178-RA	20	46	2		5505100	5505100	0	1009	4
1210	FYGPGGPYAAFGGR	VAVNGKVFDATKGKRFYGPGGPYAAFGGRD	RFYGPGGPYAAFGGRDASRGLATFSVTGGK	1415.66	00005451-RA	101	114	1	1	5459200	5309000	150190	471	1
1211	FYLQDQPISK	NSEADSEVVAKDARKFYLQDQPISKLTLRQ	KDARKFYLQDQPISKLTLRQFMNLATDGLF	1237.63	00008121-RA	388	397	1	3	8316900	189080	8127900	718	2
1212	FYLQHPSLADAPELK	VPVQAYLGIGAVAGKFYLQHPSLADAPELK	FYLQHPSLADAPELKDLLTKLAAPLDAGCK	1727.89	00010860-RA	430	444	4	2	11871000	10462000	1409000	978	4
1213	FYQAIHTGSVVTADGR	QIKFDIQDMERWRDRFYQAIHTGSVVTADG	YQAIHTGSVVTADGRVQQLDEVSGIDTLGN	1720.85	00000364-RA	320	335	2	3	25956000	7056400	18899000	63	3
1214	FYSPNVDYSK	SKPEPWEDYRTNQYKFYSPNVDYSKLESPA	TNQYKFYSPNVDYSKLESPAPKY_______	1218.56	00012100-RA	66	75	1	1	3603200	2223100	1380200	1100	1
1215	FYSPNVDYSKLESPAPK	SKPEPWEDYRTNQYKFYSPNVDYSKLESPA	SPNVDYSKLESPAPKY______________	1940.95	00012100-RA	66	82	1		3375000	3375000	0	1100	1
1216	GAAAAPAYAAPAPAYAPVAK	YTADPHNGFNAVVHKGAAAAPAYAAPAPAY	PAYAAPAPAYAPVAKVVAPAPHYG______	1797.94	00008842-RA	125	144	3	2	42108000	29060000	13048000	792	3
1217	GAAENQLEDFGK	______________________________	MSRGAAENQLEDFGKKQKVAPTLTSSNGAP	1277.59	00011295-RA	4	15	4	2	46408000	43698000	2710700	1018	2
1218	GAAENQLEDFGKK	______________________________	SRGAAENQLEDFGKKQKVAPTLTSSNGAPV	1405.68	00011295-RA	4	16	1		17775000	17775000	0	1018	1
1219	GAAENQLEDFGKKQK	______________________________	GAAENQLEDFGKKQKVAPTLTSSNGAPVGD	1661.84	00011295-RA	4	18	1		33198000	33198000	0	1018	1
1220	GAAGALLVYDITR	AGQEAFRSITRSYYRGAAGALLVYDITRRE	YRGAAGALLVYDITRRETFNHLTTWLEDAR	1318.72	00003074-RA	78	90	1	1	1438400	1403000	35413	292	1
1221	GAAHLTLAWEGK	RTLTYKVTVNDKDKKGAAHLTLAWEGKTAD	DKKGAAHLTLAWEGKTADFAVEGDVGSNPI	1252.66	00010860-RA	1805	1816	2		1713300	1713300	0	978	1
1222	GAALNIKR	DDGKLQELCAEADDRGAALNIKRAVISLLS	CAEADDRGAALNIKRAVISLLSSAKQSDYG	841.513	00010860-RA	130	137	1		46541000	46541000	0	978	1
1223	GAEAASNYVSSTTPK	GIVTGAHYVSTGLIKGAEAASNYVSSTTPK	GAEAASNYVSSTTPKIISKLSPEEPRPVPP	1481.7	00007169-RA	266	280	2		1293700	1293700	0	628	1
1224	GAEFIHGEQNNR	GRVNTVDFAGVPVERGAEFIHGEQNNRVFE	VERGAEFIHGEQNNRVFELVSGHNLLVSYM	1370.63	00001148-RA	87	98	1		46859000	46859000	0	136	1
1226	GAFYPLTGMTK	EKVSSTLSGLEGELKGAFYPLTGMTKEVQQ	GELKGAFYPLTGMTKEVQQKLIDDHFLFKE	1184.59	00005525-RB;00005525-RA	179	189	6	4	38763000	32755000	6007800	478	2
1227	GAGAGGLTMAVEGPSK	HGVSGEPSNFTISTKGAGAGGLTMAVEGPS	AGAGGLTMAVEGPSKADISCHDNKDGTLGV	1401.69	00012368-RA	83	98	5	1	5852200	5705900	146230	1130	2
1228	GAGLAAAIAMK	HQKCRLLLAVDGSGKGAGLAAAIAMKLKSR	GSGKGAGLAAAIAMKLKSRCNGIS______	972.543	00007263-RA	456	466	3	2	3187300	2932900	254430	633	1
1229	GAGRPLDEPSLVQR	PPKQAPTTSGRAMHRGAGRPLDEPSLVQRV	RGAGRPLDEPSLVQRVGQMSLGDSGSNGNG	1493.8	00008176-RA	64	77	1		0	0	0	725	1
1230	GAGTGNLGLAIEGPSEAK	QGVVNKSNAFTVETKGAGTGNLGLAIEGPS	TGNLGLAIEGPSEAKMTCKDNRDGSCSVEY	1640.84	00012369-RA	1059	1076	2		30369000	30369000	0	1131	1
1231	GAIPTGLGEPLLVSPLLEQNKVEEAQLQSK	CWDTIQFSSATHSVRGAIPTGLGEPLLVSP	LLEQNKVEEAQLQSKVRPDFAGQPSYSGYF	3157.72	00000472-RA	26	55	1		30045000	30045000	0	75	1
1232	GALFGSSATR	______________________________	______________________________	965.493	00006487-RA	5	14	3	4	9307800	1287100	8020700	562	1
1233	GALFQRPPLISAVK	VESISKIHQALEKLRGALFQRPPLISAVKR	RGALFQRPPLISAVKRQLRVRTCYENKLLE	1495.89	00003043-RA	167	180	2	1	2328500	2211800	116690	288	1
1234	GAMLTGPPGTGK	KNPQQYIDLGAKIPKGAMLTGPPGTGKTLL	IPKGAMLTGPPGTGKTLLAKATAGEANVPF	1085.55	00010248-RB	341	352	3		2727400	2727400	0	925	1
1235	GANPIEIRK	LARAIAKEGFDKISKGANPIEIRKGVMMAV	FDKISKGANPIEIRKGVMMAVDAVVAKLKE	996.572	00009259-RB;00009259-RA	132	140	1		58716000	58716000	0	834	1
1236	GAPLAVVHFR	YIKGVVRDIIHDPGRGAPLAVVHFRDPYRF	HDPGRGAPLAVVHFRDPYRFKTRKELFIAP	1065.61	00008579-RA	55	64	1		0	0	0	763	1
1237	GAQETSSVVVETVQK	SPFKVTCTGEDLAERGAQETSSVVVETVQK	GAQETSSVVVETVQKVSKNKAGQGVVLPLF	1560.8	00012368-RA	716	730	6	2	14598000	13424000	1174000	1130	1
1238	GAQQNIIPAATGAAK	KTVDGPSGKLWRDGRGAQQNIIPAATGAAK	GAQQNIIPAATGAAKAVGKVIPALNGKLTG	1409.76	00005717-RA	198	212	7	5	799000000	483280000	315720000	489	3
1239	GAQVIIIPAGVPR	VTGYVGPDQLKDSLRGAQVIIIPAGVPRKP	LRGAQVIIIPAGVPRKPGMTRDDLFNTNAS	1289.78	00012062-RA	96	108	3	3	113050000	97974000	15076000	1096	3
1240	GASQSGLGSFGNTR	RASEGHLNLQMGYNKGASQSGLGSFGNTRH	KGASQSGLGSFGNTRHM_____________	1337.63	00008327-RA	154	167	3	1	37136000	36316000	820250	737	1
1241	GASVVVNDLGGGR	GAGLGRAYALLFASRGASVVVNDLGGGRHG	SRGASVVVNDLGGGRHGEGKSSAAADSVVQ	1199.63	00004541-RC	32	44	2	1	10373000	9974900	398580	405	1
1242	GATQQIIDEADR	FSGVALGEACTIVIRGATQQIIDEADRSLH	VIRGATQQIIDEADRSLHDALCVLAATVRE	1315.64	00006911-RA	376	387	1		0	0	0	603	1
1243	GAVAGADSFYVAR	LSWVQWGRYNPTLQKGAVAGADSFYVARRK	QKGAVAGADSFYVARRKVDADASQDAEAKV	1282.63	00003186-RA	148	160	3	2	21298000	19368000	1929500	301	2
1244	GAVAGEPEKPVLK	HLLPWNFARCLGTFKGAVAGEPEKPVLKTQ	FKGAVAGEPEKPVLKTQEIPGPKSKQLFSQ	1293.73	00000129-RA	32	44	3		36501000	36501000	0	46	1
1245	GAVAGEPEKPVLKTQEIPGPK	HLLPWNFARCLGTFKGAVAGEPEKPVLKTQ	PEKPVLKTQEIPGPKSKQLFSQLEKIQQSG	2144.18	00000129-RA	32	52	1		3259800	3259800	0	46	1
1246	GAVDGGLNIPHSNKR	LMKTSTGARVFGAMKGAVDGGLNIPHSNKR	GAVDGGLNIPHSNKRFPGYDAESKNFNAEV	1533.8	00009738-RA	165	179	5	1	42411000	40550000	1860800	882	1
1247	GAVTVPLVEDPASNPER	GAIELIEFNIDVYKKGAVTVPLVEDPASNP	VTVPLVEDPASNPERFNGDWSIWVT_____	1749.89	00006686-RA	526	542	2	1	1587200	1426500	160640	580	1
1248	GAYIDQER	QAKRQNFYFGAKLVRGAYIDQERARAAALG	FGAKLVRGAYIDQERARAAALGYPDPTNPT	950.446	00012112-RD;00012112-RC;00012112-RB;00012112-RA;00000939-RA	271	278	2		38214000	38214000	0	1102	1
1249	GAYMAFTSDK	SDLVDVGEHADSGVRGAYMAFTSDKSPFLI	DSGVRGAYMAFTSDKSPFLIDGKVYTNKEN	1089.48	00006703-RA	292	301	1	2	6564300	1397600	5166700	582	1
1250	GDEEAFKNLK	ETVYTQSEAKRKVLKGDEEAFKNLKYENEA	RKVLKGDEEAFKNLKYENEACIEFALGTNG	1149.57	00010860-RA	3276	3285	6	3	20486000	16456000	4029900	978	3
1251	GDEVEVEIQDTGKR	HETHGFVAAGIKGEKGDEVEVEIQDTGKRT	KGDEVEVEIQDTGKRTFVAKDDIQKMNPPK	1573.76	00004980-RB;00004980-RA	59	72	1		880510	880510	0	437	1
1252	GDFASVPLLTGVTK	LPNFLTATPADNLQRGDFASVPLLTGVTKD	RGDFASVPLLTGVTKDETSTSAKGGGIASQ	1403.77	00003241-RA	399	412	3	2	14694000	12102000	2591700	307	0
1253	GDGTGGVSIYGER	RVIKDFMIQGGDFTKGDGTGGVSIYGERFA	TKGDGTGGVSIYGERFADENFKLQHFGAGW	1266.58	00004026-RA	98	110	1	4	4867800	2104500	2763300	356	1
1254	GDGVILVSPPIR	IYKTTKRNIPMLFVRGDGVILVSPPIRAGV	FVRGDGVILVSPPIRAGV____________	1221.71	00012296-RA;00002987-RA	88	99	1	1	4098000	3644700	453360	283	1
1255	GDKDGETFDDAVEER	______________________________	GDKDGETFDDAVEERVINEEYKIWKKNTPF	1681.71	00006367-RA	2	16	3	1	5266600	5122800	143850	553	2
1256	GDLGIEIPPEK	LDEIIDAADGIMVARGDLGIEIPPEKVFLA	MVARGDLGIEIPPEKVFLAQKAMIARCNKK	1166.62	00012253-RC;00012253-RB;00012253-RA	300	310	4	4	10444000	6511000	3933400	1119	1
1257	GDLGIEIPPEKVFLAQK	LDEIIDAADGIMVARGDLGIEIPPEKVFLA	LGIEIPPEKVFLAQKAMIARCNKKGKPVIC	1853.03	00012253-RC;00012253-RB;00012253-RA	300	316	3	1	5059700	5007700	52021	1119	1
1258	GDLLDEQYK	PSNTRNDFHVVDWLKGDLLDEQYKTQRDLA	VVDWLKGDLLDEQYKTQRDLAGKISALGKT	1079.51	00002459-RA	169	177		2	12180000	0	12180000	227	1
1259	GDLSARDLER	______________________________	______________________________	1130.57	00012180-RA	2	11	2	1	1198000000	1190200000	7817300	1113	2
1260	GDMGGASVVVATFK	GGLNLHGHEEMKHMRGDMGGASVVVATFKA	RGDMGGASVVVATFKALANLGLPINVRGLI	1337.66	00010590-RA	222	235	2		3759400	3759400	0	955	2
1261	GDQNLLDKSMR	______________________________	______________________________	1275.62	00006662-RA	2	12	2	1	2180100	2145000	35093	576	0
1262	GDQQVFDVPENYLIDR	LLLFERPLEPVFIPKGDQQVFDVPENYLID	DQQVFDVPENYLIDRYKPLQDELNNRFGNE	1906.91	00000364-RA	27	42		2	5049400	0	5049400	63	2
1263	GDSGEYQVTASNSSGR	NSDYNTKLVIRPVQRGDSGEYQVTASNSSG	DSGEYQVTASNSSGRDQVVINVTVTDKPDK	1613.69	00012398-RA	4996	5011	2		3691600	3691600	0	1136	0
1264	GDTLGIVGLGR	PEQVREAAQGCARIRGDTLGIVGLGRIGSA	ARIRGDTLGIVGLGRIGSAVALRAKAFGFN	1056.59	00008343-RA	175	185	4		19025000	19025000	0	741	1
1265	GDTVIVDVVNEMPGR	VVNRMLPGPSIQVCKGDTVIVDVVNEMPGR	GDTVIVDVVNEMPGRSTTIHWHGLHQMGTP	1599.79	00000978-RA	124	138	6	3	41764000	4978600	36786000	115	4
1266	GDVDPAPGIGLFGR	YYGQEYGAGAYVNRRGDVDPAPGIGLFGRQ	RGDVDPAPGIGLFGRQPPSSYSTYETNNFA	1369.7	00002978-RA	39	52	3	2	7900800	7272400	628340	282	1
1267	GDVGVLVGSR	GCNIADMWRWAMQVKGDVGVLVGSRTTPEE	AMQVKGDVGVLVGSRTTPEEIRSLTGKRKK	957.524	00006010-RB;00006010-RA	609	618	4	2	14411000	10314000	4097000	518	1
1268	GEANKQWDVSKDGK	VIKTDQTRNGGTVVRGEANKQWDVSKDGKV	RGEANKQWDVSKDGKVKAEVHGHWERTYGG	1560.75	00000763-RA;00000764-RA	100	113		1	18942000	0	18942000	98	1
1269	GEATSTADVIVNDSSR	ESDAGTYKCTASNIRGEATSTADVIVNDSS	EATSTADVIVNDSSRGQLRAVDRNQIAVEG	1620.76	00009882-RA	2727	2742	4	1	5989700	5687300	302440	894	1
1270	GEETLLEEQIK	TVLIKTAEELVNFSRGEETLLEEQIKAIAE	NFSRGEETLLEEQIKAIAESGANVIVAGAK	1287.66	00009767-RA	271	281	6	2	10082000	9574200	507630	886	1
1271	GEEVQHVLQIK	ASDAGSYSCMISSAKGEEVQHVLQIKSPAQ	SSAKGEEVQHVLQIKSPAQIVSISPRDKSV	1278.69	00003405-RA	145	155	3	1	16060000	14922000	1138800	320	2
1272	GEFNKVPIIFGATDK	GEKFLPDTPRRLMERGEFNKVPIIFGATDK	GEFNKVPIIFGATDKEGMLALALKEVKFEK	1634.87	00007018-RA	310	324	4	2	16212000	14538000	1673300	613	2
1273	GEFNKVPIIFGATDKEGMLALALK	GEKFLPDTPRRLMERGEFNKVPIIFGATDK	FGATDKEGMLALALKEVKFEKVNEDTTLMI	2561.39	00007018-RA	310	333	2		43593000	43593000	0	613	2
1274	GEGEAKEGYLDDATVPK	TINDVILGQYVGDPKGEGEAKEGYLDDATV	GEAKEGYLDDATVPKDSTTPTYAMAVLHIK	1777.84	00011570-RA;00011570-RB	397	413	2		2975900	2975900	0	1048	1
1275	GEGFRPYYITK	______________________________	KSAKGEGFRPYYITKIEELQLIVAEKSQNL	1329.67	00012978-RD;00012978-RC;00012978-RB;00012978-RA	14	24		1	2502200	0	2502200	1176	1
1276	GEHLEPQYLQINPQHTVPAIVDNDVTLNESR	ALGVPVEPRIVDLSKGEHLEPQYLQINPQH	VPAIVDNDVTLNESRAIITYLADKYGKDDS	3525.75	00005338-RA	40	70	1		3728000	3728000	0	460	1
1277	GEHLKPEFVK	ALGVDLNLKQLDLMKGEHLKPEFVKINPQH	LDLMKGEHLKPEFVKINPQHNVPTLDDNGF	1182.64	00006062-RA	116	125	1	1	19700000	7715200	11985000	529	1
1278	GEHTEAEGGVYDISNK	EEVAGKFNLQVRGTRGEHTEAEGGVYDISN	EHTEAEGGVYDISNKRRMGLTEYQAVKEMN	1704.76	00005525-RB;00005525-RA	327	342	1	3	19115000	768960	18346000	478	3
1279	GEHTEAEGGVYDISNKR	EEVAGKFNLQVRGTRGEHTEAEGGVYDISN	HTEAEGGVYDISNKRRMGLTEYQAVKEMND	1860.86	00005525-RB;00005525-RA	327	343	2	1	23472000	18778000	4694600	478	2
1280	GEKGDEVEVEIQDTGK	WVPHETHGFVAAGIKGEKGDEVEVEIQDTG	EKGDEVEVEIQDTGKRTFVAKDDIQKMNPP	1731.82	00004980-RB;00004980-RA	56	71	2		3892700	3892700	0	437	1
1281	GELKEFEVIGR	______________________________	MKAKGELKEFEVIGRKLPNEKERNTPLYKM	1275.68	00008423-RA	5	15	3	4	24464000	23442000	1022200	751	1
1282	GELNVNTKDR	EAKFNSPGLKELTVKGELNVNTKDRTINGK	ELTVKGELNVNTKDRTINGKLEADVFAKKN	1144.58	00010860-RA	2227	2236	2		18016000	18016000	0	978	1
1283	GELSSIQER	LEEKTNLLKNLEGEKGELSSIQERANKLAA	NLEGEKGELSSIQERANKLAAQKADLESQL	1017.51	00001002-RF;00001002-RC;00001002-RE;00001002-RI;00001002-RD;00001002-RJ;00001002-RA;00001002-RB;00001002-RG;00001002-RH	1180	1188	1		1078900	1078900	0	119;118	1
1284	GELVALIAR	LEKSKKGKLPIVNDKGELVALIARTDLKKS	PIVNDKGELVALIARTDLKKSRDYPHASKD	940.571	00011716-RB;00011716-RA	217	225	2		2397300	2397300	0	1064	1
1287	GENILLTTK	TKQELTAALKAFSKKGENILLTTKVDPSLI	KAFSKKGENILLTTKVDPSLIGGMIVSVGD	987.56	00008424-RA;00008424-RB	149	157	1	2	3598900	1276300	2322600	752	1
1288	GESYEDLVAR	FAARDQAKFTYRYPRGESYEDLVARLEPVI	YRYPRGESYEDLVARLEPVIMELERQGNVL	1137.53	00012548-RA;00012548-RC;00012548-RB	312	321	3		2359800	2359800	0	1140	1
1289	GETGPQGVEGPIGPR	GSSGPPGAAGERGPRGETGPQGVEGPIGPR	GETGPQGVEGPIGPRGKPGPPGPEGVKGER	1449.72	00011654-RA	1200	1214	1	2	2062300	1625400	436880	1058	1
1290	GETPLHLAAR	YLLQNEANPDVPTVRGETPLHLAARANQTD	VPTVRGETPLHLAARANQTDIIRILLRNGA	1063.58	00007754-RA;00008329-RA	450	459	5		5574600	5574600	0	680	1
1291	GEVEVFNAVDVIGPR	KLPTKCVFEPVCTFKGEVEVFNAVDVIGPR	GEVEVFNAVDVIGPREVVVPFVEEEFIEVL	1599.83	00011528-RA	331	345	1	4	1348100000	60652000	1287400000	1044	3
1292	GEVNISQDQLGTFLK	VKFSELKSMMDYMYRGEVNISQDQLGTFLK	GEVNISQDQLGTFLKAAESLQIKGLSDNGE	1647.85	00013257-RB;00013359-RA;00013257-RA	91	105	3		3203900	3203900	0	1204	1
1293	GEYLLLNPAK	AMSGADPEPRIVPFRGEYLLLNPAKQHMVK	IVPFRGEYLLLNPAKQHMVKGNIYPVPDPR	1116.62	00001338-RA	304	313	3	2	22343000	16926000	5416600	149	1
1294	GFAELAMTPQSK	GVDKGVEAGYEAESKGFAELAMTPQSKGLM	ESKGFAELAMTPQSKGLMGLFRGQTECKKN	1278.63	00003907-RA	279	290	7	3	42446000	40853000	1593100	350	3
1295	GFGFITYSQASMVDEAQNARPHK	VDVVVMKDPKTRRSRGFGFITYSQASMVDE	QASMVDEAQNARPHKVDGRVVESKRAVPRT	2553.21	00011513-RA	59	81	1		4007300	4007300	0	1038	1
1296	GFGFITYSQASMVDEAQNARPHKVDGR	VDVVVMKDPKTRRSRGFGFITYSQASMVDE	VDEAQNARPHKVDGRVVESKRAVPRTEIGR	2980.43	00011513-RA	59	85	1		4227600	4227600	0	1038	1
1297	GFGFITYSR	VDVVVMKDPMTKRSRGFGFITYSRSNMVDE	MTKRSRGFGFITYSRSNMVDEAMTNRPHKI	1046.52	00007981-RA	57	65	5	2	19448000	18559000	889190	705	1
1298	GFGGIGGILR	EIITDKSQEGSQFVRGFGGIGGILRYKVDF	SQFVRGFGGIGGILRYKVDFQSLQADEPLD	945.54	00001134-RA	165	174	3	1	45991000	45841000	150460	134	2
1299	GFGGVTNGPPEK	TGKEVDKVTAFIVERGFGGVTNGPPEKKMG	VERGFGGVTNGPPEKKMGIKASNTAEVYFE	1158.57	00005679-RA	271	282	1	1	26074000	21752000	4322500	484	2
1300	GFGGVTNGPPEKK	TGKEVDKVTAFIVERGFGGVTNGPPEKKMG	ERGFGGVTNGPPEKKMGIKASNTAEVYFED	1286.66	00005679-RA	271	283	2		29350000	29350000	0	484	1
1301	GFKDQIHDVFR	IKIFVLDEADEMLSRGFKDQIHDVFRTLGA	MLSRGFKDQIHDVFRTLGAEVQVILLSATM	1360.69	00003690-RA	207	217	5		12701000	12701000	0	340	1
1302	GFKVDNSSLTGESEPQSR	FGDRIPADIRIIESRGFKVDNSSLTGESEP	VDNSSLTGESEPQSRGVDFTHENPLETKNL	1936.91	00008375-RA;00008375-RB	284	301	6		5629800	5629800	0	744	1
1303	GFLLDGFPR	LLEKEMLAEAQMGKKGFLLDGFPRTLESAL	AQMGKKGFLLDGFPRTLESALLYESKVRRP	1020.54	00004716-RA	213	221	5	2	2945500	2741700	203810	422	1
1304	GFNMDYNATPIK	AWEDTLDLVKYMAKRGFNMDYNATPIKNVE	AKRGFNMDYNATPIKNVEIESYKMSELASL	1369.63	00007646-RA	110	121	2	1	6645900	2427600	4218300	666	1
1305	GFPTIYWAPK	MDASNNDVSGPYEVRGFPTIYWAPKDSKAN	PYEVRGFPTIYWAPKDSKANPVRYEGGREV	1178.61	00004432-RA;00001552-RA	434	443	5		41390000	41390000	0	400	1
1306	GFQEVVTPNIYNAK	YNKLIDLIRSEYRKRGFQEVVTPNIYNAKL	RGFQEVVTPNIYNAKLWQTSGHWEHYADNM	1578.8	00002837-RA	450	463	4	1	5734700	5496500	238170	269	1
1308	GFTLDELKQAGLNKR	RCPTVRYHTKVRAGRGFTLDELKQAGLNKR	GFTLDELKQAGLNKRFARSIGIAVDPRRRN	1688.92	00004542-RA	75	89	5	2	27897000	27157000	739900	406	1
1309	GFVAGDSKNNPPK	VGFNVKNVSVKELRRGFVAGDSKNNPPKAA	RRGFVAGDSKNNPPKAAADFTAQVIVLNHP	1329.67	00008867-RA	323	335	1		99894000	99894000	0	798	2
1310	GFVEIHTPK	EAGVCKLFRDILSNKGFVEIHTPKIISAAS	DILSNKGFVEIHTPKIISAASEGGANVFTV	1026.55	00012861-RA	249	257	3	2	5552800	5133700	419080	1167	1
1311	GGAEQFLEETER	FSGCANAKTCTIVLRGGAEQFLEETERSLH	VLRGGAEQFLEETERSLHDAIMIVRRTIKN	1364.62	00007804-RA	375	386	5	2	9483700	8899500	584130	685	2
1312	GGAPPPPPPPGAAPK	LLACVAAAPQFNRPRGGAPPPPPPPGAAPK	GGAPPPPPPPGAAPKSVLILKQAQEVNYDG	1306.7	00002578-RA	38	52	2	1	260300000	259390000	918330	240	3
1313	GGASGYSYPKPGAY	YRAVGAAGGYGGAAKGGASGYSYPKPGAY_	KGGASGYSYPKPGAY_______________	1373.63	00002570-RA	423	436	2		9484200	9484200	0	237	1
1314	GGCASVQSIDR	VGLSIGGGGGGGHGKGGCASVQSIDRSLRE	GHGKGGCASVQSIDRSLREAYCDQPLFVTF	1148.52	00011522-RA	64	74		1	7005100	0	7005100	1039	1
1315	GGDQESLK	GRSIVVHEKADDLGRGGDQESLKTGNAGGR	KADDLGRGGDQESLKTGNAGGRVACGVIGV	832.393	00000010-RA	268	275		1	1984400	0	1984400	39	1
1316	GGETIAQLQK	KILVPSIASGAIIGKGGETIAQLQKDTNAR	AIIGKGGETIAQLQKDTNARVKMSKANDFY	1043.56	00007823-RA	63	72	2		4716700	4716700	0	689	1
1317	GGETIQPTVDKQ	RVDKHWRLIGWGQIRGGETIQPTVDKQ___	QIRGGETIQPTVDKQ_______________	1271.64	00009386-RA	458	469	4		21003000	21003000	0	846	2
1319	GGGGLSVAGGGEDPAR	KFGINDKIVMEAKGKGGGGLSVAGGGEDPA	GGGLSVAGGGEDPARSGKPVVVIDDCQFHQ	1355.64	00013068-RA;00013068-RB	150	165	2		4872100	4872100	0	1185	1
1321	GGGYSNNSNNLGFK	STPGGGGYGMGGKFRGGGYSNNSNNLGFKY	RGGGYSNNSNNLGFKYSSF___________	1427.64	00005228-RA	380	393	1		0	0	0	452	1
1322	GGISAEPVTEEDATSYVK	LSPLPSSAQRPVQRRGGISAEPVTEEDATS	SAEPVTEEDATSYVKKVVPKDYKTMAALSK	1851.87	00013673-RA	38	55	3	2	8523000	5818900	2704100	1224	1
1323	GGKIGLFGGAGVGK	VTGIKVVDLLAPYAKGGKIGLFGGAGVGKT	KGGKIGLFGGAGVGKTVLIMELINNVAKAH	1216.69	00006766-RA	194	207	1		12739000	12739000	0	588	1
1324	GGLGNSLFVK	PQARVLDLVHGAAYRGGLGNSLFVKEHNIG	GAAYRGGLGNSLFVKEHNIGKINTETLQYF	990.55	00010904-RA	176	185	5	4	159390000	48539000	110850000	981	2
1325	GGLVDDDALAAALK	IKQMRPGAFLVNTARGGLVDDDALAAALKQ	RGGLVDDDALAAALKQGRIRAAALDVHENE	1327.7	00008343-RA	268	281	5	1	10323000	10235000	88230	741	1
1326	GGMQDFNYVR	FSQGITNGAFWYEVKGGMQDFNYVRGNCME	WYEVKGGMQDFNYVRGNCMEVTFELSCCKY	1185.52	00012101-RA	282	291	2		1562200	1562200	0	1101	1
1327	GGNQAPWDNR	DMAKMSQDRQGGSGRGGNQAPWDNRGGDWN	GGSGRGGNQAPWDNRGGDWNGGGNYGGGGW	1113.5	00011513-RA;00002663-RB;00002663-RA	203	212	3		9888800	9888800	0	1038	1
1328	GGPHIDLDRVDTDVTR	NCRRLVEKSRSHVHRGGPHIDLDRVDTDVT	GPHIDLDRVDTDVTRVTQRWNNICSQLVDR	1764.88	00010707-RA	1131	1146	1		4449100	4449100	0	965	1
1329	GGPIAGTQPVSVSAQGR	AARPITGQQPGIQGRGGPIAGTQPVSVSAQ	PIAGTQPVSVSAQGRPANYKYTANMRNPPQ	1580.83	00006558-RA	496	512	5	4	73468000	71230000	2237900	565	2
1330	GGPNVLILAPTR	ALIHIEGQPVPRGERGGPNVLILAPTRELA	GERGGPNVLILAPTRELAQQIQAEASKYSY	1206.71	00010528-RA	345	356	6		21425000	21425000	0	951	2
1335	GGSGLFGSVK	KKLAAEKGLSLESIRGGSGLFGSVKAGDLS	LESIRGGSGLFGSVKAGDLSKASQATGPSP	907.476	00006363-RA	224	233	4		8326700	8326700	0	552	1
1338	GGSSSGIGGTTPGGGGNVSK	AYLCGVMKTYRQKSRGGSSSGIGGTTPGGG	GIGGTTPGGGGNVSKGPDEDKIKAILDRTG	1632.77	00005867-RB;00005867-RC;00005867-RA	110	129	3	1	53029000	53013000	16415	502	4
1339	GGSSSGIGGTTPGGGGNVSKGPDEDKIK	AYLCGVMKTYRQKSRGGSSSGIGGTTPGGG	GGGNVSKGPDEDKIKAILDRTGYSLDVTTG	2515.22	00005867-RB;00005867-RC;00005867-RA	110	137	1		0	0	0	502	1
1340	GGTVALAPLYK	LLLTGHEDGSVRVWRGGTVALAPLYKLSSS	RVWRGGTVALAPLYKLSSSSVLVSDDEPVS	1088.62	00004901-RA	435	445	6	1	6621100	6475300	145810	431	2
1341	GGVYLDTLQPDSLAR	YGEDYTKATIRCVGKGGVYLDTLQPDSLAR	GGVYLDTLQPDSLARIRELELGAAPSQVPT	1603.82	00011138-RC;00011138-RD	2453	2467	3		4035400	4035400	0	1002	1
1342	GGYLTVSNPPFR	IVIPDMMDDTVYHQRGGYLTVSNPPFRSPL	HQRGGYLTVSNPPFRSPLGKAFVQAGLETG	1306.67	00011844-RC;00011844-RB;00011844-RA	196	207	6	2	4859800	4509200	350580	1079	1
1343	GGYSYLDSHGLVQNVNYVSDDHNGFR	LSSKVETKTVDGITRGGYSYLDSHGLVQNV	VQNVNYVSDDHNGFRVAASNLPTAAVPVEI	2912.31	00007631-RA	386	411	1		18929000	18929000	0	664	2
1344	GHEIAVFSLTHKDDPK	HKYSNYAAVQELHRKGHEIAVFSLTHKDDP	HEIAVFSLTHKDDPKYWTGGSYDDWLAEMA	1792.91	00003828-RA	258	273	2	1	4451600	4047200	404450	346	1
1345	GHEVLDTGYPIR	TVRTIAMDGTEGLVRGHEVLDTGYPIRIPV	LVRGHEVLDTGYPIRIPVGAETLGRIINVI	1355.68	00006766-RA	117	128	2	2	28534000	26263000	2270900	588	3
1346	GHIPDLVK	YKKLDFGEVNYRIFKGHIPDLVKGTVCEVK	VNYRIFKGHIPDLVKGTVCEVKEPAKPTPE	877.502	00012132-RC;00012132-RB;00012132-RD	397	404	4	2	23922000	21084000	2838200	1106	2
1347	GHLDNISNNLFLTATNAENGELNK	TTDHISAAGPWLKYRGHLDNISNNLFLTAT	LFLTATNAENGELNKIKNRLTGEWGPVAEV	2598.27	00004755-RA;00004755-RC;00004755-RB	607	630	1		3493200	3493200	0	423	1
1348	GHPNVLFSNVALGLDSVHTGADPLAPHQK	YHKHPEYFQMFGSYKGHPNVLFSNVALGLD	DSVHTGADPLAPHQKLHDDLKTCTPQAL__	2990.54	00000756-RB;00000756-RA	624	652	2	1	28930000	24957000	3972800	97	2
1349	GHQITVFGVDEPK	______________________________	ERGHQITVFGVDEPKIKIPNLKTFIAEGAY	1425.73	00004457-RC;00004457-RA;00004457-RB	8	20	2		3791700	3791700	0	402	1
1350	GHQTPAAFLIMSSGLDK	DIYQSNNEPSSRTKRGHQTPAAFLIMSSGL	QTPAAFLIMSSGLDKHGLDSGKPIKYTHWD	1771.89	00007730-RB;00007730-RA	531	547	1		0	0	0	674	1
1351	GHQVVEYSPFPPK	HMIFSSSVVLPLAERGHQVVEYSPFPPKKP	ERGHQVVEYSPFPPKKPIPNYTHIEIHTPF	1483.75	00013138-RB;00013137-RB;00013137-RA;00013138-RA;00013139-RB;00013139-RA	59	71	3		6434000	6434000	0	1195	2
1352	GHYTEGAELVDSVLDVVRK	NFVFGQSGAGNNWAKGHYTEGAELVDSVLD	EGAELVDSVLDVVRKEAESCDCLQGFQLTH	2086.07	00004177-RC;00004177-RB;00004177-RA;00007599-RA;00011178-RA	104	122	2	1	52022000	51614000	407260	1009;657;374	2
1353	GHYTIGK	QLITGKEDAANNYARGHYTIGKEIVDLVLD	DAANNYARGHYTIGKEIVDLVLDRIRKLAD	774.402	00003003-RA;00010604-RA;00000276-RB;00000276-RC;00008207-RA	106	112	5	1	354410000	352350000	2058400	285;726	1
1354	GIADVENVSTFK	QVQSDTDKRKQISVRGIADVENVSTFKKTF	SVRGIADVENVSTFKKTFNRHLHFTLVKDR	1278.65	00001900-RA	18	29	6	1	4353800	3939000	414810	190	1
1356	GIATNDVGIAK	YAAAEVLYHPDGSIKGIATNDVGIAKDGSP	GSIKGIATNDVGIAKDGSPKPAFERGMELH	1057.58	00006876-RA	213	223	1	3	14493000	10676000	3816900	600	1
1357	GIDAIEFPR	FTGADPMKTYNIILKGIDAIEFPRNITRNA	YNIILKGIDAIEFPRNITRNATVLIKKLCR	1016.53	00005916-RA;00005916-RB	372	380	5	1	7430900	7319700	111180	509	2
1358	GIEVVKEGIR	YLVKFLGNTEVDQPKGIEVVKEGIRKLKFN	VDQPKGIEVVKEGIRKLKFNQQLRKSEGSK	1098.64	00012343-RA	53	62	1		0	0	0	1126	1
1359	GIHPTTISDAFQR	VAGALLEAAEKLLQKGIHPTTISDAFQRAA	QKGIHPTTISDAFQRAAAKAVEILTQMAMP	1441.73	00001357-RA	120	132	3		12367000	12367000	0	151	2
1360	GIIDPTKVVR	GYDALNNEYVHMIEKGIIDPTKVVRTALTD	HMIEKGIIDPTKVVRTALTDAAGVASLLTT	1096.66	00009259-RB	515	524	6	3	22920000	21037000	1882200	834	3
1361	GIIDSKLTESR	VLARSSPTDKYTLVKGIIDSKLTESREVVA	TLVKGIIDSKLTESREVVAVTGDGTNDGPA	1217.66	00012027-RA;00012027-RC;00012027-RB	728	738	2		6273700	6273700	0	1091;1092	1
1362	GIIPGIKVDK	KADDGTPFVELLNKRGIIPGIKVDKGVVPL	LLNKRGIIPGIKVDKGVVPLFGSEDEVTTQ	1038.64	00011621-RA	102	111	6	5	111750000	42904000	68849000	1053	1
1363	GILAADESVATMGK	EELKKIARAIVAPGKGILAADESVATMGKR	KGILAADESVATMGKRLQDIGVENTEEHRR	1361.69	00011621-RA	29	42	5	9	132540000	26988000	105560000	1053	5
1364	GILLFGNPEQK	GVGITLGAHQSIGFKGILLFGNPEQKKKYL	IGFKGILLFGNPEQKKKYLPRVSTGKELAA	1214.67	00005679-RA;00004423-RA	172	182	6	4	120130000	97727000	22407000	484	3
1365	GILLFGPPGTGK	FPPEVVEQLGCKHVKGILLFGPPGTGKTLM	HVKGILLFGPPGTGKTLMARQIGKMLNARE	1155.67	00009990-RA;00010008-RA;00008177-RA;00008177-RB	258	269	5	1	28592000	27975000	616940	901	1
1366	GILTDAELEALENPKPK	CDWPRNVAECKEWYKGILTDAELEALENPK	LTDAELEALENPKPKNRTQEYQNQASRRKG	1836.98	00009547-RA	295	311	1	1	2424600	2161500	263170	861	1
1367	GIPEYGVVTIDPLR	CVKDSLQKAIPELVKGIPEYGVVTIDPLRI	KGIPEYGVVTIDPLRITSLDVAKSNNQKRA	1527.83	00007448-RA	59	72	2	2	8520300	8315300	204970	647	2
1368	GIPFLVTHDGR	KYKLCKVKRVQTGPKGIPFLVTHDGRTIRY	TGPKGIPFLVTHDGRTIRYPDPLIKVNDTI	1210.65	00002066-RA	135	145	8	3	42480000	40278000	2201600	200	2
1369	GIPGGLSPADVNDDR	VTQVNCSPVNSRQKRGIPGGLSPADVNDDR	GIPGGLSPADVNDDRVKEMAQFAVAQLSAK	1481.71	00007799-RB;00007799-RA	455	469	1	2	13060000	3411200	9649000	684	2
1370	GIPGLDLLGGGGGIR	KMNEPPPSFRGASSKGIPGLDLLGGGGGIR	GIPGLDLLGGGGGIRSESRDNQERGKKPPQ	1350.76	00002078-RA	389	403	2		2204300	2204300	0	203	1
1371	GIQLQTHPNVDKELFK	KYGRIRVVLENKDTRGIQLQTHPNVDKELF	IQLQTHPNVDKELFKMKSQIGLKNPSKPFP	1866	00003469-RA	333	348	1		2998700	2998700	0	323	1
1372	GISDLAQHYLVK	SDIIALKPDVVFTEKGISDLAQHYLVKANI	TEKGISDLAQHYLVKANISAVRRLRKSDNN	1342.72	00012666-RA	297	308	4	2	46732000	43609000	3123300	1148	2
1373	GISGILKEESMR	GQLVAVYEDLQSRARGISGILKEESMRDLQ	RARGISGILKEESMRDLQAVFGPVYWIHND	1318.69	00003186-RA	356	367	1		0	0	0	301	1
1374	GISGVGLSSR	DVLQRENNNLKKKLRGISGVGLSSRLTSSK	KKKLRGISGVGLSSRLTSSKRGSVPAEDSS	931.509	00004979-RA	1844	1853	5	2	248220000	247620000	600590	436	5
1375	GISIVDTPGILSGEK	LNRFQCSLVSSPVLKGISIVDTPGILSGEK	GISIVDTPGILSGEKQRVDRGYDFTGVLEW	1484.81	00009280-RA	146	160	5	3	9046400	7720700	1325600	837	0
1376	GISLSATQWK	REFYDAGGELRPGKKGISLSATQWKKIISL	RPGKKGISLSATQWKKIISLADQVDGALKK	1089.58	00004616-RA	78	87	1		0	0	0	410	1
1377	GISNIPINLR	KEIEAETDRVTGSNKGISNIPINLRVYSPN	TGSNKGISNIPINLRVYSPNVLNLTLVDLP	1095.64	00009471-RA;00009471-RB;00009471-RD;00009471-RC	115	124	4	4	7864300	6800200	1064100	855	1
1378	GISQSALPYR	______________________________	HAPGKGISQSALPYRRSVPTWLKLSPEDVK	1090.58	00014006-RA	10	19	1	1	5085600	5013300	72231	1244	1
1379	GISQSALPYRR	______________________________	APGKGISQSALPYRRSVPTWLKLSPEDVKD	1246.68	00014006-RA	10	20	1		6037100	6037100	0	1244	1
1380	GITDVNFALVGYGAPHQR	VTPLVSTLTNDLKEKGITDVNFALVGYGAP	DVNFALVGYGAPHQRWPSIYTFNGKYNQFP	1913.97	00010860-RA	3108	3125	2	3	13976000	11129000	2847300	978	2
1381	GITFEDVRIPK	GRKEINMGQRASDTRGITFEDVRIPKENVL	SDTRGITFEDVRIPKENVLGAEGLGFKIAM	1273.7	00011353-RA;00011353-RB	162	172	4	4	8450200	2724100	5726100	1024;1025	2
1382	GITQEQLNEFR	NINEVENQILTRDSKGITQEQLNEFRASFN	RDSKGITQEQLNEFRASFNHFDKNRTGRLA	1333.66	00002684-RC;00002684-RB;00002684-RA	677	687	3	1	65260000	63785000	1475200	253	2
1383	GITQTPTEEITFTK	PTNKLLIARVSPDQRGITQTPTEEITFTKD	RGITQTPTEEITFTKDHVKELNYFHDNLKN	1564.8	00007850-RA;00007850-RC;00007850-RB	301	314	3	1	14414000	12400000	2014400	691	1
1384	GITQTPTEEITFTKDHVK	PTNKLLIARVSPDQRGITQTPTEEITFTKD	QTPTEEITFTKDHVKELNYFHDNLKNYTSI	2044.05	00007850-RA;00007850-RC;00007850-RB	301	318	1		1253200	1253200	0	691	1
1385	GIVGLVTGGASGLGR	______________________________	GIVGLVTGGASGLGRATVEHLVKQGSKVVI	1312.75	00008871-RA	4	18	2		1272200	1272200	0	799	1
1386	GIVLEKVGVEAK	TRWKANPFGGASHAKGIVLEKVGVEAKQPN	HAKGIVLEKVGVEAKQPNSAIRKCVRVQLI	1240.74	00008637-RA	49	60	1	1	3238700	2911000	327640	770	1
1387	GIVTALTEFQGK	GGGIANFTNVAATFKGIVTALTEFQGKILD	TFKGIVTALTEFQGKILDHNISIYVRRAGP	1262.69	00005151-RA	355	366	6	2	12466000	11635000	831370	445	2
1388	GIVYDSGGLSIK	HTPPGATQTIAWVGKGIVYDSGGLSIKSKT	VGKGIVYDSGGLSIKSKTEMPGMKRDCGGA	1207.64	00000809-RA	294	305	5	3	33429000	31899000	1529500	102	6
1389	GIWSPDDRSAHVR	AKLQELEAQAKAAGKGIWSPDDRSAHVRDI	GKGIWSPDDRSAHVRDIKWSIENMRNFVDK	1494.73	00010390-RA	149	161	1		1339000	1339000	0	935	1
1390	GIYDEPLPIRQ	LTLKSPLDPDNKRVKGIYDEPLPIRQ____	KRVKGIYDEPLPIRQ_______________	1299.68	00008909-RA	844	854	6		7096000	7096000	0	805	1
1391	GKDGVVFAVEK	AQKAVENSGTVIGLRGKDGVVFAVEKLITS	IGLRGKDGVVFAVEKLITSKLYEPGPNKIF	1147.62	00001877-RA	40	50	1	2	4326700	3219100	1107600	187	1
1392	GKDIGIIQFNSK	DKFRDAGDVKFAELRGKDIGIIQFNSKWDA	ELRGKDIGIIQFNSKWDAERALNMMDRVRW	1318.72	00001912-RA;00001912-RB	545	556	2	3	20707000	19381000	1326000	192	1
1393	GKEEILDEFGK	VPNLRLFVGNIPKSKGKEEILDEFGKLTAG	PKSKGKEEILDEFGKLTAGLTEVIIYSSPD	1263.63	00005867-RB;00005867-RC;00005867-RA	265	275	4	2	4435200	2443900	1991300	502	2
1394	GKGPNFTINR	KKRQVMMSALKDQSKGKGPNFTINRKTDMN	KDQSKGKGPNFTINRKTDMNLSSAQIERNK	1102.59	00007084-RB;00007084-RA;00007084-RC	145	154	2		48757000	48757000	0	620	2
1395	GKNIEDLIAQGK	EVDNEKLNIVINQLKGKNIEDLIAQGKEKL	QLKGKNIEDLIAQGKEKLSSMPVGGGAVAA	1284.7	00006816-RA	48	59	2	1	3083200	2520600	562650	594	1
1396	GKPIIAMQSINPK	QLDFIRGAAEGFDGKGKPIIAMQSINPKTK	GKGKPIIAMQSINPKTKESKIVPVIKPGAG	1395.79	00000709-RA	401	413	2	3	9609700	7104700	2505000	93	1
1397	GKYFPEIEDVVTWHGQALGAK	TTKNRPTAILCKTFKGKYFPEIEDVVTWHG	IEDVVTWHGQALGAKADGVIKHLEAMIKNK	2344.19	00011398-RA	248	268	2		9036200	9036200	0	1029	2
1398	GLAEAPQAIKR	QLPAFLKTADRLKVKGLAEAPQAIKREG__	LKVKGLAEAPQAIKREG_____________	1152.66	00011128-RA	115	125	1		3136200	3136200	0	1000	1
1399	GLALSNSQIIR	SEFKEFSQSFDANMKGLALSNSQIIRSVHN	ANMKGLALSNSQIIRSVHNSFARQTLFEFD	1170.67	00010991-RA	127	137	5	3	6669900	5099000	1570900	987	1
1400	GLDAINER	GFSPNHKITSFAEAKGLDAINERMPPRKDA	TSFAEAKGLDAINERMPPRKDAPPTPASEE	886.451	00007976-RA;00007976-RB	435	442	3	3	22749000	15458000	7291100	704	1
1401	GLDFTPR	LLVTLWQQSDIDLSRGLDFTPRGNVFARFT	QSDIDLSRGLDFTPRGNVFARFTHLQHIPF	804.413	00000364-RA	466	472	6	2	198630000	171290000	27340000	63	2
1402	GLDPEALTGKYPPK	KERQKQQLRHKALKKGLDPEALTGKYPPKI	KGLDPEALTGKYPPKIQVASKYERRVDTRS	1484.79	00007084-RB;00007084-RA;00007084-RC	250	263	4	2	27220000	25261000	1958800	620	1
1403	GLDVNEVPSIEEGEEILKER	GLEQLPDNVKDIIPKGLDVNEVPSIEEGEE	EVPSIEEGEEILKERCFRYGTNESFDRAMA	2254.13	00012995-RA	49	68	1		1333600	1333600	0	1179	1
1404	GLDVNVYAR	IVCDFEKLPTIKTKRGLDVNVYARSGQIQK	TIKTKRGLDVNVYARSGQIQKMEYAQKIAA	1005.52	00005814-RA	281	289	5	2	5354900	4726300	628590	497	2
1405	GLFIIDDK	KAYGVYNEETGIPYRGLFIIDDKQRLRQIT	ETGIPYRGLFIIDDKQRLRQITVNDLPVGR	919.501	00011992-RA	162	169	2	3	12710000	7638500	5071800	1089	1
1406	GLFIIDDKQR	KAYGVYNEETGIPYRGLFIIDDKQRLRQIT	GIPYRGLFIIDDKQRLRQITVNDLPVGRSV	1203.66	00011992-RA	162	171	5	3	82932000	58682000	24249000	1089	3
1407	GLFISIHDKGHVFEVLR	GLACQKYGLIYRRPRGLFISIHDKGHVFEV	FISIHDKGHVFEVLRNWPIEDVRAIVVTDG	1966.08	00005310-RB;00005310-RA	95	111	3		7873900	7873900	0	457	1
1408	GLGGGIGMGGGMSGASSANK	NRSNVTNSRMREVERGLGGGIGMGGGMSGA	IGMGGGMSGASSANKWGNTYGLSPQFLESL	1664.76	00001912-RA;00001912-RB	184	203	4		9216300	9216300	0	192	2
1409	GLGLDDGLEPR	EITKIERIGAHSHIRGLGLDDGLEPRQVSQ	SHIRGLGLDDGLEPRQVSQGMVGQLTARRA	1140.58	00013569-RB;00013569-RA	29	39	3	2	12619000	12415000	204480	1219	4
1410	GLGTDEKAIIEILAHR	FDANADANALRKAMKGLGTDEKAIIEILAH	LGTDEKAIIEILAHRGIVQRLEIVDAYKTQ	1734.96	00009419-RA	36	51	1		3770800	3770800	0	851	1
1411	GLGTDEQTIIDILTK	FNAAEDGTALRQAMKGLGTDEQTIIDILTK	GLGTDEQTIIDILTKRSNSQRQQIAKWFTE	1615.87	00000877-RA	31	45	1		1215500	1215500	0	107	1
1413	GLGVNVPR	QLETAVGAAMKSFERGLGVNVPRSRFLPVK	AMKSFERGLGVNVPRSRFLPVKKTSDLMLV	810.471	00009089-RA	399	406	2		13797000	13797000	0	822	2
1414	GLGYAQYLPK	YADPLLKVSIIPRGKGLGYAQYLPKEQYLY	IPRGKGLGYAQYLPKEQYLYTKEQLFDRIF	1108.59	00010248-RB	598	607	1	1	1993100	1817800	175310	925	1
1415	GLIPLGENMPGGTAGRPR	TFRALANLGLPINVRGLIPLGENMPGGTAG	PLGENMPGGTAGRPRDIVKSTSGKSILVAG	1791.94	00010722-RA	352	369	1		682850	682850	0	967	1
1416	GLIPLGENMPGGTAHRPR	TFKALANLGLPINVRGLIPLGENMPGGTAH	PLGENMPGGTAHRPRDIVKSASGKSILISP	1871.98	00010590-RA	248	265	3	1	7081500	4898600	2182900	955	1
1417	GLIVYQLDGTPR	TLKDFPMAVVGTAGRGLIVYQLDGTPREYK	AGRGLIVYQLDGTPREYKRVDSPLKYQHRC	1330.72	00010512-RA;00010512-RB	154	165	5	1	3189000	3027900	161030	947	1
1418	GLKEPEIER	NPSGIRLGTPALTTRGLKEPEIERVVDFID	PALTTRGLKEPEIERVVDFIDQALKIALEA	1069.58	00004639-RA	403	411	1		10167000	10167000	0	415	1
1419	GLLFVGSGVSGGEDGAR	EYQDTTRRVESCAKRGLLFVGSGVSGGEDG	LFVGSGVSGGEDGARHGPSLMPGGNPAAWP	1576.78	00009565-RA	121	137	5	3	9040300	6043500	2996800	863	1
1420	GLLLYGPPGTGK	TKYPELFTGILAPWKGLLLYGPPGTGKTLL	PWKGLLLYGPPGTGKTLLAKAVATECRTTF	1171.66	00013544-RB;00013544-RA	235	246	2	3	39556000	36009000	3546800	1216	3
1421	GLLQSEIKR	LGDSKMSAIAKPQLRGLLQSEIKRNLTVAI	AKPQLRGLLQSEIKRNLTVAIILSFVTGAA	1042.61	00011220-RA	17	25	1	1	15477000	8530500	6946500	1014	3
1422	GLLVPVLR	YRDYVDISVAVATPKGLLVPVLRNVEGMNY	VAVATPKGLLVPVLRNVEGMNYADIEQGIA	865.575	00007603-RA	349	356	6	4	60479000	60074000	405090	659	1
1423	GLNNFVSLK	LALTDHIVWSRLRVKGLNNFVSLKEADKVI	SRLRVKGLNNFVSLKEADKVIRAKYQP___	990.55	00009080-RA	408	416	3	3	9075400	3003700	6071800	821	2
1424	GLPFLFRDQK	MGTCRIFLAPKFDERGLPFLFRDQKLLFVE	KFDERGLPFLFRDQKLLFVEMDKFTVNLKP	1219.67	00000364-RA	516	525	5	2	24104000	20419000	3684700	63	1
1425	GLPPNKIGIMVASHNEDTVR	TLTECLRRIKQLKEKGLPPNKIGIMVASHN	KIGIMVASHNEDTVRFAIEKMKEIGISPED	2147.12	00012112-RD;00012112-RC;00012112-RB;00012112-RA	319	338	1		2257800	2257800	0	1102	1
1426	GLQNIPQLNLEGVYDSTRLDEVTNSAR	QMNNHVNNTYNQLQRGLQNIPQLNLEGVYD	VYDSTRLDEVTNSARSALNKIKENAADIPQ	3001.51	00010516-RA	2463	2489	1		8464700	8464700	0	949	2
1427	GLQWTTVIER	IMSTDRPKPYTFIIRGLQWTTVIERTFHVE	TFIIRGLQWTTVIERTFHVESDKEREDWMA	1201.65	00002552-RC;00002552-RB;00002552-RA	88	97	1	1	880330	725860	154480	234	1
1428	GLREETIGLR	LGGAARDPKMLDRLKGLREETIGLRKPLAT	LDRLKGLREETIGLRKPLATVRQTANDLAA	1142.64	00010707-RA	5697	5706	3	2	9910600	9773400	137180	965	2
1429	GLRIGLPDEYFSADLDPK	EPVPDYTRTLNDSLKGLRIGLPDEYFSADL	IGLPDEYFSADLDPKIAATIETAVKVYEKL	2005.02	00013961-RA	255	272	1	1	14495000	344310	14151000	1243	1
1430	GLSMEEYDKPNLR	SGGSIDLERPRRFSRGLSMEEYDKPNLRRL	SRGLSMEEYDKPNLRRLSITVGDAPLQTSK	1550.74	00000772-RA	341	353	1		0	0	0	99	1
1431	GLTFNSGGLNIK	NGCDSAVPPIVLIGKGLTFNSGGLNIKKSS	IGKGLTFNSGGLNIKKSSHQKYMRGDMAGA	1219.66	00010722-RA	305	316	5	3	10911000	9942500	968740	967	1
1432	GLTPDQIKR	TVDEVLNYFSVDPERGLTPDQIKRNQEKYG	SVDPERGLTPDQIKRNQEKYGPNGKSIWQL	1026.58	00000880-RB;00000880-RC;00000880-RA	23	31	5		83174000	83174000	0	108	2
1433	GLTPEQDSIFR	STQSQAQIGFTPYQKGLTPEQDSIFRGGGS	PYQKGLTPEQDSIFRGGGSASSQTGSISGQ	1261.63	00010665-RA	1227	1237	3	2	4974900	4440300	534600	962	1
1434	GLTPSQIGVILR	SPEDVKDQIYKLAKKGLTPSQIGVILRDSH	AKKGLTPSQIGVILRDSHGVAQVRFVTGNQ	1252.75	00014006-RA	44	55	2	1	9370400	8794800	575530	1244	1
1435	GLTPTGSLPLGALSGGK	FSVLREESESVLQLKGLTPTGSLPLGALSG	TPTGSLPLGALSGGKTSLKNALQGFSPNHK	1524.85	00007976-RA;00007976-RB	395	411	5	1	57823000	57194000	628920	704	3
1436	GLTQLDLSQNR	SLSVIEESSLSSMGKGLTQLDLSQNRLSTV	SMGKGLTQLDLSQNRLSTVPSPAFRNLHHL	1243.65	00000660-RA	119	129	3	1	12934000	12418000	516080	91	2
1437	GLVDYESGMEVK	SSCSEDVLKSYSHRKGLVDYESGMEVKLGL	HRKGLVDYESGMEVKLGLLAKIMGSATALA	1325.62	00010860-RA	2084	2095	7	3	171720000	152620000	19102000	978	1
1438	GLVEISSDVKR	DTGLITPIVFEADKKGLVEISSDVKRLAGK	ADKKGLVEISSDVKRLAGKAKEGKLQPQEF	1201.67	00006363-RA	372	382	2	1	4186300	4017100	169180	552	1
1439	GLVPQLMGVAPEK	FKKVVRHEGFTGLYRGLVPQLMGVAPEKAI	YRGLVPQLMGVAPEKAIKLTVNDLVRDKLA	1337.74	00012353-RA	441	453	4	1	5145700	3831100	1314600	1128	1
1440	GLVVPGYEK	QSGVDEGAHLLLDGRGLVVPGYEKGNFIGP	LLLDGRGLVVPGYEKGNFIGPTILTDVKPS	960.528	00002753-RB;00002753-RA	373	381	4	1	8562800	8037400	525430	260	1
1441	GLYDAIVLPGGVGYK	VVIVPDTSLAEAVKKGLYDAIVLPGGVGYK	GLYDAIVLPGGVGYKKFSASAEVGSALKEH	1520.82	00006696-RA	106	120	1		2827400	2827400	0	581	1
1442	GLYVGNIPQTADPR	GNPDSFSRVWRKEKKGLYVGNIPQTADPRI	KGLYVGNIPQTADPRISHLANGTLEIRQVQ	1499.77	00003405-RA	101	114	2	1	59579000	41101000	18478000	320	1
1443	GMAFLHSLER	VDSAQALRFAVDVARGMAFLHSLERLTPRY	VDVARGMAFLHSLERLTPRYHLNSRHIMID	1159.58	00011344-RA	301	310	1		1626400	1626400	0	1023	1
1444	GMDKLIVDQGGK	CQAVVETVRTTLGPRGMDKLIVDQGGKSTI	GPRGMDKLIVDQGGKSTISNDGATIMKLLE	1259.65	00007804-RA	43	54	6	3	39562000	37905000	1657500	685	2
1445	GMFPANFTRPL	EEGWLMGIKESSGEKGMFPANFTRPL____	SGEKGMFPANFTRPL_______________	1249.63	00011861-RA	334	344	4	1	8892000	7381500	1510500	1082	0
1446	GMGGIYGVGK	NVNVSVIRGEELREKGMGGIYGVGKAAVCP	ELREKGMGGIYGVGKAAVCPPALAVLSHTP	937.469	00000809-RA	257	266	2		5909400	5909400	0	102	1
1447	GMINQYSGDAPTLR	KPITLTIPKPQAANKGMINQYSGDAPTLRL	KGMINQYSGDAPTLRLLCSITGGTTRAQWE	1521.72	00007754-RA;00008329-RA	1165	1178	3		4005700	4005700	0	680	0
1449	GNAGQANYGLANSAMER	VLDYFVAFSSVSCGRGNAGQANYGLANSAM	AGQANYGLANSAMERICEARQAAGLPGIAI	1722.77	00010895-RA;00010895-RB;00010895-RC	1935	1951	1		3871400	3871400	0	980	1
1450	GNAVGEEILNTFQSLR	______________________________	NAVGEEILNTFQSLRNEQRQLANKISELEV	1746.89	00008408-RA	14	29	1		848370	848370	0	747	1
1451	GNAVGEEILNTFQSLRNEQR	______________________________	EEILNTFQSLRNEQRQLANKISELEVDLNE	2274.14	00008408-RA	14	33	1		2047000	2047000	0	747	1
1452	GNEAASVTGPNGDPVK	GDGEIVEFDVVAGEKGNEAASVTGPNGDPV	NEAASVTGPNGDPVKGSPYAADKRRNYRPQ	1511.72	00009348-RA	76	91	4	3	9274200	6240400	3033800	845	2
1453	GNIETGSLDTGIISR	EYAITSIKRNGVAIKGNIETGSLDTGIISR	GNIETGSLDTGIISRNVALRNELDLYVNVV	1531.78	00011816-RA	120	134	6	3	5545400	2529600	3015800	1075	2
1454	GNIYPVPDPR	GEYLLLNPAKQHMVKGNIYPVPDPRFPFLG	QHMVKGNIYPVPDPRFPFLGVHFTPRMDGS	1126.58	00001338-RA	319	328	1	5	3319000	84882	3234200	149	1
1455	GNNYTPGTPSFHPYR	SGKDTAYSGAPGPQRGNNYTPGTPSFHPYR	GNNYTPGTPSFHPYRR______________	1706.78	00012657-RA	419	433	2	1	11229000	9669300	1559700	1147	2
1456	GNPNAATIMIGEK	RLRVIDASVMPQVVRGNPNAATIMIGEKGA	VRGNPNAATIMIGEKGADMVKHRLPHSPPV	1314.66	00009393-RA;00009392-RA;00009391-RA	428	440	3	4	19315000	10089000	9225700	848	3
1457	GNQGGLWIR	LQNTQYLHFRNNLMRGNQGGLWIRADSRGS	RNNLMRGNQGGLWIRADSRGSATSLKGWIH	999.525	00001750-RA	2180	2188	2		1896000	1896000	0	175	1
1458	GNTNAPTIMIGEK	HLRVADASIMPDIVRGNTNAPTIMIGEKAA	VRGNTNAPTIMIGEKAADLIKEDWS_____	1344.67	00003055-RA;00002879-RA;00003612-RA;00003613-RA	608	620	4	2	15802000	14143000	1658200	335;289;336	2
1459	GNVEVAVENPYGK	GAPAIFTVETFSAGKGNVEVAVENPYGKLE	GKGNVEVAVENPYGKLEPVDVRFNKDRNLT	1374.68	00012369-RA	197	209	5		11675000	11675000	0	1131	1
1460	GNVGFVFTR	IERNQALEKLLPHIRGNVGFVFTRGDLVEV	LLPHIRGNVGFVFTRGDLVEVRDKLLENKV	995.519	00007093-RA	84	92	4	5	36808000	30829000	5978800	621	1
1461	GNYSSFMQK	REITTLKMEIQQIMKGNYSSFMQKEIFEQP	IQQIMKGNYSSFMQKEIFEQPESVINTMRG	1060.46	00001677-RA;00001677-RB	363	371	1		14096000	14096000	0	168	1
1462	GPASNKPPVFAR	KATTAPATTTPSAAKGPASNKPPVFARDGK	AAKGPASNKPPVFARDGKKWLVEHQRGNKN	1239.67	00005726-RA	258	269	4		73432000	73432000	0	490	1
1463	GPDEDKIK	GIGGTTPGGGGNVSKGPDEDKIKAILDRTG	GGGNVSKGPDEDKIKAILDRTGYSLDVTTG	900.455	00005867-RB;00005867-RC;00005867-RA	130	137	1	1	1178900	1160900	17978	502	1
1464	GPDEVVIPAPSKPV	QVPIVTSLPTVPLARGPDEVVIPAPSKPV_	RGPDEVVIPAPSKPV_______________	1403.77	00003351-RB;00003351-RA	405	418	1		1844900	1844900	0	316	1
1465	GPDYIINEVK	LKRGDWYKTKEILLKGPDYIINEVKTSGLR	EILLKGPDYIINEVKTSGLRGRGGAGFPTG	1146.59	00003547-RA	83	92	4	4	12709000	11636000	1072800	330	1
1466	GPFHFRAPSAILYR	YLAFLRKRCNVNPARGPFHFRAPSAILYRT	RGPFHFRAPSAILYRTIRGMIPHKTKRGKE	1630.87	00009248-RA	71	84	1		2057100	2057100	0	831	1
1467	GPGASRPQAQSPR	RSVSPKSAPSANVSKGPGASRPQAQSPRPS	SKGPGASRPQAQSPRPSTAQSPRPSSPKDF	1307.67	00009536-RA	266	278		1	28380000	0	28380000	860	1
1468	GPGHNDLAAQNSK	PFEVPVSACVDMMPKGPGHNDLAAQNSKIP	PKGPGHNDLAAQNSKIPYNFALERPTIRSS	1307.62	00003381-RA	92	104		1	6183000	0	6183000	317	1
1469	GPGYGSAAAYGSGYEASADGYK	APTAAAGNSTSGQYKGPGYGSAAAYGSGYE	AAYGSGYEASADGYKVGGAGGYSATPQTKA	2097.89	00002874-RA	935	956	1		2199900	2199900	0	271	1
1470	GPIALGPQK	ADGVIKHLEAMIKNKGPIALGPQKVVEDAP	AMIKNKGPIALGPQKVVEDAPKIDISNVRL	879.518	00011398-RA	284	292	6	4	133140000	118570000	14565000	1029	7
1471	GPIPPIYKPVAR	ANMAAMIFNDFKYVKGPIPPIYKPVAREVS	YVKGPIPPIYKPVAREVSMFLNTDTIKSPK	1306.78	00006686-RA	408	419	4	1	8931400	8558500	372840	580	2
1472	GPLDVPYQDK	YDYAAIHRLGGYGCRGPLDVPYQDKFLNCL	GYGCRGPLDVPYQDKFLNCLKQVEPYLNQG	1130.56	00005988-RA	135	144	1	2	13529000	7504400	6024400	517	2
1473	GPLIIYGKDQGLTK	AGKGKMRNRRRIQRRGPLIIYGKDQGLTKA	RGPLIIYGKDQGLTKAFRNIPGVDLINVSH	1501.85	00008269-RA	126	139	6	2	5997300	4860900	1136400	732	3
1474	GPLLMETATYR	KSASQFAVDHCKAGKGPLLMETATYRYSGH	KAGKGPLLMETATYRYSGHSMSDPGTSYRT	1250.63	00007723-RA	276	286		1	1659800	0	1659800	673	1
1475	GPLTADKK	LHTKLNAEVSDQLLKGPLTADKKFPPAHYD	VSDQLLKGPLTADKKFPPAHYDFEFKAGND	828.471	00010860-RA	1676	1683	1		35875000	35875000	0	978	1
1476	GPMLVEQLTPR	QYGKDESFGRLIVLRGPMLVEQLTPRIVTA	IVLRGPMLVEQLTPRIVTAVQRDVFLRCQA	1239.66	00012057-RA	675	685	4		6421300	6421300	0	1095	2
1477	GPNKYTLTQIK	VEECKNPQSVTILIKGPNKYTLTQIKDAVR	ILIKGPNKYTLTQIKDAVRDGLRAIKNAID	1261.7	00009997-RA	378	388	5		7456200	7456200	0	903	1
1478	GPNSQATASFLDPK	VANDDYYAYKVLGSRGPNSQATASFLDPKT	RGPNSQATASFLDPKTGVLIYTQINKNGIG	1431.7	00012132-RC;00012132-RB;00012132-RA	302	315	4	4	311590000	263210000	48386000	1106	2
1479	GPPAATIPGYNTPAK	GAAPAAVTKTSLAYKGPPAATIPGYNTPAK	GPPAATIPGYNTPAKPFSPQFNGVGGDPAS	1453.76	00001761-RA;00001761-RB;00001761-RC	92	106	1	1	1705700	1592600	113100	178	1
1480	GPPAATIPGYNTPAKPFSPQFNGVGGDPASVK	GAAPAAVTKTSLAYKGPPAATIPGYNTPAK	SPQFNGVGGDPASVKSITSKQYNNPVGLYS	3138.58	00001761-RA;00001761-RB;00001761-RC	92	123	1		64631000	64631000	0	178	1
1481	GPPAIEVLQR	PHPAEQKMHLRIQTRGPPAIEVLQRGLQDL	RIQTRGPPAIEVLQRGLQDLEKKCDEVADK	1078.61	00005358-RA	66	75	2	1	2889600	2761900	127670	464	1
1482	GPQLSVVPNTSSTSLGTITVPAR	TIKKPLASRNRNLNRGPQLSVVPNTSSTSL	NTSSTSLGTITVPARKLFHEDNSDDMVTIT	2281.23	00012710-RA	1675	1697	3		4847300	4847300	0	1155	2
1483	GPVGVEGLLTTK	LGAEVGISTARIHARGPVGVEGLLTTKWIL	HARGPVGVEGLLTTKWILSGNGHTAADFAE	1169.67	00001053-RA	727	738	6	3	23622000	20195000	3426500	125	2
1485	GPYTPQEYLGK	SVLALNNKTLAQDNKGPYTPQEYLGKAKYV	QDNKGPYTPQEYLGKAKYVDVIERDVLEPR	1251.61	00000756-RB;00000756-RA	343	353	5	4	1135900000	702680000	433190000	97	7
1486	GQDKESLVSDREAIQK	VLEFLKSLPAEDLLRGQDKESLVSDREAIQ	QDKESLVSDREAIQKFALLFLPCVEKEGGE	1801.92	00007018-RA	266	281	3	2	39601000	38317000	1284600	613	2
1487	GQDRPPNGSLVHLVTK	TPLEFVADLFLRWSKGQDRPPNGSLVHLVT	QDRPPNGSLVHLVTKNHQTELIYV______	1716.93	00005822-RA	65	80	1	1	2263200	2035100	228140	498	1
1488	GQDVEFVGYGK	GTVVTGRLERGILKKGQDVEFVGYGKALKS	ILKKGQDVEFVGYGKALKSTVTGIEMFHQI	1197.57	00000983-RA	298	308	2	1	2646900	2140900	505960	117	1
1489	GQEPASYLINGK	PADERFPGFFRYRERGQEPASYLINGKGVQ	RERGQEPASYLINGKGVQVTELVGNTPLAE	1275.65	00000978-RA	250	261	6	5	143650000	52524000	91121000	115	6
1490	GQGFFVALR	YEVVHNSPPTPVLRRGQGFFVALRFKNRDY	TPVLRRGQGFFVALRFKNRDYQEFNDVVKL	993.54	00010474-RA	40	48	6	2	34428000	33677000	750430	945	1
1491	GQGLLTSVTLPGVER	ESPAKVAHSILLFAKGQGLLTSVTLPGVER	GQGLLTSVTLPGVERQRTFSGGSIDLERPR	1525.85	00000772-RA	307	321	5	1	10020000	9533100	487240	99	1
1492	GQLEFVPSDNPVDISEVEPASEIVKR	FRESTLSSVRDCTIRGQLEFVPSDNPVDIS	VDISEVEPASEIVKRFATGAMSFGSISLEA	2853.44	00001927-RA;00001927-RB;00001927-RC	823	848	1		1405000	1405000	0	193	1
1493	GQLIMGIGHR	SGLIPMEFVNNMRKKGQLIMGIGHRVKSIN	NMRKKGQLIMGIGHRVKSINNPDMRVKIIK	1080.59	00005151-RA	952	961		2	1957900	0	1957900	445	1
1494	GQLSDNSLFNR	GEFEITRGSFPRSVKGQLSDNSLFNRNSLS	RSVKGQLSDNSLFNRNSLSRGKVKAVESLF	1249.61	00001626-RA	1635	1645	5	1	6084500	6048400	36088	164	1
1495	GQPATLGQVAR	PAEEVESDRQQRVYRGQPATLGQVARDRDG	RVYRGQPATLGQVARDRDGLSRHSNAIQIT	1096.6	00005939-RA	203	213	4	1	6042700	5340000	702680	511	1
1496	GQPENANDLLSK	VNRILVKDFSHFQDRGQPENANDLLSKNLF	QDRGQPENANDLLSKNLFNLKGQIWRLMRY	1284.63	00008938-RA	106	117	2		3102400	3102400	0	808	1
1497	GQRELIIGDR	QTGILAIDSMVPIGRGQRELIIGDRQTGKT	VPIGRGQRELIIGDRQTGKTALAIDAIINQ	1155.64	00013933-RA;00014033-RA	163	172	3		17979000	17979000	0	1241	2
1498	GQSLILMPNR	GTVVMGKVESGEMKKGQSLILMPNRVKLKG	GEMKKGQSLILMPNRVKLKGIEEEDVSPGF	1127.61	00004949-RA	409	418	3		3211000	3211000	0	434	1
1499	GQVIKYDIK	PFIIGDDLQNIVIKKGQVIKYDIKYGGEPE	NIVIKKGQVIKYDIKYGGEPEPEVVWQLNG	1062.61	00012398-RA	2568	2576	2		1429000	1429000	0	1136	1
1500	GQVTLANPYVTMR	GSHSVQSFVATDSGKGQVTLANPYVTMRDF	GKGQVTLANPYVTMRDFIIGYAGCDTYLLY	1448.74	00006606-RA	101	113	2	1	49037000	147700	48889000	572	1
1501	GQVVVFHR	KVLLGQVGGVSINTKGQVVVFHRGDRIWAA	GVSINTKGQVVVFHRGDRIWAAQTFDRNNQ	940.524	00003084-RA	98	105		1	2340200	0	2340200	293	1
1502	GQYSLVEPDGTTR	DIKHQSEQREGDVVKGQYSLVEPDGTTRTV	VKGQYSLVEPDGTTRTVDYQADPHHGFNAV	1421.68	00002355-RA	49	61	10	3	112830000	96449000	16379000	218	10
1503	GRDLIGVQNLMK	AWIREKEPVAASTNRGRDLIGVQNLMKKHQ	TNRGRDLIGVQNLMKKHQAVLAEINNHEHR	1342.74	00008600-RA	800	811	3		9205700	9205700	0	764	2
1504	GRDPSQITDLNLDNSR	SYCFAMEKRIDLEKRGRDPSQITDLNLDNS	RDPSQITDLNLDNSRSTSIVGLTDEFVNLE	1799.88	00011670-RA	100	115	1	1	10777000	10223000	553840	1060	1
1505	GRPGRDPYPPPPPPPFLR	ECPKTGMGPDRGYFRGRPGRDPYPPPPPPP	GRDPYPPPPPPPFLRDRMLTGGFGKDSYYD	2012.07	00005090-RB;00005090-RA	199	216	2		6885500	6885500	0	441	0
1506	GSAGILSIGR	ATDPVEKLRLLCLARGSAGILSIGRIFRRM	LCLARGSAGILSIGRIFRRMDDDGNKSLSL	929.529	00010698-RC;00010698-RB;00010698-RA	38	47	1	2	3784600	2810300	974340	964	1
1507	GSDEASSTQDKLSTLNRR	DTLNDAGRQLIEAGRGSDEASSTQDKLSTL	EASSTQDKLSTLNRRWRELLQKAADRQTEL	1963.96	00010707-RA	7050	7067	2		9594700	9594700	0	965	1
1508	GSDIQEFLR	ERDFQSPKKIPEDVKGSDIQEFLRGARVLI	IPEDVKGSDIQEFLRGARVLITGGTGFLGK	1063.53	00004794-RA;00004794-RC;00004794-RB	41	49	2	1	2257100	2188600	68533	426	1
1509	GSDVVVLGVEK	AQEAVRKGSTAVGVRGSDVVVLGVEKKSVA	VGVRGSDVVVLGVEKKSVAKLQEERTVRKI	1100.61	00003271-RA	40	50	4	1	4595800	2704700	1891100	310	1
1510	GSDVVVLGVEKK	AQEAVRKGSTAVGVRGSDVVVLGVEKKSVA	GVRGSDVVVLGVEKKSVAKLQEERTVRKIC	1228.7	00003271-RA	40	51	3	1	2020100	1912500	107610	310	1
1511	GSELQNYFTK	YANPPDWTEILSHFRGSELQNYFTKILEDD	LSHFRGSELQNYFTKILEDDLKALIKPQYV	1185.57	00009215-RA	158	167	4	2	9423800	8825500	598330	829	2
1512	GSGGPFAVGNIYK	NILPTQADPSCKSCKGSGGPFAVGNIYKYQ	CKGSGGPFAVGNIYKYQLEGSTTTSLPGSD	1265.64	00010860-RA	33	45	6	3	1211900000	1166500000	45452000	978	4
1513	GSGIQEILQK	VEVPKPQHRFVVGPRGSGIQEILQKTGVSV	VVGPRGSGIQEILQKTGVSVEMPPSDSGPG	1071.59	00013048-RA	295	304	6	5	20131000	18148000	1982500	1184	1
1514	GSGNLGAIQIIK	EHFSQLAVDAVLRLKGSGNLGAIQIIKKKG	RLKGSGNLGAIQIIKKKGGVLEDSFLDEGF	1169.68	00006911-RA	191	202	6	4	113310000	109320000	3982000	603	4
1517	GSGTDQIQNLDR	QAGFVSEDGRLYTLRGSGTDQIQNLDRWSN	TLRGSGTDQIQNLDRWSNTDEPGAWLFRIG	1302.62	00002721-RA	171	182	3	1	3026200	2369500	656660	255	1
1518	GSHAVQDQVK	IKAQGIQGGAYHYLRGSHAVQDQVKNIKTN	YHYLRGSHAVQDQVKNIKTNLQKANFGRGD	1067.54	00000428-RA	81	90	1	3	76570000	3862300	72707000	69	3
1519	GSKLPHYHR	GRGQRQQGLTRPPFKGSKLPHYHRVGRGFR	TRPPFKGSKLPHYHRVGRGFRPR_______	1093.58	00008771-RA	318	326		2	18116000	0	18116000	778	1
1520	GSKLQEASQQQQFNR	IVQLWETLAAATDKKGSKLQEASQQQQFNR	GSKLQEASQQQQFNRTVEDVELWLSEIEGQ	1747.86	00008600-RA	658	672	1		2094000	2094000	0	764	0
1522	GSLIPGSGQSSR	KIEVIREKSPAGDRKGSLIPGSGQSSRRGS	DRKGSLIPGSGQSSRRGSLIPPEEKGRRPS	1144.58	00012398-RA	1651	1662	1	1	11553000	9921900	1630700	1136	1
1523	GSNELNENLLK	IIHEVIMGLVCFRLKGSNELNENLLKRING	FRLKGSNELNENLLKRINGNGKIHLVPSKI	1229.63	00003200-RA	413	423	4	1	36371000	33782000	2589400	302	2
1524	GSNYGQPSIGPK	NLNSVVICLQSLGRKGSNYGQPSIGPKEAE	GRKGSNYGQPSIGPKEAEKNVRNFTEEQLK	1203.59	00008553-RB;00008553-RA	122	133	6	1	20442000	18872000	1570600	761	2
1525	GSPYWVNAVTVPASK	GGSPITEYIIQKKEKGSPYWVNAVTVPASK	GSPYWVNAVTVPASKTAATVPDLTKGQEYE	1574.81	00012398-RA	6051	6065	2	1	5981100	5914500	66535	1136	1
1526	GSQAAPPDVPVFR	NAGEGEDYFIEQRTRGSQAAPPDVPVFRVE	TRGSQAAPPDVPVFRVEQQAYQNNNGYGHV	1339.69	00004212-RB;00004212-RA;00004212-RD;00004212-RC	1011	1023	4	1	14751000	13593000	1157900	377	1
1527	GSQGTLISER	GGSSVRVEGGSYGGRGSQGTLISERGRVEV	SYGGRGSQGTLISERGRVEVSGAGLRTGGG	1046.54	00012880-RA	865	874	6		8920100	8920100	0	1169	1
1528	GSSDFFGLNHYTSR	SRLPVFTAEEKQQLKGSSDFFGLNHYTSRL	KGSSDFFGLNHYTSRLATSGLDGLDPSLIR	1586.71	00001596-RA	302	315	2	1	2527000	2315800	211150	162	1
1530	GSSTWLESLNSPLIQDTGDNKMLK	TTSNHLSTSSSDAPRGSSTWLESLNSPLIQ	NSPLIQDTGDNKMLKLRFDVSQYAPEEIVV	2633.3	00007044-RA	77	100	1		7477700	7477700	0	617	1
1531	GSTDNYMDDIER	RQEGKESRIATIVIRGSTDNYMDDIERAVD	VIRGSTDNYMDDIERAVDDGVNTFKGITKD	1414.57	00009767-RA	379	390	2		1528400	1528400	0	886	1
1532	GSTGLGQAGVELLPGR	FFINTGFATLQINFRGSTGLGQAGVELLPG	STGLGQAGVELLPGRVGDTDVKDCYQATLA	1510.81	00000070-RC;00000070-RB;00000070-RA	487	502	5	2	7385500	6948000	437490	43	1
1533	GSTGTLGNFAK	LLQMAGIEDCYTSARGSTGTLGNFAKATYA	TSARGSTGTLGNFAKATYAAIAKTYAYLTP	1051.53	00006109-RA	213	223	5	5	36814000	30436000	6377700	535	3
1534	GSTVGLVGFGR	WSSWAPVWMCGPALKGSTVGLVGFGRIGRE	PALKGSTVGLVGFGRIGREVARKLKAFHVA	1048.57	00006758-RA	196	206	1	4	8743900	2425000	6318800	587	1
1535	GSVIAQGIVPR	IVCLKNSVIGSNRQKGSVIAQGIVPRLTQL	NRQKGSVIAQGIVPRLTQLLSDSMLPLEIR	1095.64	00002965-RA	48	58	2	1	2754800	2685700	69095	279	1
1536	GSYELYEPDGTKR	DIKSQHEERNGDYVKGSYELYEPDGTKRIV	VKGSYELYEPDGTKRIVEYSDDGYGFQAVV	1513.7	00008804-RA	89	101	1		2534900	2534900	0	787	1
1539	GSYSLIEPDGAR	DSKVQQEARDGGIVKGSYSLIEPDGARRTV	IVKGSYSLIEPDGARRTVNYYADPVNGFNA	1263.61	00008789-RA	127	138	1	1	4014700	3633300	381320	780	1
1540	GSYSLVEPDGNLR	DAKAQEESRDGDFVKGSYSLVEPDGNLRTV	VKGSYSLVEPDGNLRTVQYTADPVNGFNAV	1405.68	00008791-RA;00008790-RA	70	82	1	1	5168500	4738200	430260	781	1
1541	GSYSYQDPTGK	DQSRMEARALDGSVRGSYSYQDPTGKTVKM	GSVRGSYSYQDPTGKTVKMHYWDDGAGFHT	1201.53	00002654-RA	106	116	1		2961600	2961600	0	248	1
1542	GSYSYVDPSGQR	GVQFKEESDADGTRRGSYSYVDPSGQRRTI	TRRGSYSYVDPSGQRRTISYVAGKNGFVPT	1314.58	00006039-RA	61	72	4	2	119740000	78294000	41447000	525	2
1543	GTAFEASVDDPDVPATR	KLDEKQDTAPQQYVRGTAFEASVDDPDVPA	AFEASVDDPDVPATRAVGSSGYRPGYSVDP	1746.81	00001127-RA	79	95	5	2	163930000	14802000	149130000	133	5
1544	GTASIPVKL	PESGKSFKVTGLGVKGTASIPVKL______	TGLGVKGTASIPVKL_______________	884.533	00009746-RA	299	307	5	2	17470000	8126900	9343400	883	1
1545	GTDDMKAPDLSHYKPPR	QRKARFWQSYVRALKGTDDMKAPDLSHYKP	DDMKAPDLSHYKPPRSVFRPLLSDFPTWPS	1926.93	00001286-RA	51	67	2	4	35851000	18320000	17530000	143	4
1546	GTDQYGRPQFDEGIIGGAYPYGGAGDSPK	FGKDPRSAGLLSSQKGTDQYGRPQFDEGII	IGGAYPYGGAGDSPKLLQDINRDFLLAERS	2972.36	00011045-RA	880	908	1		12530000	12530000	0	992	1
1547	GTDYSAELKK	KHEAIKDSVDHLLERGTDYSAELKKISPDG	HLLERGTDYSAELKKISPDGVDIVLDCLCG	1110.56	00003067-RA	147	156	2		38254000	38254000	0	291	1
1548	GTEYIELSTK	______________________________	______________________________	1139.57	00007018-RA	2	11	4	1	34588000	27356000	7232200	613	2
1549	GTEYIELSTKLGKIK	______________________________	GTEYIELSTKLGKIKGLIKTSSLAKKSYQS	1678.95	00007018-RA	2	16	3	1	7185400	7119500	65888	613	1
1550	GTFFMSHK	IFNGQRLNPNGCQVRGTFFMSHKYSNYAAV	PNGCQVRGTFFMSHKYSNYAAVQELHRKGH	953.443	00003828-RA	237	244	10	1	150360000	145760000	4606800	346	3
1551	GTFIAINAPSTK	LQKEFPNLLNSLRGRGTFIAINAPSTKLRD	RGRGTFIAINAPSTKLRDEMITKLKKKGVQ	1218.66	00000129-RA	409	420	6	4	86168000	82995000	3173700	46	3
1552	GTGELLWDAQK	IEGKVDLTKSQSQVKGTGELLWDAQKDPSK	SQVKGTGELLWDAQKDPSKKIHIETDTTIS	1216.61	00010860-RA	1488	1498	9	4	68978000	59893000	9084700	978	3
1553	GTGELLWDAQKDPSKK	IEGKVDLTKSQSQVKGTGELLWDAQKDPSK	TGELLWDAQKDPSKKIHIETDTTISGKTID	1771.91	00010860-RA	1488	1503	3	2	64544000	58800000	5744100	978	2
1554	GTGLITDQR	PVIVGSRDIPPLLYKGTGLITDQRNPLVLQ	PPLLYKGTGLITDQRNPLVLQLLTTDSTAY	959.504	00004114-RA;00013579-RA	170	178	1	1	6728600	549670	6178900	365	1
1555	GTHLVTGGPVDTQAAR	EALNEEAYGVGLVARGTHLVTGGPVDTQAA	THLVTGGPVDTQAARERRLVQERVLATWTF	1578.81	00007571-RA	736	751	1		0	0	0	655	1
1556	GTIYFEQSDDGAPVK	MGVKGVCVLSGEKVKGTIYFEQSDDGAPVK	GTIYFEQSDDGAPVKVSGEVSGLSKGLHGF	1625.76	00008635-RA	16	30	1	2	23932000	16762000	7169900	769	2
1557	GTIYFEQSDDGAPVKVSGEVSGLSK	MGVKGVCVLSGEKVKGTIYFEQSDDGAPVK	GAPVKVSGEVSGLSKGLHGFHIHEFGDNTN	2569.25	00008635-RA	16	40	1	1	17893000	2440500	15452000	769	0
1558	GTKPYVSLPK	HTFATRLVNVFIIGKGTKPYVSLPKGKGVK	FIIGKGTKPYVSLPKGKGVKLTIAEERDKR	1088.62	00002066-RA	231	240	1		2340100	2340100	0	200	1
1559	GTLEDQVVQTNPVLEAFGNAK	VGASSKKPTAEESKKGTLEDQVVQTNPVLE	VVQTNPVLEAFGNAKTVRNDNSSRFGKFIR	2229.13	00001002-RF;00001002-RC;00001002-RE;00001002-RI;00001002-RD;00001002-RJ;00001002-RK;00001002-RL;00001002-RG;00001002-RH	215	235	1		88898000	88898000	0	119;118	1
1560	GTLEDQVVQTNPVLEAFGNAKTVR	VGASSKKPTAEESKKGTLEDQVVQTNPVLE	TNPVLEAFGNAKTVRNDNSSRFGKFIRIHF	2585.34	00001002-RF;00001002-RC;00001002-RE;00001002-RI;00001002-RD;00001002-RJ;00001002-RK;00001002-RL;00001002-RG;00001002-RH	215	238	1		4951100	4951100	0	119;118	1
1561	GTLTDVSNIR	EGGSKFYYSTAVVKKGTLTDVSNIRQIRGK	AVVKKGTLTDVSNIRQIRGKKVCFPGVGSL	1074.57	00007974-RA	132	141	5		5151700	5151700	0	703	1
1562	GTLVITSPR	DWQAYDDRISQQPGRGTLVITSPRDEDLGQ	SQQPGRGTLVITSPRDEDLGQYQCFAYNEW	942.55	00004212-RB;00004212-RA;00004212-RD;00004212-RC	91	99	6	1	6840800	6633800	206980	377	1
1563	GTLVVDTVHLYALDNAKR	______________________________	VVDTVHLYALDNAKRHHTDRYEVVHNSPPT	1984.07	00010474-RA	2	19	4		3620200	3620200	0	945	1
1564	GTNFQLMENIQR	INKIAPGSVKKIQTKGTNFQLMENIQRFQA	QTKGTNFQLMENIQRFQAATKKYGVPEEEI	1449.7	00008327-RA	58	69	1		5031900	5031900	0	737	1
1565	GTNPESIKSSLSKDGVLTVEAPLPPALGPPEK	KSVYREYNREFLLPKGTNPESIKSSLSKDG	TVEAPLPPALGPPEKLIPIAQN________	3227.73	00007044-RA	150	181	1		15391000	15391000	0	617	1
1566	GTPGLETPPIQGK	AKCEDGRVRGFLVDRGTPGLETPPIQGKFA	DRGTPGLETPPIQGKFALRASTTGMILLDS	1293.69	00012093-RA	234	246	4	4	11106000	1551000	9555000	1099	1
1567	GTRGEHTEAEGGVYDISNKR	AKLEEVAGKFNLQVRGTRGEHTEAEGGVYD	HTEAEGGVYDISNKRRMGLTEYQAVKEMND	2175.03	00005525-RB;00005525-RA	324	343	1	1	68422000	42090000	26333000	478	2
1568	GTSFAPAAETGGSAK	LTLKSKDAVKVLTVRGTSFAPAAETGGSAK	GTSFAPAAETGGSAKSEPAPAGEFAAAGSE	1350.64	00004341-RA	172	186	5	1	8289300	7189200	1100200	392	1
1569	GTSTLLNLDKEHSK	TPEQIKEHTVEHVLKGTSTLLNLDKEHSKL	KGTSTLLNLDKEHSKLFVGGFPVTFDVQPY	1541.8	00010516-RA	2715	2728	1		1968300	1968300	0	949	1
1570	GTVTYIAPPGNYK	NTLVKHKMLLPPRAKGTVTYIAPPGNYKVD	AKGTVTYIAPPGNYKVDDVMLETEFDGEKS	1379.71	00002188-RB;00002188-RA	171	183	6	3	36839000	35186000	1653200	205	3
1571	GTVVTGRVER	PFLMPIEDVMSISGRGTVVTGRVERGVIKV	SISGRGTVVTGRVERGVIKVGEEVEIIGLK	1072.6	00013889-RA	224	233		1	40121000	0	40121000	1238	1
1572	GTVVVGGETDQTNR	FPVTEGIGSKLKGYRGTVVVGGETDQTNRI	RGTVVVGGETDQTNRIFGFKDIVTSAKPNV	1431.7	00002200-RA	207	220	1		0	0	0	208	1
1573	GVADDQLPLGASK	YAAVDGENVLHSVIKGVADDQLPLGASKEN	IKGVADDQLPLGASKENRDGFKCLELLLAE	1269.66	00007143-RB;00007143-RA	131	143	2		3906100	3906100	0	626	2
1574	GVANTTAALVLR	QETREMQDTLLGLAKGVANTTAALVLRAKS	LAKGVANTTAALVLRAKSVAGTMPQDQQNT	1184.69	00011646-RA;00011646-RB	690	701	5		27762000	27762000	0	1056	3
1575	GVASQPVGFEAGLR	FGSRVTVKGLAAEGRGVASQPVGFEAGLRS	RGVASQPVGFEAGLRSAWLRVEAIRVLYPE	1386.73	00004213-RA	199	212	1	4	9138400	147540	8990900	378	1
1576	GVDALANAVK	KNIQFDIEARDKLKKGVDALANAVKVTLGP	DKLKKGVDALANAVKVTLGPKGRNVVLQKS	956.529	00014024-RA	18	27	3	2	24401000	18020000	6381200	1245	2
1577	GVDEIIAFLK	KFFVGGNWKMNGTKKGVDEIIAFLKKGPLD	NGTKKGVDEIIAFLKKGPLDPNVEIVVGVP	1103.62	00009272-RA	19	28	1	2	570520	517700	52817	836	1
1578	GVDFTHENPLETK	VDNSSLTGESEPQSRGVDFTHENPLETKNL	SRGVDFTHENPLETKNLAFFSTNAVEGTAK	1485.71	00008375-RA;00008375-RB	302	314	6	4	51517000	50552000	964850	744	2
1579	GVDFTHENPLETKNLAFFSTNAVEGTAK	VDNSSLTGESEPQSRGVDFTHENPLETKNL	NLAFFSTNAVEGTAKGVVISCGDNTVMGRI	3036.48	00008375-RA;00008375-RB	302	329	1		4327700	4327700	0	744	1
1580	GVDVLTVSPGDGQTFPK	______________________________	DVLTVSPGDGQTFPKTGQTVVVHYTGTLEN	1715.87	00010457-RA	2	18	1		5025100	5025100	0	944	1
1581	GVELKDKFQNIGAK	WGSPKITKDGVTVAKGVELKDKFQNIGAKL	KGVELKDKFQNIGAKLVQDVANNTNEEAGD	1545.85	00009259-RB;00009259-RA	81	94	3	2	12975000	12348000	627070	834	1
1582	GVGEDMPAQLSLEFR	GGAHQGIIINKTTAKGVGEDMPAQLSLEFR	GVGEDMPAQLSLEFRVYLVNAQTGNHTLES	1647.79	00012181-RA	60	74	1	1	2239800	2056500	183280	1114	1
1583	GVGPNSDGSFLGAK	FFLGGPVTFRGFEFRGVGPNSDGSFLGAKM	RGVGPNSDGSFLGAKMYWSAGLSLFTPLPF	1304.64	00006675-RA	340	353		1	4474700	0	4474700	579	1
1584	GVGQEDIPIHK	SVLTRAQKTLAAALKGVGQEDIPIHKTWRL	AALKGVGQEDIPIHKTWRLNERHYGGLTGL	1191.62	00000820-RA	73	83	1	3	10344000	9001000	1342900	103	1
1585	GVGQVYSGLDTQVK	YSVIMKDMTDAGLLRGVGQVYSGLDTQVKR	RGVGQVYSGLDTQVKRKRIDGLERDRFMSN	1449.75	00003907-RA	353	366	6	5	98757000	94644000	4112600	350	2
1586	GVGTSYSATVGGSR	HNSGLHGGLDATHNRGVGTSYSATVGGSRR	RGVGTSYSATVGGSRRLGPGTLSLDGSAVK	1297.63	00009304-RA;00009302-RA;00009303-RA	97	110	5	2	108740000	59487000	49257000	839;840	3
1587	GVHLIQLSK	EPLDETQYGKGLVARGVHLIQLSKAYKDPA	KGLVARGVHLIQLSKAYKDPATTSNGSGKV	993.597	00006789-RA	827	835	9	2	23256000	7671300	15585000	592	4
1588	GVINVVTSDR	ALALAELAQQVGIPKGVINVVTSDRGNAAA	VGIPKGVINVVTSDRGNAAAIGNELCTSPH	1058.57	00012399-RA	231	240	4	4	17916000	16512000	1403500	1137	2
1589	GVIQLASKDPLQPPK	SLMILSVVPIAPRSRGVIQLASKDPLQPPK	GVIQLASKDPLQPPKIFTGYYSDPRDVDTM	1589.91	00009393-RA	927	941	6	3	43660000	13944000	29716000	848	0
1590	GVKDLDAYLSER	______________________________	SEKGVKDLDAYLSERSYIEGYQPTNADVAV	1364.69	00005987-RA	12	23	1	1	7181600	6543300	638360	516	1
1591	GVLDEIERR	APDGNGGIYRALRDRGVLDEIERRGIRYLH	RALRDRGVLDEIERRGIRYLHCHSVDNILT	1085.58	00009034-RA	234	242	6	1	9673100	9203000	470040	816	1
1592	GVLLYGPPGTGK	KHPELFDALGIAQPKGVLLYGPPGTGKTLL	QPKGVLLYGPPGTGKTLLARAVAHHTECTF	1157.64	00003040-RA;00014301-RA;00012978-RD;00012978-RC;00012978-RB;00012978-RA	182	193	12	9	203640000	180290000	23350000	1176;287	10
1593	GVLMVGPPGTGK	MWMPEFFKGIRRPWKGVLMVGPPGTGKTML	PWKGVLMVGPPGTGKTMLAKAVATECGTTF	1111.61	00008619-RA;00008618-RA;00008619-RD;00008619-RC;00008619-RB	239	250	6	2	9471300	9043400	427840	766	1
1594	GVLNAAVGAGAR	KGGSTAGTTAPRRGRGVLNAAVGAGARIPL	RGRGVLNAAVGAGARIPLCGSCNNQIRGPF	1054.59	00001761-RA;00001761-RB	1556	1567	6	2	28045000	27864000	181360	178	1
1595	GVLVLNRPR	SNDDAVVQTKIVNNKGVLVLNRPRALNSLN	KIVNNKGVLVLNRPRALNSLNEPMVKIILK	1022.63	00007820-RA	62	70	1	3	5212100	1162900	4049100	687	2
1596	GVPEVIVLDPAGHKNTVPVK	NRPTYFDICTKGAGRGVPEVIVLDPAGHKN	IVLDPAGHKNTVPVKLRQISTDDWRCEYVS	2068.17	00012369-RA	297	316	6		13441000	13441000	0	1131	1
1597	GVPGLAYTAER	PTLQRGSSSSVLAARGVPGLAYTAERTKDS	LAARGVPGLAYTAERTKDSRHSPAPTPAAQ	1132.59	00004132-RA	247	257	3		5298400	5298400	0	369	2
1598	GVQTVIVGTK	VIAAERSESVEGMLRGVQTVIVGTKESALP	EGMLRGVQTVIVGTKESALPSVSDSILGIR	1000.59	00007584-RA	757	766	1	1	1733800	1237300	496470	656	1
1599	GVSEPLDETQYGK	LDLMVHRRLLYDDSKGVSEPLDETQYGKGL	SKGVSEPLDETQYGKGLVARGVHLIQLSKA	1421.67	00006789-RA	809	821	3	2	15939000	7392600	8546800	592	1
1600	GVTDAMLEACLEK	EQVIYPETLSEWSNKGVTDAMLEACLEKVS	NKGVTDAMLEACLEKVSLAHLVVREGGWDA	1435.67	00010999-RA	599	611	4		5397400	5397400	0	988	1
1601	GVTEDRLMKEK	NPALSQQCVQSLVLRGVTEDRLMKEKHREM	LVLRGVTEDRLMKEKHREMSGTNHAYSCRT	1304.68	00004323-RA	293	303		1	0	0	0	389	1
1602	GVTYDTGGADIK	EPKGPVKETLLLVGKGVTYDTGGADIKAGG	VGKGVTYDTGGADIKAGGVMAGMSRDKCGA	1195.57	00007730-RB;00007730-RA;00007946-RA	337	348	4	4	26700000	20396000	6304600	674;700	1
1603	GVVADSSSASVGSAR	VEATGMPVLATPMGKGVVADSSSASVGSAR	GVVADSSSASVGSARTLALQRADVILLLGA	1348.66	00005249-RA	246	260	3		4497000	4497000	0	453	1
1604	GVVDSEDLPLNISR	DNCEDLIPEYLNFIKGVVDSEDLPLNISRE	KGVVDSEDLPLNISREMLQQNKILKVIRKN	1512.78	00010374-RA	375	388	4	2	34013000	31589000	2423800	932	2
1605	GVVITEEGPFDEKR	PKERISMQKCREYGKGVVITEEGPFDEKRV	KGVVITEEGPFDEKRVIDNCAIVEPLIING	1574.79	00002473-RA	102	115	2	3	4908300	2077500	2830900	228	2
1606	GVVMGTGLNTAIGK	NILFSGTNVAAGKARGVVMGTGLNTAIGKI	RGVVMGTGLNTAIGKIRTEMSETEEIKTPL	1316.71	00000880-RB;00000880-RC;00000880-RA	218	231	18	5	469130000	465650000	3478100	108	13
1607	GVVTYVRMVDGK	PARAMIFDSVYDAYRGVVTYVRMVDGKLEP	AYRGVVTYVRMVDGKLEPRERIQMMSTRAT	1322.7	00014054-RA	211	222	1		0	0	0	1247	1
1608	GVYELYEPDGTKR	DIKSQHEERDGDYVKGVYELYEPDGTKRIV	VKGVYELYEPDGTKRIVEYSDDGYGFQAVV	1525.74	00008804-RA;00008805-RA;00008806-RA	293	305	1	1	4835800	4523200	312600	787	1
1609	GWDQGVAQMSVGQR	GAPFKFRIGKGEVIKGWDQGVAQMSVGQRA	KGWDQGVAQMSVGQRAKLTCSPDYAYGSTG	1517.7	00010457-RA	59	72	3	1	9216000	8232400	983620	944	2
1610	GWKPGDPQYEK	KKDFDIAAEKICSVRGWKPGDPQYEKTKQV	CSVRGWKPGDPQYEKTKQVLANVWVGLKEK	1303.62	00011655-RA	44	54	1		16229000	16229000	0	1059	1
1611	GYAAAPAYAPK	DGYGFQAVVNKEPAKGYAAAPAYAPKPYAA	EPAKGYAAAPAYAPKPYAAPAYPSYSAPKY	1078.54	00008813-RA	150	160	1	1	10770000	10488000	282460	789	1
1612	GYAFITYTTK	WDLRLMMDPMTGTNRGYAFITYTTKDEALQ	TGTNRGYAFITYTTKDEALQATKDLDNYEI	1163.59	00005867-RB;00005867-RC;00005867-RA	214	223	5	1	12015000	11970000	45627	502	4
1613	GYAFITYTTKDEALQATK	WDLRLMMDPMTGTNRGYAFITYTTKDEALQ	FITYTTKDEALQATKDLDNYEIKPGKNLKV	2020.02	00005867-RB;00005867-RC;00005867-RA	214	231	3	1	18142000	17878000	264290	502	3
1614	GYAPAPYAAPAYAAPAYAPAPAYPKPAYPAYK	EGYGFQAVVTKEPAKGYAPAPYAAPAYAAP	APAPAYPKPAYPAYKKY_____________	3269.62	00008812-RA	116	147	1		2812600	2812600	0	788	1
1615	GYDYTGVFR	LDLERADIYKDLRLRGYDYTGVFRGVKEAD	KDLRLRGYDYTGVFRGVKEADNKGVTGKLD	1076.49	00010895-RA;00010895-RB;00010895-RC	1031	1039	4	2	7258200	7042100	216120	980	1
1616	GYFIQPTIIETK	SNTEIIGGGQYDKSKGYFIQPTIIETKDPK	KSKGYFIQPTIIETKDPKDKLMTEEIFGPV	1408.76	00006390-RA	431	442	6	2	40672000	36574000	4097700	554	1
1617	GYGFVHFETEEAANK	ILSCKVAQDETGASKGYGFVHFETEEAANK	GYGFVHFETEEAANKSIDKVNGMLLNGKKV	1697.77	00006558-RA	142	156	2		1802000	1802000	0	565	1
1618	GYGLSPDAVQK	KNDFLQSLTNKVGFKGYGLSPDAVQKSVDF	VGFKGYGLSPDAVQKSVDFVYEGKNYQLKH	1133.57	00008064-RA	403	413	4	2	5585000	5234300	350750	713	1
1619	GYISPYFINTSK	LSDELEVIEGMKFDRGYISPYFINTSKGAK	FDRGYISPYFINTSKGAKVEFKDCLLLLSE	1388.7	00009259-RB;00009259-RA	220	231	4	3	193380000	182810000	10569000	834	5
1620	GYISPYFVNDQQK	LESELQVVEGMQFDRGYISPYFVNDQQKMT	DRGYISPYFVNDQQKMTCELDNARVLLLDK	1557.75	00013897-RA	198	210	3		7231600	7231600	0	1239	1
1621	GYKVNLQHALGTR	VVMWWRTKQADNIIKGYKVNLQHALGTRIP	IKGYKVNLQHALGTRIPNGILNLFFKFSYG	1455.79	00010205-RB;00010205-RA	79	91	2		26483000	26483000	0	920	1
1622	GYLSAVAAAAR	RDAGFYYGQMVGHLRGYLSAVAAAARDNPD	GHLRGYLSAVAAAARDNPDNDDCVSEANDS	1048.57	00004169-RA	313	323	4	3	31678000	29512000	2166000	373	4
1623	GYNLPMPK	DALYGAWRKKSALKKGYNLPMPKMANTDLS	KKSALKKGYNLPMPKMANTDLSRLLKADEI	918.463	00008269-RA	196	203	3		3746400	3746400	0	732	1
1624	GYNPGQLLNK	EPPAGAGAGLLGWVRGYNPGQLLNKVAEKA	LGWVRGYNPGQLLNKVAEKAKSSVDTVITT	1102.58	00004213-RA	119	128		4	12654000	0	12654000	378	1
1625	GYNYNSYNR	TWAFYQNFYYYEGSKGYNYNSYNRASGAYI	YYEGSKGYNYNSYNRASGAYIFRPAKEDVV	1149.48	00006789-RA	632	640	4		10303000	10303000	0	592	1
1626	GYPLYLSTK	IVDFAHSSFKYALNRGYPLYLSTKNTILKK	KYALNRGYPLYLSTKNTILKKYDGRFKDIF	1040.55	00006555-RA	202	210	3	5	26048000	6188800	19859000	564	1
1627	GYRPQFYFR	KPGSEEGGRHTPFFKGYRPQFYFRTTDVTG	HTPFFKGYRPQFYFRTTDVTGVITLPEGTE	1232.61	00014068-RA	219	227	7	5	238750000	186850000	51902000	1248	7
1628	GYSFTTTAER	GRDLTDYLMKILTERGYSFTTTAEREIVRD	ILTERGYSFTTTAEREIVRDIKEKLCYVAL	1131.52	00004792-RA;00004787-RA;00005746-RA;00009200-RA	198	207	7	7	390120000	232760000	157360000	425;494;828	6
1629	GYSLWQYTDK	TKKDQPLVPNTWKSKGYSLWQYTDKGRVDG	TWKSKGYSLWQYTDKGRVDGINGNVDMSRF	1259.58	00000428-RA	188	197	2	3	30807000	7552400	23254000	69	2
1630	GYSLWQYTDKGR	TKKDQPLVPNTWKSKGYSLWQYTDKGRVDG	KSKGYSLWQYTDKGRVDGINGNVDMSRF__	1472.7	00000428-RA	188	199		2	4052300	0	4052300	69	1
1631	GYTLLGAPQATK	LHNIHSTNIPGHLFRGYTLLGAPQATKDVA	LFRGYTLLGAPQATKDVAQVPADKRPVCFV	1218.66	00010895-RA;00010895-RB;00010895-RC	506	517	3	1	59307000	59255000	51843	980	0
1632	GYVPFVVIRPENDASQSLYHK	GIHLAKCLTKIVRSRGYVPFVVIRPENDAS	VIRPENDASQSLYHKLGFRKNYQTVRAILR	2418.23	00007962-RA	507	527	1		2511700	2511700	0	701	0
1633	HADQYKDQVEKINVR	KKMKELMMQLEDERRHADQYKDQVEKINVR	HADQYKDQVEKINVRVKVLKRQLDEAEEEN	1841.94	00004979-RA	1778	1792	3		35225000	35225000	0	436	1
1634	HAESIKILR	RIRDLELELDEEKRRHAESIKILRKKERYV	DEEKRRHAESIKILRKKERYVKELVIQSED	1065.63	00010361-RA	661	669	1		13117000	13117000	0	931	1
1635	HAGDLVSVLTEANQTINPK	QTGTAYAFFTPSNARHAGDLVSVLTEANQT	LVSVLTEANQTINPKLAEMATMARYGPKQF	2006.04	00013626-RA	459	477	1		1115700	1115700	0	1222	1
1636	HALIIYDDLSK	YSGCAMGEFFRDNGKHALIIYDDLSKQAVA	DNGKHALIIYDDLSKQAVAYRQMSLLLRRP	1286.69	00003033-RA	253	263	1		4783100	4783100	0	286	1
1637	HANGVTQGAYSYVDAHGLVQSASYVADPHNGFR	SYGYSNPTSSKTETRHANGVTQGAYSYVDA	VQSASYVADPHNGFRVAATNLPVA______	3487.63	00007629-RA	263	295	2		40782000	40782000	0	663	2
1638	HANGVTQGAYSYVDAHGLVQSASYVADPHNGFRVAATNLPVA	SYGYSNPTSSKTETRHANGVTQGAYSYVDA	PHNGFRVAATNLPVA_______________	4324.1	00007629-RA	263	304	1		18575000	18575000	0	663	2
1639	HAQAIEAATVKLPPADPTK	PPSAPKSSIPVAAIRHAQAIEAATVKLPPA	IEAATVKLPPADPTKEISGTRSEQRVKMNR	1957.06	00007603-RA	221	239	2		3131200	3131200	0	659	1
1640	HAQAIEAATVKLPPADPTKEISGTR	PPSAPKSSIPVAAIRHAQAIEAATVKLPPA	KLPPADPTKEISGTRSEQRVKMNRMRIRIA	2600.39	00007603-RA	221	245	1		4222700	4222700	0	659	0
1641	HAQGEATTGINVR	AGLNPISTVTELRNRHAQGEATTGINVRKG	NRHAQGEATTGINVRKGCITNILEENVVQP	1352.68	00001357-RA	477	489	2		16340000	16340000	0	151	1
1642	HASAGGLVTAVAPVVVR	LPFVLKRNDEGKLERHASAGGLVTAVAPVV	SAGGLVTAVAPVVVRCQGIWVGWPGIHLTD	1602.92	00002675-RA	35	51	5		3695900	3695900	0	251	1
1643	HASGVAFELNDTQR	FSSAQAQAEQYSEHKHASGVAFELNDTQRE	KHASGVAFELNDTQREFQELARKFAEEEII	1543.74	00011353-RB;00011353-RC	38	51		1	683110	0	683110	1025	1
1644	HAVSEGTKAVTK	IQTAVRLLLPGELAKHAVSEGTKAVTKYTS	LAKHAVSEGTKAVTKYTSSK__________	1226.66	00006302-RA;00006300-RA;00006298-RA;00006296-RA;00006294-RA;00006284-RA;00006282-RA;00006280-RA;00006275-RA;00006273-RA;00006271-RA;00006269-RA;00006267-RA;00006265-RA	107	118	1		11129000	11129000	0	546	1
1645	HESQTDYAVGFGGK	DKSAVGWDHVEKIPKHESQTDYAVGFGGKF	KHESQTDYAVGFGGKFGVQADRQDKSAVGW	1494.67	00009039-RA	179	192	1		1053800	1053800	0	818	1
1646	HETSSIHDFSAGVANR	DPKGGKDNERRLTGRHETSSIHDFSAGVAN	ETSSIHDFSAGVANRGASIRIPRGCAEDKK	1726.8	00010228-RA	308	323	4	1	8792800	3357200	5435500	922	2
1647	HEVQPPLLLAGYQK	HSKLSNNYYYTRDARHEVQPPLLLAGYQKQ	RHEVQPPLLLAGYQKQIAASHSKDVAIPAK	1591.87	00011502-RA	68	81	3	2	11078000	8768300	2310100	1036	2
1648	HFDATFFGVHAK	MYGLPTRTGKLKDLKHFDATFFGVHAKQAH	DLKHFDATFFGVHAKQAHVMDPQLRMLLEL	1375.67	00010895-RA;00010895-RB;00010895-RC	97	108	4	1	6633300	6291200	342080	980	2
1649	HFGPAPGVPHSHTKPYVR	TVLMQGRRNAREAVRHFGPAPGVPHSHTKP	PAPGVPHSHTKPYVRSKGRKFERARGRRRS	1983.02	00012904-RA	151	168	1		18989000	18989000	0	1171	0
1650	HFPTLSGDAAEYLVK	RIRYLGLKSSDDFDRHFPTLSGDAAEYLVK	HFPTLSGDAAEYLVKSGKVFGIGSDTASPD	1646.83	00003181-RA	222	236	1		1392900	1392900	0	299	1
1651	HGAETIDTPIFELK	LRLAVLDKIITVFKRHGAETIDTPIFELKE	RHGAETIDTPIFELKEVLTGKYGEDSKLIY	1569.8	00006560-RA;00006560-RB	95	108	2		3960600	3960600	0	566	1
1652	HGDIDYEAVVK	ARLEILKIHAGPIAKHGDIDYEAVVKLSDS	PIAKHGDIDYEAVVKLSDSFNGADLRNVCT	1244.6	00003061-RA	327	337	2	2	5379400	588510	4790900	290	1
1655	HGFHIHTLGDLR	PVFLSGNITGLSPGKHGFHIHTLGDLREGC	PGKHGFHIHTLGDLREGCKGTGSHYNPYHT	1401.73	00000010-RA	182	193	1	1	2030000	1200600	829460	39	1
1657	HGGREAFLLDDPVELIK	TLQQPFSVFAPVVEKHGGREAFLLDDPVEL	GREAFLLDDPVELIKKKKFAQVPHITGFTR	1908.01	00000410-RA	299	315	2		1661700	1661700	0	68	1
1658	HGGVLPANAIVSGPR	CAINLEGTIQHSWTRHGGVLPANAIVSGPR	HGGVLPANAIVSGPRLSISSVTYKDAGLYI	1443.79	00009882-RA	3004	3018	6	1	23602000	21421000	2181200	894	4
1664	HGYIGEFEIVDDHR	PCSKVIVKFLTVMMKHGYIGEFEIVDDHRS	KHGYIGEFEIVDDHRSGKIVVHLTGRLNKC	1685.78	00001106-RA	44	57	1		6804600	6804600	0	130	1
1665	HHTDRYEVVHNSPPTPVLR	VVDTVHLYALDNAKRHHTDRYEVVHNSPPT	RYEVVHNSPPTPVLRRGQGFFVALRFKNRD	2253.14	00010474-RA	20	38	3		3565100	3565100	0	945	1
1666	HIDFSLK	VVNIPSFVVRLDSQKHIDFSLKSPFGGGRP	VVRLDSQKHIDFSLKSPFGGGRPGRVKRKN	858.46	00004958-RA;00004849-RA	157	163	6	2	10016000	9874700	141040	430	1
1667	HIDFSLKSPFGGGRPGR	VVNIPSFVVRLDSQKHIDFSLKSPFGGGRP	DFSLKSPFGGGRPGRVKRKNSRKGTGGAAQ	1826.95	00004958-RA;00004849-RA	157	173	1		10147000	10147000	0	430	1
1668	HIIDFEYER	NKENEIEFEIVAGAKHIIDFEYERQKKPDP	IVAGAKHIIDFEYERQKKPDPSGKFKLSVP	1220.58	00010860-RA	1419	1427	5	3	15083000	12898000	2185800	978	3
1669	HIIDFEYERQK	NKENEIEFEIVAGAKHIIDFEYERQKKPDP	AGAKHIIDFEYERQKKPDPSGKFKLSVPKF	1476.74	00010860-RA	1419	1429	1		1215400	1215400	0	978	1
1670	HILPNLEPGVYNAK	PTVTPAAEGRIYIVKHILPNLEPGVYNAKL	KHILPNLEPGVYNAKLKARNTFGWSEMSSD	1563.84	00003405-RA	404	417	1		5883000	5883000	0	320	1
1671	HIPITFGEDREQK	SNNKGANNVSPGQKRHIPITFGEDREQKHS	KRHIPITFGEDREQKHSRTDSRPRELYHPP	1568.79	00006993-RA	462	474	3		11054000	11054000	0	611	1
1673	HIYENKPEIFNK	KCSEKQKEGAKKVLKHIYENKPEIFNKLEK	VLKHIYENKPEIFNKLEKKYDPEGEYRKKY	1530.78	00004316-RA;00004316-RB	90	101	1	2	23079000	15544000	7535200	388	2
1674	HIYENKPEIFNKLEK	KCSEKQKEGAKKVLKHIYENKPEIFNKLEK	HIYENKPEIFNKLEKKYDPEGEYRKKYKSV	1901	00004316-RA;00004316-RB	90	104	2	2	17064000	11644000	5419900	388	2
1675	HIYVHVPPPEQEIISSRPIAPPPPPQK	FGLSSYAPQAPLIQKHIYVHVPPPEQEIIS	IISSRPIAPPPPPQKHYKIIFIKAPTPPTP	3022.64	00006134-RA	138	164	2		10426000	10426000	0	537	3
1676	HKGNYYIPGEAK	RSKERDEIRLARQAKHKGNYYIPGEAKLAF	QAKHKGNYYIPGEAKLAFVIRIRGVNQVAP	1375.69	00005484-RA	101	112	1		16153000	16153000	0	475	0
1677	HKHTQELTAVNEQLEQLKK	EEEAQVHEAQMTETRHKHTQELTAVNEQLE	QELTAVNEQLEQLKKAKAALEKTKAQLEAE	2273.21	00004979-RA	1113	1131	2		25717000	25717000	0	436	1
1678	HKLDVTSVDDYK	AVLTCPFEPPKPKTKHKLDVTSVDDYKALR	KTKHKLDVTSVDDYKALRQYEAEKFTEMVD	1418.7	00011307-RA	265	276	1		11658000	11658000	0	1019	0
1679	HLDENLVLDSGK	IYGYAGIDDDDHVVKHLDENLVLDSGKGQY	VVKHLDENLVLDSGKGQYKAATGLKNFNAG	1338.68	00009581-RA	73	84	6	6	209490000	91145000	118340000	866	9
1680	HLDRTVTPK	IASSSNMIVQDVIIKHLDRTVTPKRVGVNE	QDVIIKHLDRTVTPKRVGVNEPPRG_____	1065.59	00000364-RA	681	689	2		56339000	56339000	0	63	1
1681	HLEINPDHPIMNTLR	ALRDTSTMGYMAAKKHLEINPDHPIMNTLR	HLEINPDHPIMNTLRQKADADKNDKAVKDL	1798.91	00010374-RA	621	635	1		3151400	3151400	0	932	1
1682	HLMGVQDLLQK	MEELKMRLLSDDYGKHLMGVQDLLQKHSLV	DYGKHLMGVQDLLQKHSLVEADINVLGERV	1280.69	00001873-RA	626	636	2		2423800	2423800	0	186	0
1684	HNDAVAEMGEQIDQLNKLK	ANIQHESTLANLRKKHNDAVAEMGEQIDQL	VAEMGEQIDQLNKLKAKAEHDRNSVLNELN	2152.06	00001002-RF;00001002-RC;00001002-RE;00001002-RI;00001002-RD;00001002-RJ;00001002-RA;00001002-RB;00001002-RG;00001002-RH	1480	1498	3		9709200	9709200	0	119;118	3
1685	HNPELEIVTLNNNPISR	LDFNRIASLNSETFKHNPELEIVTLNNNPI	PELEIVTLNNNPISRVEDGLFANLPELARV	1959.02	00006908-RA	135	151	2	2	28950000	26798000	2152200	602	1
1686	HNSISDITEVR	EFASGQIQDVNEYCRHNSISDITEVRTTST	EYCRHNSISDITEVRTTSTNNNNNNALPTM	1269.63	00012343-RA	216	226	2		2301300	2301300	0	1126	1
1687	HPFDPPGPPGAPR	GVSDPATTSDPIRARHPFDPPGPPGAPRGV	ARHPFDPPGPPGAPRGVESTEDSITINWTK	1340.66	00012398-RA	6995	7007	1	1	10898000	4789500	6108400	1136	0
1690	HPSWLSVEPEGVR	TSFIRSIDPNSTTPRHPSWLSVEPEGVRNI	PRHPSWLSVEPEGVRNILHWIKKNYRNPKV	1491.75	00002292-RA	354	366	2		3784600	3784600	0	215	1
1691	HQAGYQFYEPK	CRAYGHPSPTVVWSKHQAGYQFYEPKSVTP	VWSKHQAGYQFYEPKSVTPETPQGAVYEIR	1366.63	00009882-RA	2489	2499	2	1	9555800	9163900	391920	894	1
1692	HQAVLAEINNHEHR	NRGRDLIGVQNLMKKHQAVLAEINNHEHRI	KHQAVLAEINNHEHRITAVSDSAQHMVDQG	1666.83	00008600-RA	813	826	1		0	0	0	764	1
1693	HQEVVNDFQEQLDQIAKAK	VHLESEETAALLRKKHQEVVNDFQEQLDQI	VNDFQEQLDQIAKAKARTDKEKAKFQQEVY	2239.12	00010361-RA	121	139	1		6966200	6966200	0	931	1
1694	HQGVMVGMGQK	DAPRAVFPSIVGRPRHQGVMVGMGQKDSYV	GRPRHQGVMVGMGQKDSYVGDEAQSKRGIL	1170.56	00004792-RA;00004787-RA;00005746-RA	41	51	13	7	1.6548e+09	977260000	677530000	425;494	8
1695	HQGVMVGMGQKDSYVGDEAQSK	DAPRAVFPSIVGRPRHQGVMVGMGQKDSYV	MGQKDSYVGDEAQSKRGILTLKYPIEHGII	2350.07	00004792-RA;00004787-RA;00005746-RA	41	62	4	1	31346000	30886000	459700	425;494	3
1696	HQGVMVGMGQKDSYVGDEAQSKR	DAPRAVFPSIVGRPRHQGVMVGMGQKDSYV	GQKDSYVGDEAQSKRGILTLKYPIEHGIIT	2506.17	00004792-RA;00004787-RA;00005746-RA	41	63	7	3	994530000	781330000	213210000	425;494	10
1697	HQNFEQELNANK	DSYLDPTNLNGKVQKHQNFEQELNANKSRM	VQKHQNFEQELNANKSRMEEITSTGQELIE	1470.69	00008600-RA	601	612	3		17020000	17020000	0	764	1
1698	HQVAPLMTSEAGAPVENK	THFPADEQLPDYKKKHQVAPLMTSEAGAPV	APLMTSEAGAPVENKTASITAGPVGPIVLQ	1877.93	00011496-RA	19	36	2		6914700	6914700	0	1035	2
1699	HRPDLIQFDKLSK	TSWRDGLAFNAIIHKHRPDLIQFDKLSKSN	HKHRPDLIQFDKLSKSNAMYNLNNAFNVAE	1595.88	00001873-RA	282	294	2		9187400	9187400	0	186	1
1700	HRTFVTTSTVPGSQVYLVQER	RADTAESNLSLIRAKHRTFVTTSTVPGSQV	TSTVPGSQVYLVQERTTTTNIE________	2404.25	00010361-RA	752	772	1		31157000	31157000	0	931	1
1701	HRTFVTTSTVPGSQVYLVQERTTTTNIE	RADTAESNLSLIRAKHRTFVTTSTVPGSQV	QVYLVQERTTTTNIE_______________	3164.61	00010361-RA	752	779	1		4229900	4229900	0	931	1
1702	HSEPVIEEVTAKQLER	KKAADTAAPAAKEKKHSEPVIEEVTAKQLE	SEPVIEEVTAKQLERVLNEKDFVAVFWYAR	1863.97	00005342-RA	42	57	1		4718000	4718000	0	462	1
1703	HTAIHELGHSLGLDHSR	DDENWTLNFSGTNVKHTAIHELGHSLGLDH	AIHELGHSLGLDHSRVRGAIMYPSYHPTTE	1878.94	00009437-RA	215	231	1		915250	915250	0	853	1
1705	HTKSEPQTSAPGSIYVPPIEPQQPR	SPPPMAVPKLQPQHRHTKSEPQTSAPGSIY	PGSIYVPPIEPQQPRSQLGSLYIPPLAPQE	2743.39	00008220-RA	298	322	1		5855100	5855100	0	728	1
1706	HTVQVNYGGVATNK	DGTFTCRYTPKLGSRHTVQVNYGGVATNKS	RHTVQVNYGGVATNKSPYRVLVSQPLNPSR	1486.75	00012369-RA	624	637	4		31082000	31082000	0	1131	1
1707	HVDINAPGEKALYQVK	SGVRYVPGGVASGFKHVDINAPGEKALYQV	VDINAPGEKALYQVKGKRNVRVRQVEPKVS	1780.95	00009831-RA;00009831-RB	145	160	3	2	11522000	8588400	2933600	891	1
1708	HVFFAELAK	VPVEIPDSHDVAAAKHVFFAELAKAKAAAD	DVAAAKHVFFAELAKAKAAADHPHLH____	1060.57	00007631-RA	437	445	2	1	6170400	5818700	351620	664	1
1709	HVGDLGNVTADDK	NPDNKEHGAPDDSVRHVGDLGNVTADDKGV	VRHVGDLGNVTADDKGVAKVNITDKKISLS	1339.64	00008635-RA	80	92	1		5441000	5441000	0	769	1
1710	HVPTLAVLKPGVVTVYEADGTAK	VDVPSFSGSFGILPKHVPTLAVLKPGVVTV	KPGVVTVYEADGTAKKVFVSSGTIAVEVAE	2364.31	00002411-RA	68	90	2		9966900	9966900	0	224	1
1711	HVPTLAVLKPGVVTVYEADGTAKK	VDVPSFSGSFGILPKHVPTLAVLKPGVVTV	PGVVTVYEADGTAKKVFVSSGTIAVEVAEA	2492.4	00002411-RA	68	91	1		3967400	3967400	0	224	1
1712	HVSPAGAAIATPLSPEQAK	ELKKALAQPAATSFKHVSPAGAAIATPLSP	AGAAIATPLSPEQAKVCMVSDLLEQLSPLA	1843.98	00012464-RA	305	323	5	2	8845400	6934800	1910600	1139	1
1713	HWPFEVINDNTKPK	IGRKFDDATVQSDMKHWPFEVINDNTKPKI	KHWPFEVINDNTKPKIQVTYKGEAKTFFPE	1723.87	00013022-RA	89	102	4	2	6600800	5240600	1360300	1182	1
1714	HYHIDDELR	HLVLHKGRIVKEQSKHYHIDDELRLGCGLK	VKEQSKHYHIDDELRLGCGLKLFDFIAECI	1196.56	00007263-RA	116	124	1		1976300	1976300	0	633	1
1715	HYSELELETITR	VPFGGAKAGVKINPKHYSELELETITRRFA	NPKHYSELELETITRRFALELAKKGFIGPG	1489.74	00005840-RA	178	189	1		1269000	1269000	0	499	1
1716	IADIITQNLKA	KGNHREILTGNSASKIADIITQNLKA____	SASKIADIITQNLKA_______________	1198.69	00010895-RA;00010895-RB	2390	2400	4	2	27705000	26784000	920790	980	1
1717	IADIPSPTPSQPSKPSPSQQSSFFK	RALGPKTVSNDLNDRIADIPSPTPSQPSKP	QPSKPSPSQQSSFFKNGIPPPSAFNPYGYS	2657.33	00013110-RA	222	246	1		2626200	2626200	0	1187	2
1718	IAEAYSQLLSK	SEEDRPNLLRSHDVKIAEAYSQLLSKCSHV	HDVKIAEAYSQLLSKCSHVIGILSGKQPSW	1221.66	00008169-RA	168	178	2	1	2237900	1892200	345650	724	1
1719	IAEIFKEK	SALPLEVFGKAIGERIAEIFKEKGVVLEPK	GKAIGERIAEIFKEKGVVLEPKMTLGKLEG	976.559	00009388-RA;00009388-RB;00009388-RC	323	330	2	2	17581000	16782000	798800	847	2
1720	IAEQEVQNLQGAR	RREKKAVQLKQRELRIAEQEVQNLQGARAL	LRIAEQEVQNLQGARALEIQQIKDILKKRD	1454.75	00002994-RB;00002994-RA	69	81	2		5079200	5079200	0	284	1
1721	IAGFVTHLMK	CEEIAIIPTKPLRNKIAGFVTHLMKRLRHS	PLRNKIAGFVTHLMKRLRHSQVRGISIKLQ	1115.62	00010269-RA	50	59	2	3	5523500	5036100	487480	927	2
1722	IAGLASGLDTGETPIAK	KGVVISCGDNTVMGRIAGLASGLDTGETPI	GLASGLDTGETPIAKEIHHFIHIITGVAVF	1612.87	00008375-RA;00008375-RB	344	360	4	1	60080000	59583000	496970	744	3
1723	IALEAQNLSGPK	PEIERVVDFIDQALKIALEAQNLSGPKLVD	ALKIALEAQNLSGPKLVDYKKVVLEDKSIA	1239.68	00004639-RA	422	433	6	2	51148000	50444000	703770	415	4
1724	IALNSDIPFSKR	NNFGNAVNLERLKMKIALNSDIPFSKRYLK	KMKIALNSDIPFSKRYLKYLTKKYLKKNNL	1359.75	00005639-RA	213	224	3	1	7041600	6791900	249710	481	1
1725	IAQGLTHLGK	AQYHAKNTGHLFMVRIAQGLTHLGKGTLSL	LFMVRIAQGLTHLGKGTLSLSPFHTDRQIM	1036.6	00007616-RA	745	754	6		7171900	7171900	0	662	1
1726	IAQLLNTLK	QLHNMTIDANINFAKIAQLLNTLKAPIKTQ	NINFAKIAQLLNTLKAPIKTQEEIHLEFIF	1012.63	00009632-RA	694	702	2	2	2194600	1850000	344620	869	1
1727	IATSNSVYWNK	ANNVDIFGPDEAGHKIATSNSVYWNKEKFV	AGHKIATSNSVYWNKEKFVKFTLEDAIKDN	1281.64	00010860-RA	1749	1759	1		17787000	17787000	0	978	1
1728	IAVFSERDPK	EVKAEGDFLVVNGNKIAVFSERDPKAIPWG	VNGNKIAVFSERDPKAIPWGKAGAEYVVES	1160.62	00005717-RA	71	80	4	3	127850000	45295000	82556000	489	2
1729	IAVGEHKPEIK	LAYEIKKLTTTLQEKIAVGEHKPEIKEAVT	LQEKIAVGEHKPEIKEAVTAAVAQLNEAAE	1219.69	00010138-RA	85	95		2	39799000	0	39799000	915	2
1730	IAVIVGTVTDDQR	ARIVRFMKKPGREGKIAVIVGTVTDDQRIW	GKIAVIVGTVTDDQRIWEIPKLTVCALRVT	1385.75	00012904-RA	79	91	1		6784800	6784800	0	1171	1
1731	IAVPVAQPYPVTVER	GAPSVISRHITVTNRIAVPVAQPYPVTVER	IAVPVAQPYPVTVERTVAVPVPHPVHVPVS	1637.91	00001536-RA	102	116	5	3	1.011e+09	986970000	24063000	161	4
1732	IAVSPSGETWR	RHKGINISDLSLHTRIAVSPSGETWRGRWQ	LHTRIAVSPSGETWRGRWQKNEIVAKILAV	1201.61	00011344-RA	198	208	1		4402100	4402100	0	1023	2
1733	IAVTPSEAFQK	VQESLERRFGRVGGRIAVTPSEAFQKRIAG	VGGRIAVTPSEAFQKRIAGASEKDIVHSGL	1189.63	00006645-RA	446	456	6	5	163950000	158550000	5398600	575	4
1734	IAVTPSEAFQKR	VQESLERRFGRVGGRIAVTPSEAFQKRIAG	GGRIAVTPSEAFQKRIAGASEKDIVHSGLD	1345.74	00006645-RA	446	457	6		27229000	27229000	0	575	2
1735	ICTVLNFVPPGLSSLILLVPNLKPTLVRENPPISCAK	KPGIFKRAKHWYHDKICTVLNFVPPGLSSL	KPTLVRENPPISCAKLVLTVEYMVTRRRSE	4069.28	00004716-RA	68	104	1	1	46042000	4590700	41452000	422	0
1738	IDAPLVLDQLR	FVRCIIPNHEKRAGKIDAPLVLDQLRCNGV	RAGKIDAPLVLDQLRCNGVLEGIRICRQGF	1251.72	00004979-RA	604	614	2	1	73107000	73056000	50937	436	2
1739	IDDIRSPNDSM	QQILLATQLVKMILKIDDIRSPNDSM____	MILKIDDIRSPNDSM_______________	1261.56	00011307-RA	531	541	5	2	46158000	9780800	36378000	1019	2
1740	IDDKLTEQLR	TKIPDDKTSVTLFSKIDDKLTEQLRVIIEE	TLFSKIDDKLTEQLRVIIEEPSKENEARPY	1229.66	00009038-RA;00009038-RB	137	146	2	2	8034600	7204200	830420	817	1
1741	IDILDPALLRPGR	FEATKNIKVIMATNRIDILDPALLRPGRID	NRIDILDPALLRPGRIDRKIEFPPPNEEAR	1447.85	00012978-RD;00012978-RC;00012978-RB;00012978-RA	295	307	1	1	869880	247460	622420	1176	1
1742	IDIPAGANLENK	SLKGTVIIIANHGDRIDIPAGANLENKIVS	GDRIDIPAGANLENKIVSGNLRILDH____	1253.66	00009089-RA	504	515	4	3	49252000	47367000	1885400	822	1
1743	IDKPVLK	SANRAMVGIVAGGGRIDKPVLKAGRAYFKY	GIVAGGGRIDKPVLKAGRAYFKYKAKRNCW	811.517	00008579-RA	175	181	1		35672000	35672000	0	763	0
1744	IDNGQTVLSFVR	PLLDTSQDIYNKTGRIDNGQTVLSFVRKRA	TGRIDNGQTVLSFVRKRATQDQRDMSFTDE	1347.71	00002903-RA;00002903-RB	776	787	2	1	7662800	7183700	479050	274	1
1745	IDQSILTGESVSVIK	PADIRLIKIYSTTIRIDQSILTGESVSVIK	IDQSILTGESVSVIKHTDPVPDPRAVNQDK	1587.87	00000880-RB;00000880-RC;00000880-RA	172	186	3	1	7342200	7225700	116470	108	1
1746	IDQSILTGESVSVIKHTDPVPDPR	PADIRLIKIYSTTIRIDQSILTGESVSVIK	SVSVIKHTDPVPDPRAVNQDKKNILFSGTN	2602.36	00000880-RB;00000880-RC;00000880-RA	172	195	2		10183000	10183000	0	108	1
1747	IDSALQFVPK	WVAEGSPQHSSTPVKIDSALQFVPKNTNPK	STPVKIDSALQFVPKNTNPKEFKKVQQLIK	1116.62	00001158-RC;00001158-RB	476	485	5	2	18554000	18094000	460090	137	1
1748	IDSDLEGHPTPR	EAGLFPVADLQNLRKIDSDLEGHPTPRLNF	LRKIDSDLEGHPTPRLNFIDVGTGSLGQGV	1335.64	00011398-RA	103	114	3		58709000	58709000	0	1029	1
1749	IDSFGAIQEK	KAVDHATTRVQFGRRIDSFGAIQEKLARMA	QFGRRIDSFGAIQEKLARMAMLHYVTESVA	1106.56	00005679-RA	357	366	6	4	45432000	34548000	10884000	484	3
1750	IDSGDLAYLSNK	ALALNELGYRAVGIRIDSGDLAYLSNKARE	GIRIDSGDLAYLSNKARECFVKIGNKYNIP	1294.64	00005729-RA	353	364	2		2710800	2710800	0	491	1
1751	IDSTANELEHTK	LAASFENRDDVVIAKIDSTANELEHTKITS	IAKIDSTANELEHTKITSFPTLKLYTKGDN	1356.65	00013467-RA	423	434	2		73567000	73567000	0	1211	1
1752	IEDAIVQADEVDGK	IASLMGGDVTVIFNRIEDAIVQADEVDGKF	RIEDAIVQADEVDGKFLQFEGGLSITALIV	1500.73	00006029-RA	191	204	2	2	11186000	4907300	6278500	520	1
1753	IEDESDFIVTR	LREEIFLYFTKKPQRIEDESDFIVTRIGKS	KPQRIEDESDFIVTRIGKSSNGMDNDNADL	1322.64	00005887-RA	202	212	2	3	3778000	668860	3109100	505	1
1754	IEDIIQGNGIPEQDYVALPMKLPTK	LSQSCKQISISCLQKIEDIIQGNGIPEQDY	PEQDYVALPMKLPTKCVFEPVCTFKGEVEV	2781.46	00011528-RA;00011529-RA	296	320	4	4	114310000	111610000	2698400	1044;1045	2
1755	IEDLNTVLGQTQDHR	APADRREMAMGVMTRIEDLNTVLGQTQDHR	IEDLNTVLGQTQDHRHRVLVAAAKHIKNWF	1737.86	00011684-RC;00011684-RB;00011684-RA;00002779-RA	270	284	5	2	5440500	3787500	1653000	1062	1
1756	IEDLSQQAQVQAAEK	KNPASDTYIVFGEAKIEDLSQQAQVQAAEK	IEDLSQQAQVQAAEKFKTPEVAAAADATGS	1656.83	00007968-RA	125	139	1	3	3698000	91638	3606400	702	1
1757	IEDVTPIPSDSTR	SALRALARSNMKIGRIEDVTPIPSDSTRRK	GRIEDVTPIPSDSTRRKGGRRGRRL_____	1428.71	00008094-RA	129	141	3	4	21396000	20168000	1227800	715	1
1758	IEDVTPIPSDSTRR	SALRALARSNMKIGRIEDVTPIPSDSTRRK	RIEDVTPIPSDSTRRKGGRRGRRL______	1584.81	00008094-RA	129	142	4	1	23205000	22297000	908090	715	2
1759	IEEEEERSNNLASEK	RKQELEEILHDLEARIEEEEERSNNLASEK	IEEEEERSNNLASEKKKLQLNIQDLEEQLE	1775.82	00004979-RA	845	859	1	1	8351100	7366200	984900	436	1
1760	IEELEEEVEAER	LVGKLQKQIKELQARIEELEEEVEAERQAR	QARIEELEEEVEAERQARAKAEKQRADLAR	1473.68	00001002-RF;00001002-RC;00001002-RE;00001002-RI;00001002-RD;00001002-RJ;00001002-RA;00001002-RB;00001002-RG;00001002-RH	1399	1410	1	1	2224000	1866000	357950	119;118	1
1761	IEFVPTQYPDFGASIK	NSKVQKQGDNKYIAKIEFVPTQYPDFGASI	EFVPTQYPDFGASIKWEYERAPHKLENKLV	1810.91	00010860-RA	1204	1219	1		0	0	0	978	1
1762	IEGLLAAFPK	KTIVSRQFVEMSKARIEGLLAAFPKLMSSG	MSKARIEGLLAAFPKLMSSGKQHTFVETES	1057.62	00003469-RA	29	38	6		11625000	11625000	0	323	2
1766	IELGPDYDDR	KRSVSKDQTVAATNKIELGPDYDDRDTDLD	AATNKIELGPDYDDRDTDLDLSVKLFGSDI	1191.54	00010860-RA	730	739	4	3	3334800	2039000	1295800	978	3
1767	IENTVCKMR	VLDDKGSGEGSVELRIENTVCKMRGVISAA	GSVELRIENTVCKMRGVISAAVALTTQRGK	1149.56	00011760-RA	289	297	4	2	9212000	7539500	1672400	1071	1
1768	IETLDPALIRPGR	FDSRGDVKVVMATNRIETLDPALIRPGRID	NRIETLDPALIRPGRIDRKIEFPLPDEKTK	1449.83	00000289-RA	334	346	3		22719000	22719000	0	59	1
1769	IETSVVTDLSIGR	YNVYSATVFSDGSFRIETSVVTDLSIGRFR	FRIETSVVTDLSIGRFRAASPFCTYTSNIV	1388.75	00011527-RA	158	170	4	4	17754000	13884000	3870200	1043	1
1770	IEVAENGDQGR	ALSMPDTTCKNRRMRIEVAENGDQGRGGRG	RRMRIEVAENGDQGRGGRGGPRDRGPSEPD	1186.56	00012157-RB	152	162	1	2	90168000	85853000	4314400	1110	1
1771	IEVISVEDPPVR	KKVTPKELGVDTAARIEVISVEDPPVRQAG	AARIEVISVEDPPVRQAGSVLPDVDTLVTK	1351.73	00008033-RA	220	231	5	1	7519400	7419300	100120	712	1
1772	IEYFDLRR	IGPIDWISVLGPLMRIEYFDLRRSGIANLP	VLGPLMRIEYFDLRRSGIANLPENLFVNNT	1110.58	00006010-RB;00006010-RA	257	264	3	1	6428900	5353500	1075300	518	1
1773	IFISNTFYPAK	QEALKRPMKQKRKLRIFISNTFYPAKDAGE	RKLRIFISNTFYPAKDAGEGGEDNNGSVAS	1299.69	00012959-RB;00012959-RA	170	180	2		2909400	2909400	0	1174	1
1774	IFKGHIPDLVK	KHIYKKLDFGEVNYRIFKGHIPDLVKGTVC	VNYRIFKGHIPDLVKGTVCEVKEPAKPTPE	1265.75	00012132-RC;00012132-RB;00012132-RD	394	404	2	2	31156000	24689000	6467700	1106	1
1775	IFLAPKFDER	ISVQNSGQQRMGTCRIFLAPKFDERGLPFL	MGTCRIFLAPKFDERGLPFLFRDQKLLFVE	1234.67	00000364-RA	506	515	6	4	23047000	19063000	3983200	63	4
1776	IFLLTNSDYR	RLPVFLSRLRESGAKIFLLTNSDYRFTDHI	ESGAKIFLLTNSDYRFTDHIMTYLFDFPHG	1240.65	00000513-RA	193	202	3	1	4973900	4548200	425650	80	2
1777	IFNIHTSR	RKIEFPLPDEKTKRRIFNIHTSRMTLAEGV	DEKTKRRIFNIHTSRMTLAEGVNLNELIMA	986.53	00000289-RA	364	371	4		22400000	22400000	0	59	2
1778	IFQAEGEAEAAK	AVFVVERAKQEKQQKIFQAEGEAEAAKMLG	QQKIFQAEGEAEAAKMLGQAVGQNPGYLKL	1262.61	00006396-RA	225	236	1	1	1914500	1805900	108620	555	1
1779	IFTGYYSDPR	GVIQLASKDPLQPPKIFTGYYSDPRDVDTM	LQPPKIFTGYYSDPRDVDTMEKAIKFLRRL	1217.57	00009393-RA	942	951	5	3	30455000	8784300	21671000	848	1
1780	IFTPLLHK	QMHFVRSDELSEAWRIFTPLLHKIENEKIK	ELSEAWRIFTPLLHKIENEKIKPLPYVYGS	967.585	00011570-RA;00011570-RB	547	554	6		17877000	17877000	0	1048	1
1781	IFTPLLHKIENEK	QMHFVRSDELSEAWRIFTPLLHKIENEKIK	WRIFTPLLHKIENEKIKPLPYVYGSRGPEQ	1580.89	00011570-RA;00011570-RB	547	559	2		5453400	5453400	0	1048	1
1782	IFVEELGAPK	LINSMHGVTGPYVQRIFVEELGAPKNNTIN	PYVQRIFVEELGAPKNNTINTTPLEDFGGH	1101.61	00010600-RB	236	245	4	3	26193000	24101000	2092300	956	1
1783	IFVGNLAEK	______________________________	SVGTFKIFVGNLAEKTVSADIKPLFEKYGK	989.555	00005090-RB;00005090-RA	12	20	6	2	9096500	8127500	969060	441	1
1784	IFVGNLSDNTR	EAATSRKGPNTPTTKIFVGNLSDNTRAPQV	PTTKIFVGNLSDNTRAPQVRQLFTKYGTVV	1234.63	00005090-RB;00005090-RA	91	101	6	5	71734000	64492000	7242300	441	7
1785	IFVLDEADEMLSR	YDMINRRALRTNSIKIFVLDEADEMLSRGF	IKIFVLDEADEMLSRGFKDQIHDVFRTLGA	1536.75	00003690-RA	194	206	1		791990	791990	0	340	1
1786	IGDGVEVVAEGAK	SPHNIAGVVRKAGEKIGDGVEVVAEGAKKL	EKIGDGVEVVAEGAKKLYNAATSDDNKRST	1242.65	00011377-RA	221	233	1	2	3013500	582250	2431300	1028	1
1787	IGDGVEVVAEGAKK	SPHNIAGVVRKAGEKIGDGVEVVAEGAKKL	KIGDGVEVVAEGAKKLYNAATSDDNKRSTR	1370.74	00011377-RA	221	234		2	1414800	0	1414800	1028	1
1788	IGEEFEEETPDGR	LTSQSTFKNTSTVFKIGEEFEEETPDGRKV	FKIGEEFEEETPDGRKVKSIITQEGNKLTH	1506.65	00006867-RA	70	82	1	2	9234600	5526700	3708000	598	2
1789	IGEFVGSGPYSSSK	DDGHIININSVASHRIGEFVGSGPYSSSKH	RIGEFVGSGPYSSSKHASKCITEGLRRELA	1413.68	00005332-RA	295	308	1	1	2710300	2601900	108420	459	3
1790	IGEGTYGIVYR	FGRCRFVSEFEKLNRIGEGTYGIVYRALDT	KLNRIGEGTYGIVYRALDTKNDCVVALKKV	1226.63	00004253-RA	21	31	5	1	11307000	10957000	350470	381	1
1791	IGELSEPVHTDSGVHIILR	GAMQKPFEQAAFALKIGELSEPVHTDSGVH	SEPVHTDSGVHIILRTA_____________	2071.11	00010229-RA	139	157	1		2462200	2462200	0	923	1
1792	IGFPWSEIR	LGLNIYEKDDKLTPKIGFPWSEIRNISFND	DKLTPKIGFPWSEIRNISFNDRKFIIKPID	1103.58	00007270-RA	240	248	6	1	45238000	45005000	232170	634	1
1793	IGGIGTVPVGR	PTEKPLRLPLQDVYKIGGIGTVPVGRVETG	DVYKIGGIGTVPVGRVETGVLKPGMVVTFA	1024.6	00008867-RA	256	266	1	1	1534100	1421400	112740	798	0
1794	IGGLEFEALMR	APPPSQIDKKEKRFRIGGLEFEALMRMMDN	KRFRIGGLEFEALMRMMDNAGFRTGYIYRQ	1234.64	00001158-RC;00001158-RB;00001158-RA	357	367	3	3	7707300	6915600	791730	137	1
1795	IGHFETLPAPSVQR	RDLYPHDFLKILAHKIGHFETLPAPSVQRA	KIGHFETLPAPSVQRASVLFLTKDGKISRS	1550.82	00008021-RB	339	352		1	1522100	0	1522100	711	1
1796	IGKFPFAANSR	GKTEEDLKNDGVDYKIGKFPFAANSRAKTN	VDYKIGKFPFAANSRAKTNNETDGFVKVLA	1206.65	00010306-RB;00010306-RA	422	432	1		2941100	2941100	0	929	1
1797	IGKQEGPGAFFK	KAEQAYKNTMDCWSKIGKQEGPGAFFKGAF	WSKIGKQEGPGAFFKGAFSNVLRGTGGALV	1277.68	00011308-RA	262	273	5	3	5050300	4715800	334450	1020	1
1798	IGLFGGAGVGK	IKVVDLLAPYAKGGKIGLFGGAGVGKTVLI	KGGKIGLFGGAGVGKTVLIMELINNVAKAH	974.555	00006766-RA	197	207	6	4	763670000	713530000	50145000	588	8
1799	IGMTAPLAIALDTK	TIHNIREAVKNYSSKIGMTAPLAIALDTKG	KIGMTAPLAIALDTKGPEIRTGLLVGGGSA	1413.79	00012253-RC;00012253-RB;00012253-RA	107	120	4	4	31055000	27303000	3752400	1119	1
1800	IGNLTFVVDDPK	CCQSFAKNFGLYNERIGNLTFVVDDPKVIA	NERIGNLTFVVDDPKVIAPMKSQITLIIRG	1316.7	00014220-RA;00014220-RB	266	277		1	3794700	0	3794700	1251	0
1801	IGNSLFDPEGAK	GGMAYTFLKELKGMKIGNSLFDPEGAKIVK	GMKIGNSLFDPEGAKIVKKLTEKAEKNGVK	1246.62	00012114-RA	254	265	7	3	32327000	21735000	10593000	1103	3
1802	IGPLGLSPK	CVGGEVGATSSLAPKIGPLGLSPKKVGDDI	SSLAPKIGPLGLSPKKVGDDIAKATSDWKG	880.538	00003510-RA	32	40	6	3	206420000	159460000	46955000	327	1
1803	IGPSVLNADLSK	______________________________	CAKIGPSVLNADLSKLHEESVKLMANGADY	1212.67	00011627-RA	14	25	2		2945400	2945400	0	1054	1
1804	IGQGIHTK	KGYHHRTEINKKIYRIGQGIHTKDGKVIKN	INKKIYRIGQGIHTKDGKVIKNNASTEYDL	852.482	00004644-RA	287	294		1	8864200	0	8864200	416	1
1805	IGQPIMSVR	RGAFGKPQGTVARVRIGQPIMSVRSSDRYK	TVARVRIGQPIMSVRSSDRYKASVIEALRR	999.554	00000666-RA	148	156	4	4	43208000	36913000	6295000	92	2
1806	IGRIEDVTPIPSDSTR	GAQSALRALARSNMKIGRIEDVTPIPSDST	GRIEDVTPIPSDSTRRKGGRRGRRL_____	1754.92	00008094-RA	126	141	1	1	7828800	7757100	71699	715	1
1807	IGVFTEDEDTTGK	ITGDNKATAEAICRRIGVFTEDEDTTGKSY	RRIGVFTEDEDTTGKSYSGREFDDLPLSEQ	1410.65	00000880-RB;00000880-RC;00000880-RA	636	648	4	3	59607000	56756000	2851400	108	3
1808	IGVFTEDEDTTGKSYSGR	ITGDNKATAEAICRRIGVFTEDEDTTGKSY	FTEDEDTTGKSYSGREFDDLPLSEQKAACA	1960.9	00000880-RB;00000880-RC;00000880-RA	636	653	1		3425600	3425600	0	108	1
1809	IGVFTEDEDTTGKSYSGREFDDLPLSEQK	ITGDNKATAEAICRRIGVFTEDEDTTGKSY	YSGREFDDLPLSEQKAACARARLFSRVEPA	3262.52	00000880-RB;00000880-RC;00000880-RA	636	664	1		8067000	8067000	0	108	1
1810	IGVIGYITPETK	TKFSRSYVLNVDGVKIGVIGYITPETKFLS	GVKIGVIGYITPETKFLSQTGAVTFENEVP	1289.72	00002678-RA	108	119	5	1	18526000	18131000	394950	252	3
1811	IHFPLATYAPVISAEK	VDLTEFQTNLVPYPRIHFPLATYAPVISAE	HFPLATYAPVISAEKAYHEQMTVSEITNAC	1755.96	00008207-RA	379	394	5		5179100	5179100	0	726	1
1812	IHFPLVTYAPVISAEK	VDLTEFQTNLVPYPRIHFPLVTYAPVISAE	HFPLVTYAPVISAEKAYHEQLSVGEITNAC	1783.99	00003003-RA;00010604-RA;00000276-RB;00000276-RC;00000276-RA	265	280	6	2	227200000	225290000	1908300	285	4
1813	IHLVPSK	ELNENLLKRINGNGKIHLVPSKIRDVYFLR	KRINGNGKIHLVPSKIRDVYFLRMAVCSRY	792.486	00003200-RA	431	437	2		0	0	0	302	2
1815	IIAVDQDPMGIQGR	RTIRPEYKAILQNKKIIAVDQDPMGIQGRR	KIIAVDQDPMGIQGRRIYKHKGIEIWARPI	1511.78	00006881-RA	313	326	1	1	3455800	2916500	539320	601	1
1816	IIEIPQLDKGSVFLGNHR	EAAEEKNPSKPGSFKIIEIPQLDKGSVFLG	IPQLDKGSVFLGNHRALYFHPDADTGLIVE	2035.12	00007173-RA	49	66	1		1976900	1976900	0	630	0
1817	IIEQIRPDR	ADRMLDMGFEPQIRKIIEQIRPDRQVLMWS	EPQIRKIIEQIRPDRQVLMWSATWPKEVRN	1138.65	00013126-RA;00013677-RA;00013618-RA	295	303	5		19180000	19180000	0	1221;1191	1
1818	IIETALSNFGR	GIAVADFNSVVEGEKIIETALSNFGRVDVL	EGEKIIETALSNFGRVDVLVNNAGILRDKS	1219.66	00004541-RC	81	91	3		4418900	4418900	0	405	1
1819	IIFLHYEPK	AVNRAASVIERHRGRIIFLHYEPKGPVKET	ERHRGRIIFLHYEPKGPVKETLLLVGKGVT	1158.64	00007730-RB;00007730-RA	316	324	6	4	14913000	13192000	1721200	674	0
1820	IIINHIEK	AETVRTAYGPNGMNKIIINHIEKLFVTNDA	GPNGMNKIIINHIEKLFVTNDAATIIKELE	978.586	00009767-RA	55	62	2		11042000	11042000	0	886	1
1821	IIKDKIEPIAK	NGTLYTTLHGGHVVKIIKDKIEPIAKFGKP	HVVKIIKDKIEPIAKFGKPCAGFHEEEKCG	1266.79	00008021-RB;00008021-RA	90	100		1	3852500	0	3852500	711	1
1822	IIKERDIELAK	FTMEALEDTWRNLQKIIKERDIELAKEAQR	NLQKIIKERDIELAKEAQRQEENDKLRKEF	1326.79	00008600-RA	2130	2140	1		3475400	3475400	0	764	1
1823	IIKLEEDMAK	LEFFGMKKDEIPSMRIIKLEEDMAKYKPAD	IPSMRIIKLEEDMAKYKPADAELASDNIKS	1188.64	00013467-RA	315	324	7	1	69550000	69455000	95552	1211	2
1824	IILGVDRLDYTK	LAEKAPQMVATTNQKIILGVDRLDYTKGLV	NQKIILGVDRLDYTKGLVHRLRAFERLLEK	1404.8	00002675-RA	291	302	5	1	4713200	4549500	163660	251	1
1825	IINDGAQLLR	HFILEGRIDEAAALRIINDGAQLLRSEKTM	AAALRIINDGAQLLRSEKTMIDIEAPVTVC	1111.63	00007976-RA	64	73	6	3	18230000	16660000	1569700	704	3
1826	IINEPTAAAIAYGLDKKGSGER	ATKDSGAIAGLNVLRIINEPTAAAIAYGLD	AAIAYGLDKKGSGERNVLIFDLGGGTFDVS	2273.2	00013022-RA	172	193	3		5503100	5503100	0	1182	1
1827	IINEPTAAAIAYGLDKR	ATKDAGTIAGLNVMRIINEPTAAAIAYGLD	NEPTAAAIAYGLDKREGEKNVLVFDLGGGT	1814.99	00008520-RA	198	214	8	5	98941000	94237000	4704200	758	7
1828	IINEPTAAALAYGLDK	ATKDAGAIAGLNVLRIINEPTAAALAYGLD	INEPTAAALAYGLDKNLKGERNVLIFDLGG	1658.89	00009343-RA;00006098-RA;00008667-RA;00010415-RB;00010415-RD;00010415-RA;00010415-RC;00010415-RE;00013956-RA;00014030-RB;00014030-RC;00014030-RA	173	188	9	3	11989000	10278000	1710900	844;939;1246	1
1829	IINEPTAAALAYGLDKK	ATKDAGTIAGISVSRIINEPTAAALAYGLD	NEPTAAALAYGLDKKGAPEKNVLIFDLGGG	1786.98	00010415-RB;00010415-RD;00010415-RA;00010415-RC;00010415-RE;00013956-RA	160	176	4	4	97202000	87473000	9728400	939	6
1830	IINVIGEPIDER	GYPIRIPVGAETLGRIINVIGEPIDERGPI	LGRIINVIGEPIDERGPINTDKYAAIHADA	1366.75	00006766-RA	139	150	7	4	325540000	296710000	28832000	588	11
1831	IIQEIVDKSGVVR	VPRNLVGKVIGKNGRIIQEIVDKSGVVRVK	GRIIQEIVDKSGVVRVKIEGDNEPQPTIPR	1454.85	00005340-RA	304	316	4		1902600	1902600	0	461	1
1832	IISSFLIGPK	RGAITNNKKTLNTGKIISSFLIGPKALYDF	LNTGKIISSFLIGPKALYDFVDNNPFIEMK	1073.65	00000709-RA	314	323	4	1	12689000	11607000	1081400	93	1
1835	IITVEDHYPEGGLGEAVISAVAGERDIIVKK	DAATIITNAKQCGGRIITVEDHYPEGGLGE	VISAVAGERDIIVKKLAVPTVPRSGPPKVL	3277.76	00011398-RA	560	590	1		5463900	5463900	0	1029	1
1836	IIVRPMYSNPPVHGAR	TSSKDEAARTLSQIKIIVRPMYSNPPVHGA	IVRPMYSNPPVHGARIVTEILGDPLLRQQW	1805.97	00003780-RA	315	330	2	2	18658000	2182200	16476000	345	1
1837	IKAGLLETR	SACSRMYVPQSLWPKIKAGLLETRDKLKVS	QSLWPKIKAGLLETRDKLKVSDVMEFDSFT	999.608	00006390-RA	370	378	2		11009000	11009000	0	554	1
1838	IKAWNDIQK	QEYNKTKQAFIFLHRIKAWNDIQKVYKSRR	FIFLHRIKAWNDIQKVYKSRRFRAGKGKMR	1114.61	00008269-RA	94	102	4	2	8183800	3343500	4840200	732	1
1839	IKDEPIEETTVIK	DEESQEITITKIKPKIKDEPIEETTVIKKK	PKIKDEPIEETTVIKKKPKPKVKEEVADEI	1513.82	00011135-RA	2325	2337	1	1	3084200	2709200	375050	1001	1
1840	IKDPLAATPPEIVKPLR	EAGLSLPSAASTSVKIKDPLAATPPEIVKP	DPLAATPPEIVKPLRGVQTIENHNAQFQCT	1857.11	00012398-RA	7901	7917	1	1	18183000	17885000	297730	1136	1
1841	IKELSFQADEDR	RHADAQKNLRKSERRIKELSFQADEDRKNQ	ERRIKELSFQADEDRKNQERMQDLVDKLQQ	1449.71	00001002-RF;00001002-RC;00001002-RE;00001002-RI;00001002-RD;00001002-RJ;00001002-RA;00001002-RB;00001002-RG;00001002-RH	2131	2142	4	3	8196500	6572600	1623900	119;118	1
1842	IKELSFQADEDRK	RHADAQKNLRKSERRIKELSFQADEDRKNQ	RRIKELSFQADEDRKNQERMQDLVDKLQQK	1577.8	00001002-RF;00001002-RC;00001002-RE;00001002-RI;00001002-RD;00001002-RJ;00001002-RA;00001002-RB;00001002-RG;00001002-RH	2131	2143	1		0	0	0	119;118	1
1843	IKENAADIPQQLQTVK	RLDEVTNSARSALNKIKENAADIPQQLQTV	KENAADIPQQLQTVKKLHKDNEHALDNVKI	1794.98	00010516-RA	2495	2510	3		9950300	9950300	0	949	1
1844	IKEVGNER	IAFDGDTKNSTFSCKIKEVGNERYVECFIA	NSTFSCKIKEVGNERYVECFIAEQNLVGVA	943.509	00011398-RA	355	362	4	1	12385000	12331000	54132	1029	1
1848	IKIIAPPER	RMQKEITALAPSTIKIKIIAPPERKYSVWI	APSTIKIKIIAPPERKYSVWIGGSILASLS	1035.64	00004792-RA;00004787-RA;00005746-RA;00009200-RA	328	336	5	7	1.0575e+09	148820000	908690000	425;494;828	4
1849	IKIIAPPERK	RMQKEITALAPSTIKIKIIAPPERKYSVWI	PSTIKIKIIAPPERKYSVWIGGSILASLST	1163.74	00004792-RA;00004787-RA;00005746-RA;00009200-RA	328	337	4	1	65077000	15943000	49134000	425;494;828	1
1850	IKIPEDINDDYFR	KIYVIATSTKVDVSKIKIPEDINDDYFRRI	SKIKIPEDINDDYFRRIKNKKPKKEEGDIF	1636.81	00002805-RA	187	199	1		3354500	3354500	0	263	1
1851	IKIPEDINDDYFRR	KIYVIATSTKVDVSKIKIPEDINDDYFRRI	KIKIPEDINDDYFRRIKNKKPKKEEGDIFV	1792.91	00002805-RA	187	200	1		6193600	6193600	0	263	1
1852	IKISLTTQLEDTKR	RQLEEAESQVSQLSKIKISLTTQLEDTKRL	KIKISLTTQLEDTKRLADEESRERATLLGK	1644.94	00001002-RF;00001002-RC;00001002-RE;00001002-RI;00001002-RD;00001002-RJ;00001002-RA;00001002-RB;00001002-RG;00001002-RH	1588	1601	1		5440700	5440700	0	119;118	1
1853	IKLNVEEK	AVLNARPIFFPGENRIKLNVEEKKTKPRLD	FFPGENRIKLNVEEKKTKPRLDSGGRGGGM	971.565	00007278-RA	349	356	1		14035000	14035000	0	639	1
1854	IKLYSDSLAR	DDDYLNYPAAQTIRRIKLYSDSLARYGKSP	QTIRRIKLYSDSLARYGKSPYLYPMYGLGE	1164.65	00005163-RA	208	217	3		10146000	10146000	0	447	1
1855	IKPGLDFPEYASPALFQGVGLSGAR	VVKPNETESSVDATKIKPGLDFPEYASPAL	ASPALFQGVGLSGARPMMASAVPAMAPSGM	2589.36	00010932-RA	695	719	1		20672000	20672000	0	984	2
1856	IKPIFQSIAAR	GPSLMPGGNPAAWPRIKPIFQSIAARANGE	AWPRIKPIFQSIAARANGEPCCDWVGEGGA	1242.74	00009565-RA	154	164	6	5	76239000	61688000	14550000	863	5
1857	IKPLPYVYGSR	WRIFTPLLHKIENEKIKPLPYVYGSRGPEQ	ENEKIKPLPYVYGSRGPEQSNEFLKKANFK	1291.73	00011570-RA	560	570	5	1	11084000	10776000	307490	1048	1
1858	IKPLSIDGLSIDK	KEQLEEEKKISLSIRIKPLSIDGLSIDKLR	IRIKPLSIDGLSIDKLRGKAQELWDQIVKL	1397.81	00007084-RB;00007084-RA;00007084-RC	186	198	1	2	17159000	15547000	1612100	620	1
1859	IKPLSIDGLSIDKLR	KEQLEEEKKISLSIRIKPLSIDGLSIDKLR	IKPLSIDGLSIDKLRGKAQELWDQIVKLET	1667	00007084-RB;00007084-RA;00007084-RC	186	200	2	3	104100000	103270000	831290	620	1
1860	IKYELATVPPQAR	KQVFKPWELNDQIPRIKYELATVPPQARVL	PRIKYELATVPPQARVLDLVHGAAYRGGLG	1484.84	00010904-RA	152	164	5	4	12001000	2929000	9071900	981	4
1861	ILAADKPYILPDELR	STDTDTAEQVIDSFRILAADKPYILPDELR	ILAADKPYILPDELRRELPPDQAEYCIQRM	1725.97	00002684-RC;00002684-RB;00002684-RA	770	784	1		2356600	2356600	0	253	1
1862	ILAADKPYILPDELRR	STDTDTAEQVIDSFRILAADKPYILPDELR	LAADKPYILPDELRRELPPDQAEYCIQRMP	1882.07	00002684-RC;00002684-RB;00002684-RA	770	785	1		148490000	148490000	0	253	1
1863	ILAHNNLIGR	QQEATNTNKGEITLKILAHNNLIGRIIGKG	EITLKILAHNNLIGRIIGKGGNTIKRIMQD	1119.65	00009333-RB;00009333-RA	211	220	5	3	23755000	20077000	3677900	842	2
1864	ILANPYGTLR	DITSFIGTDFAVGTRILANPYGTLRDSVVG	AVGTRILANPYGTLRDSVVGYAGCDTYIIY	1116.63	00006607-RA	78	87	6	8	561280000	107230000	454040000	573	13
1865	ILDIKPEDLR	VVEMVYDSGTVFEPKILDIKPEDLRIKFME	VFEPKILDIKPEDLRIKFMEGVSRLAAVSL	1210.69	00007093-RA	203	212	6	3	21647000	17439000	4208000	621	1
1866	ILDSLQTSEGEYK	NTVEERDHTRHRFSRILDSLQTSEGEYKIK	SRILDSLQTSEGEYKIKIGTHVFVDQSVEV	1481.72	00009674-RB;00009674-RA	130	142	2	1	12553000	9818900	2733700	875	2
1867	ILEFFGMK	ILFVSINADEEDHGRILEFFGMKKDEIPSM	DEEDHGRILEFFGMKKDEIPSMRIIKLEED	983.515	00013467-RA	299	306	1		21342000	21342000	0	1211	1
1868	ILELIESGKK	DSEQGPVIDGEQHGKILELIESGKKEGARL	EQHGKILELIESGKKEGARLVAGGKKTGDR	1128.68	00007747-RA	366	375	5	3	12415000	11561000	854030	679	2
1869	ILETAEDIQER	______________________________	KEVKILETAEDIQERREQVLTRYSDFKSEA	1315.66	00008600-RA	11	21	4		16288000	16288000	0	764	0
1870	ILETAEDIQERREQVLTR	______________________________	TAEDIQERREQVLTRYSDFKSEARAKREKL	2198.17	00008600-RA	11	28	3		13136000	13136000	0	764	1
1871	ILEVMQQEATNTNKGEITLK	TIYGNPDNCTNACKKILEVMQQEATNTNKG	QQEATNTNKGEITLKILAHNNLIGRIIGKG	2259.18	00009333-RB;00009333-RA	191	210	3	1	10360000	7627300	2732200	842	2
1872	ILFEHFGDR	WPNPVIADYFQDYARILFEHFGDRVKYWCT	FQDYARILFEHFGDRVKYWCTINEPRLFSS	1132.57	00002292-RA	153	161	2		2805900	2805900	0	215	1
1873	ILFRPVPDQLPR	ITGSKDLQNVNITLRILFRPVPDQLPRIYT	TLRILFRPVPDQLPRIYTILGVDYDERVLP	1449.85	00003634-RA	94	105	3	1	3409500	3281900	127560	337	1
1874	ILFYTGVNHK	______________________________	TTTERILFYTGVNHKIGETHDGAARPPTGW	1190.64	00014069-RA	15	24	6	2	7372800	6791400	581360	1249	0
1875	ILGLGDLGAYGMGIPVGK	PIEDVRAIVVTDGERILGLGDLGAYGMGIP	LGDLGAYGMGIPVGKLALYTALAGIKPHQC	1729.94	00005310-RB;00005310-RA;00013687-RA	129	146	1		4390900	4390900	0	457	1
1876	ILGNAPKADLEETGR	CSQRAAEISSILEDRILGNAPKADLEETGR	ILGNAPKADLEETGRVLSIGDGIARVYGLK	1582.83	00003033-RA	54	68	1		3741300	3741300	0	286	1
1877	ILGNAPKADLEETGRVLSIGDGIAR	CSQRAAEISSILEDRILGNAPKADLEETGR	EETGRVLSIGDGIARVYGLKNIQADEMVEF	2564.39	00003033-RA	54	78	1		4724500	4724500	0	286	1
1878	ILIAAHGNSLR	YWNDVIIPQLKAGKKILIAAHGNSLRGIVK	AGKKILIAAHGNSLRGIVKHLDNMSEEAIM	1163.68	00000820-RA	182	192	2	1	17339000	14641000	2697900	103	2
1879	ILIANTPMDTDK	KKPGQHQPKRVENAKILIANTPMDTDKIKV	NAKILIANTPMDTDKIKVFGSRVRVDSMAK	1330.68	00006911-RA	236	247	3	1	5664800	5324100	340700	603	2
1880	ILIDNAHK	PYSESTAQLIDTEVRILIDNAHKHTTQLLT	LIDTEVRILIDNAHKHTTQLLTQHKEDVAK	922.524	00010248-RB;00010248-RA	650	657	1		10677000	10677000	0	925	1
1881	ILIYDLKTDK	LADILGKAEQITPPKILIYDLKTDKLVHQF	ITPPKILIYDLKTDKLVHQFLFDPSHVKDN	1220.7	00012132-RC;00012132-RB;00012132-RD;00012132-RA	153	162	3	2	7618000	6839300	778640	1106	0
1882	ILKNEAEEEKAEIAR	______________________________	ILKNEAEEEKAEIARMSSFIGAIAIGDLVK	1741.92	00006911-RA	9	23	2		18755000	18755000	0	603	2
1884	ILLNKADQVKPEELMR	EAILDQLKGREYQTRILLNKADQVKPEELM	LLNKADQVKPEELMRVQGTLIWNISPLMSS	1896.05	00007122-RA	735	750	1		9835300	9835300	0	623	1
1887	ILPNKAVIASAESAIPITR	AAAKLAQACADVQVKILPNKAVIASAESAI	KAVIASAESAIPITRVSVLFRAGSRYESPD	1963.15	00010904-RA	36	54	1	1	13522000	9559100	3963000	981	2
1888	ILQESLGGNAR	GNKTHIPYRDSKLTRILQESLGGNARTTII	KLTRILQESLGGNARTTIIICCSPASFNES	1156.62	00012937-RA	343	353	6	1	3643100	3472400	170750	1172	1
1889	ILSYLFQHK	DCAKCSDKQRINADKILSYLFQHKQDSMFE	RINADKILSYLFQHKQDSMFEELEAKYDTE	1147.64	00000502-RA;00000502-RB	85	93	1	1	8747400	3843000	4904400	79	1
1892	ILTERGYSFTTTAER	RLDLAGRDLTDYLMKILTERGYSFTTTAER	ILTERGYSFTTTAEREIVRDIKEKLCYVAL	1743.88	00004792-RA;00004787-RA;00005746-RA;00009200-RA	193	207	2	2	7320500	2891400	4429100	425;494;828	1
1893	ILTERGYSFTTTAEREIVR	RLDLAGRDLTDYLMKILTERGYSFTTTAER	RGYSFTTTAEREIVRDIKEKLCYVALDFEQ	2241.18	00004792-RA;00004787-RA;00005746-RA;00009200-RA	193	211	1		4094100	4094100	0	425;494;828	1
1895	ILTVSAPEVETVIK	YKASVTVPDCPGPERILTVSAPEVETVIKV	RILTVSAPEVETVIKVIQEVIPNLEDTSGR	1497.87	00005016-RA	68	81	4	1	8945200	8296300	648910	439	1
1896	ILTYDDQR	NFGPSLRSSQHNQTKILTYDDQRGLLHWWM	SQHNQTKILTYDDQRGLLHWWMKKMLETDK	1022.5	00002838-RA	313	320	2	3	4525100	816470	3708600	270	1
1897	ILVATNLFGR	ERLKKYQEFKDFQKRILVATNLFGRGMDIE	DFQKRILVATNLFGRGMDIERVNIVFNYDM	1102.65	00002896-RA	338	347	2	3	5046300	4314600	731670	273	1
1898	ILVIGELGTGK	PSCNSQPDKRECLYKILVIGELGTGKTSII	CLYKILVIGELGTGKTSIIKRYVHQFFSQH	1098.66	00006156-RA	36	46	6	2	4894300	4691200	203120	539	1
1899	ILVKDFSHFQDR	NRPMLFINDLELVNRILVKDFSHFQDRGQP	VNRILVKDFSHFQDRGQPENANDLLSKNLF	1503.78	00008938-RA	94	105	1		2148200	2148200	0	808	1
1900	ILVPAGAKDVPIGR	ATMGFETPEEGYLAKILVPAGAKDVPIGRL	KILVPAGAKDVPIGRLVCIIVENESDVQAF	1404.85	00006363-RA	123	136	3		3490100	3490100	0	552	1
1901	ILVQSDMVGAIIGR	GMAGGGGRPTDFPLRILVQSDMVGAIIGRQ	RILVQSDMVGAIIGRQGTTIRQITQQTRAR	1470.82	00009333-RB;00009333-RA	131	144	7	2	22854000	22316000	537430	842	2
1902	ILVTNSYQQLR	GEKKKWGTDESTFNRILVTNSYQQLRETFL	TFNRILVTNSYQQLRETFLEYEKLSGHDIE	1333.74	00009419-RA	204	214	6	5	42777000	35002000	7775700	851	4
1903	IMDPNIIGAEHYNIAR	LGIYPAVDPLDSTSRIMDPNIIGAEHYNIA	MDPNIIGAEHYNIARGVQKILQDYKSLQDI	1825.91	00006766-RA	402	417	6	5	41864000	27428000	14435000	588	3
1904	IMLNTPEDVQQIVSGK	SPKALTALKYMLLSKIMLNTPEDVQQIVSG	MLNTPEDVQQIVSGKLALKYAGKDIEAMKC	1770.92	00013015-RA	252	267		1	4255600	0	4255600	1181	1
1905	IMNTFSVVPSPK	GTLLISKIREEYPDRIMNTFSVVPSPKVSD	PDRIMNTFSVVPSPKVSDTVVEPYNATLSV	1318.7	00009401-RA;00010841-RA	163	174	2		1330700	1330700	0	849;977	1
1906	IMNTYSVMPSPK	GTLLISKIREEYPDRIMNTYSVMPSPKVSD	PDRIMNTYSVMPSPKVSDTVVEPYNATLSV	1366.66	00010583-RA;00010583-RB	169	180	3		3280200	3280200	0	954	1
1907	IMNTYSVVPSPK	GTLLISKIREEYPDRIMNTYSVVPSPKVSD	PDRIMNTYSVVPSPKVSDTVVEPYNATLSV	1334.69	00007599-RA;00011178-RA	163	174	11	4	122530000	111560000	10967000	1009;657	7
1908	INADKILSYLFQHK	DALENDCAKCSDKQRINADKILSYLFQHKQ	RINADKILSYLFQHKQDSMFEELEAKYDTE	1688.92	00000502-RA;00000502-RB	80	93	1		4381300	4381300	0	79	1
1909	INEVLNNPPTPGSQR	VQEPRADKDEENCRKINEVLNNPPTPGSQR	INEVLNNPPTPGSQRSGGATPDENLQNLLQ	1634.84	00006487-RA	121	135	5	4	4085300	825540	3259800	562	2
1910	INIDMIDTK	LGFGQSDYYPYVYYKINIDMIDTKASV___	PYVYYKINIDMIDTKASV____________	1061.54	00004245-RA;00004245-RB	377	385		2	4067300	0	4067300	380	1
1911	INLGIPTFGR	AHVKWWKENGCDPSKINLGIPTFGRSWKLT	CDPSKINLGIPTFGRSWKLTTDSPISGVPP	1086.62	00009581-RA	287	296	6	4	242260000	190570000	51683000	866	2
1912	INLNSAIHK	FRPTSNLTGLTGGPKINLNSAIHKAKVRID	LTGGPKINLNSAIHKAKVRIDEYGTEAAAA	1008.57	00008689-RB;00008689-RA	278	286	6	5	74543000	56531000	18012000	774	4
1913	INRPPISLAR	AKFNKIILKRLFMSKINRPPISLARIVRFM	LFMSKINRPPISLARIVRFMKKPGREGKIA	1135.68	00012904-RA	56	65	5	2	31900000	29480000	2420400	1171	2
1914	INSEIIHAYLGR	VTKRTTSYIPIRSTRINSEIIHAYLGRNDV	STRINSEIIHAYLGRNDVYNWPGEPLYHRP	1384.75	00001287-RA	147	158	1	1	7311600	6820400	491120	144	1
1915	INSLPDRENVNGVYK	QLQVDTQAENLQKSRINSLPDRENVNGVYK	INSLPDRENVNGVYKTMEDSVSGECETLYD	1716.88	00006757-RA	154	168	2	2	2421300	2225600	195690	586	1
1916	INSLPNNEFANGVYK	QLQVDTQGENLQKSRINSLPNNEFANGVYK	INSLPNNEFANGVYKTMEDSVSGECETLYD	1678.83	00005454-RA;00005455-RA;00005456-RA	150	164	2	1	26224000	25241000	982350	472	1
1917	INVYYNEASASR	PTGKYVGTSDLQLERINVYYNEASASRNGS	LERINVYYNEASASRNGSTGKYVPRAILLD	1385.66	00010583-RA;00010583-RB	47	58	2	1	9913200	9664400	248820	954	1
1918	INVYYNEASGGK	PTGAYHGDSDLQLERINVYYNEASGGKYVP	LERINVYYNEASGGKYVPRAILVDLEPGTM	1313.63	00011178-RA	47	58	4	2	176340000	172420000	3921900	1009	1
1919	INVYYNEASGGKYVPR	PTGAYHGDSDLQLERINVYYNEASGGKYVP	NVYYNEASGGKYVPRAILVDLEPGTMDSVR	1828.91	00011178-RA	47	62	3		6482500	6482500	0	1009	3
1920	INVYYNEASGGNYVPR	ATGKYEGDSDLQLERINVYYNEASGGNYVP	NVYYNEASGGNYVPRAILVDLEPGTMDSVR	1814.86	00007599-RA	47	62	2	1	2692200	2617600	74651	657	1
1921	INVYYNEATGGK	PTGTYHGDSDLQLERINVYYNEATGGKYVP	LERINVYYNEATGGKYVPRAILVDLEPGTM	1327.64	00004177-RC;00004177-RB;00004177-RA	47	58	3	4	16344000	15763000	581430	374	1
1922	IPAATLAEFYPR	GWQLLRIFPKEMLKRIPAATLAEFYPRDSR	LKRIPAATLAEFYPRDSRHTQAK_______	1347.72	00000711-RA	481	492	5	2	337600000	335800000	1798500	94	2
1923	IPAENVLGGVGQGFK	IKASNTAEVYFEDCKIPAENVLGGVGQGFK	IPAENVLGGVGQGFKVAMNILNNGRFGMAA	1484.8	00005679-RA	301	315	2	1	9054900	6275000	2779900	484	2
1924	IPDLSLPMQLGR	FGNETKERIAIKEIKIPDLSLPMQLGRQDN	EIKIPDLSLPMQLGRQDNFSLFIPYHRRMA	1338.73	00000364-RA	69	80	5	1	24381000	24308000	73423	63	3
1925	IPFNITPGSEQVR	AAIAKEALSHGLKSKIPFNITPGSEQVRAT	SKIPFNITPGSEQVRATIERDGIAETFRQF	1456.77	00004755-RA;00004755-RC;00004755-RB	411	423	3	2	7217800	6546200	671620	423	1
1926	IPFTGFPKPK	RDTAFFDKGENVVVKIPFTGFPKPKISWYR	NVVVKIPFTGFPKPKISWYRGEEKIESGGH	1130.65	00012398-RA	8027	8036	3	1	8623400	8144200	479260	1136	1
1927	IPIPAMVDEFQK	PENPPKIDWALYKSKIPIPAMVDEFQKKFE	KSKIPIPAMVDEFQKKFESFKIPLPEDGSV	1386.72	00013488-RA	61	72	1	1	2893200	2558600	334630	1212	0
1928	IPITKLTK	LKSCHTGVGRNVGYKIPITKLTKMKILPPL	GRNVGYKIPITKLTKMKILPPLNDTKLSPR	912.601	00000756-RB;00000756-RA	144	151	1		5401200	5401200	0	97	1
1929	IPITSNSIIEK	DLIYKRGFAKIKLQRIPITSNSIIEKKLSK	KLQRIPITSNSIIEKKLSKSNIICVEDLIH	1213.69	00005484-RA	191	201	5	3	63236000	54337000	8899100	475	5
1930	IPLLADKSAK	WINTPRKQGGLGDMKIPLLADKSAKVAKAY	LGDMKIPLLADKSAKVAKAYGVYNEETGIP	1054.64	00011992-RA	135	144	3	2	5691200	3891600	1799600	1089	1
1931	IPLLADPTHSIAR	WARTPRSEGGLGNPKIPLLADPTHSIARDY	PKIPLLADPTHSIARDYGVLLPDLGHTLRG	1402.79	00007275-RA;00007275-RB	300	312	1	1	1669400	1600800	68673	637	1
1932	IPNGVNGVEDR	FTTDQKKLGQGDFSKIPNGVNGVEDRMSVV	DFSKIPNGVNGVEDRMSVVWEKGVESGIID	1168.58	00011729-RA;00011729-RB	352	362	4	1	5413600	4938200	475410	1067	1
1933	IPPPLPPHPTTLPTPR	PGVPAPVVPHSRSSRIPPPLPPHPTTLPTP	PPPLPPHPTTLPTPRQPSAAKRTTVPPANA	1729.99	00004699-RA	486	501	5		14282000	14282000	0	421	1
1934	IPSAVGYQPTLATDMGTMQER	RFTQAGSEVSALLGRIPSAVGYQPTLATDM	YQPTLATDMGTMQERITTTKKGSITSVQAI	2265.08	00006766-RA	320	340	1		2772600	2772600	0	588	1
1935	IPTISTPAYSILGR	NKEEIPGPGAYRPEKIPTISTPAYSILGRH	KIPTISTPAYSILGRHEVPNKEEIPGPGTY	1487.83	00006778-RA	371	384	5		3252700	3252700	0	591	1
1936	IPTTLGAGSASTPAAAK	SFSADEKKKFTGEKKIPTTLGAGSASTPAA	TTLGAGSASTPAAAKPAKADDDDDVDLFGS	1512.81	00005987-RA	77	93	3	3	3095200	354840	2740400	516	2
1937	IPVHELEAR	VCEDIGRQMLCYGRRIPVHELEARINAVTA	LCYGRRIPVHELEARINAVTAKDVQAVATK	1062.58	00010453-RA	417	425	1	2	15845000	15504000	340620	943	1
1938	IQASSGLSQNEIER	VSAKDKSTGKEQSIRIQASSGLSQNEIERM	RIQASSGLSQNEIERMKKEAQENADKDKKI	1530.76	00014030-RB;00014030-RC;00014030-RA	483	496		1	5689400	0	5689400	1246	1
1939	IQDKEGIPPDQQR	LEVEPSDTIENVKAKIQDKEGIPPDQQRLI	AKIQDKEGIPPDQQRLIFAGKQLEDGRTLS	1522.77	00002368-RA;00008487-RA	30	42	5	3	103680000	59915000	43769000	219	3
1940	IQDLISESEASSNTK	IKEINNWADKATEGKIQDLISESEASSNTK	IQDLISESEASSNTKMMLLNAVYFNGQWEV	1620.78	00009674-RB;00009674-RA	200	214	6	1	14756000	11669000	3087500	875	1
1943	IQEKEEEFENTR	SQLELSQVRQEIDRRIQEKEEEFENTRKNH	DRRIQEKEEEFENTRKNHQRALDSMQASLE	1550.72	00001002-RF;00001002-RC;00001002-RE;00001002-RI;00001002-RD;00001002-RJ;00001002-RA;00001002-RB;00001002-RG;00001002-RH	1860	1871	2		113180000	113180000	0	119;118	2
1944	IQELKNFK	DQIQALPAYSMIQEKIQELKNFKIPDQYWE	YSMIQEKIQELKNFKIPDQYWENYHEIITT	1018.58	00010860-RA	2653	2660	1		14622000	14622000	0	978	1
1945	IQELQDEELAR	AEGEDEEEDEERQRRIQELQDEELARLLQQ	RQRRIQELQDEELARLLQQQEERVGEGLDQ	1342.67	00009655-RA	214	224	1		1314800	1314800	0	871	1
1946	IQILAFNPAGDGPR	TGHSLVFLDKFTEYRIQILAFNPAGDGPRS	RIQILAFNPAGDGPRSQPVVVKTLQGLPGP	1467.78	00000906-RA	1686	1699	1		638320	638320	0	111	1
1947	IQLLEEDLER	RREEAESEVAALNRRIQLLEEDLERSEERL	ALNRRIQLLEEDLERSEERLATATAKLAEA	1256.66	00013722-RB;00013722-RA;00013722-RD;00013722-RC;00013722-RF;00013722-RE	60	69		2	4365500	0	4365500	1228;1227;1229;1230	0
1948	IQPQIGATYNIPF	LSLDGSAVKPPHSSRIQPQIGATYNIPF__	SRIQPQIGATYNIPF_______________	1460.77	00009304-RA;00009302-RA;00009303-RA	132	144	1		13844000	13844000	0	839;840	1
1949	IQSEVNAKDEETKR	KLEEEIRAKQEEVSRIQSEVNAKDEETKRL	RIQSEVNAKDEETKRLQDEVEAARKKQIEA	1645.83	00007270-RA	426	439	2		39350000	39350000	0	634	2
1950	IQSSNMLNQAR	EYYERKEKQVELQKKIQSSNMLNQARLKAL	LQKKIQSSNMLNQARLKALKVREDHVRNVL	1260.62	00008955-RA	70	80	2	3	8252200	7243100	1009100	812	1
1951	IQTQPGFVGTLR	FADIALSPMESAKVRIQTQPGFVGTLREAL	KVRIQTQPGFVGTLREALPVIYKAEGMNGF	1315.72	00012040-RB;00012040-RA	146	157	4	4	13089000	11045000	2043400	1094	2
1952	IQTTPGFANTLR	FADIALSPMEAVKVKIQTTPGFANTLREAV	KVKIQTTPGFANTLREAVPKMYKEEGANAF	1317.7	00009260-RA	182	193	4	4	40087000	33118000	6969600	835	2
1953	IQVHSDQETDAVVR	VAQQQQLNNKPFNYKIQVHSDQETDAVVRV	KIQVHSDQETDAVVRVFIGPKYDAQGQQNS	1595.79	00002040-RB;00002040-RA;00002039-RA	504	517	1		1797100	1797100	0	198	1
1955	IQVTYKGEAK	KHWPFEVINDNTKPKIQVTYKGEAKTFFPE	NTKPKIQVTYKGEAKTFFPEEVSSMVLTKM	1135.62	00013022-RA	103	112	3		54255000	54255000	0	1182	1
1956	IQYNDVPGDIFDGK	LRCGKALNERKAEVRIQYNDVPGDIFDGKT	RIQYNDVPGDIFDGKTKRNELVIRVQPGEA	1579.75	00011570-RA;00011570-RB	454	467	2	1	21721000	21629000	91647	1048	1
1957	IRDVYFLR	KRINGNGKIHLVPSKIRDVYFLRMAVCSRY	IHLVPSKIRDVYFLRMAVCSRYTETEDIKF	1080.61	00003200-RA	438	445	1		0	0	0	302	1
1958	IREEYPDR	GGGTGSGMGTLLISKIREEYPDRIMNTYSV	GTLLISKIREEYPDRIMNTYSVVPSPKVSD	1076.53	00004177-RC;00004177-RB;00007599-RA;CON__ENSEMBL:ENSBTAP00000025008;00006067-RA;00009401-RA;00010583-RA;00010583-RB;00010841-RA;00011178-RA	155	162	3		76572000	76572000	0	1009;657;374;954;849;977	2
1959	IRGDTLGIVGLGR	TGPEQVREAAQGCARIRGDTLGIVGLGRIG	ARIRGDTLGIVGLGRIGSAVALRAKAFGFN	1325.78	00008343-RA	173	185	4		6540900	6540900	0	741	1
1961	IRQPDLTFSMA	DMLKDHVRNKNKETRIRQPDLTFSMA____	KETRIRQPDLTFSMA_______________	1277.64	00009142-RA;00009142-RB	112	122	1	1	3874400	3460100	414330	825	1
1962	IRRPHDYQPTPGISDTSAVNVPAGVISTVVPDSPHK	AMAFDGINFKGQSLKIRRPHDYQPTPGISD	PAGVISTVVPDSPHKIFIGGLPNYLNEDQV	3806.97	00004825-RA	219	254	1		3111100	3111100	0	428	1
1963	ISAIAVVKK	QVAPVLKEEYEDDHKISAIAVVKKSSPLQS	YEDDHKISAIAVVKKSSPLQSWADLKGHKA	927.612	00000756-RB;00000756-RA	453	461	4		11941000	11941000	0	97	1
1964	ISDASGSVSSTK	QQFERNLDNTVALYKISDASGSVSSTKIAE	LYKISDASGSVSSTKIAEKPLRQDMLDTND	1137.55	00009831-RA;00009831-RB	277	288	1	4	107050000	5306700	101740000	891	2
1965	ISDAYLKQPK	IIPGLPVEKLEEVMKISDAYLKQPKLFQDL	EEVMKISDAYLKQPKLFQDLWDRCKTAMYS	1161.64	00008253-RA	186	195	1		4657200	4657200	0	731	1
1966	ISEGGSNLSVGQR	LKAVIDDLSDGLNSKISEGGSNLSVGQRQL	SKISEGGSNLSVGQRQLMCLARAIVRNNRI	1302.65	00009170-RA	1086	1098	1		775030	775030	0	827	1
1967	ISELTKLPFK	GLNTRIGFAEKCAAKISELTKLPFKSAPNK	KCAAKISELTKLPFKSAPNKFEALAAHDAM	1174.7	00002204-RA	293	302	2	1	4829500	4421900	407540	209	0
1968	ISEQFTAMFR	TFIGNSTAIQELFKRISEQFTAMFRRKAFL	ELFKRISEQFTAMFRRKAFLHWYTGEGMDE	1228.59	00009401-RA;00011178-RA	381	390	1	3	9252000	4095700	5156200	1009;849	1
1969	ISGLIYEETR	KPAIRRLARRGGVKRISGLIYEETRGVLKV	GGVKRISGLIYEETRGVLKVFLENVIRDAV	1179.61	00006290-RA;00006292-RA;00006279-RA	47	56	5	3	118140000	83227000	34917000	550;549	4
1970	ISGLIYEETRGVLK	KPAIRRLARRGGVKRISGLIYEETRGVLKV	RISGLIYEETRGVLKVFLENVIRDAVTYTE	1576.88	00006290-RA;00006292-RA;00006279-RA	47	60	2	1	15970000	15747000	222440	550;549	1
1971	ISGYIDYAKK	DSFTSAVIDDKAFARISGYIDYAKKSSNTE	KAFARISGYIDYAKKSSNTEIIGGGQYDKS	1156.61	00006390-RA	405	414	2	1	13146000	13039000	106890	554	1
1972	ISIPPGISSHLAK	SPMEVGMKVALEGLRISIPPGISSHLAKLI	LRISIPPGISSHLAKLIRICMNEDPGKRPT	1318.76	00011344-RA	408	420	4	1	4488300	4326700	161660	1023	0
1974	ISLSGPLSILGR	ADDKGVAKVNITDKKISLSGPLSILGRTVV	DKKISLSGPLSILGRTVVVHADPDDLGKGG	1211.72	00008635-RA	104	115	3	1	67850000	66663000	1187400	769	1
1975	ISLTTQLEDTK	LEEAESQVSQLSKIKISLTTQLEDTKRLAD	SKIKISLTTQLEDTKRLADEESRERATLLG	1247.66	00001002-RF;00001002-RC;00001002-RE;00001002-RI;00001002-RD;00001002-RJ;00001002-RA;00001002-RB;00001002-RG;00001002-RH	1590	1600	3	1	9987700	9931400	56264	119;118	2
1976	ISLTTQLEDTKRLADEESR	LEEAESQVSQLSKIKISLTTQLEDTKRLAD	TQLEDTKRLADEESRERATLLGKFRNLEHD	2204.13	00001002-RF;00001002-RC;00001002-RE;00001002-RI;00001002-RD;00001002-RJ;00001002-RA;00001002-RB;00001002-RG;00001002-RH	1590	1608	1	1	167080000	1762200	165310000	119;118	1
1977	ISNGTIVGFPNAK	FNPQGIDPKALEEYRISNGTIVGFPNAKKY	YRISNGTIVGFPNAKKYEGESLMYEECDIF	1316.71	00005840-RA	339	351	2		9686400	9686400	0	499	1
1978	ISQGTNTFAIR	EAVNLSGEEMTALNKISQGTNTFAIRLYRA	ALNKISQGTNTFAIRLYRALASKETGNVFV	1206.64	00001705-RA	53	63	1	4	2521300	657700	1863600	170	1
1980	ISVEELYQR	DLDDLKQELDIDFHKISVEELYQRFNTHPD	DIDFHKISVEELYQRFNTHPDTGLTHAKAK	1135.59	00008375-RA;00008375-RB	82	90	6	4	28376000	26846000	1530100	744	3
1981	ISVQNSGQQR	FARFTHLQHIPFTYRISVQNSGQQRMGTCR	PFTYRISVQNSGQQRMGTCRIFLAPKFDER	1115.57	00000364-RA	491	500	5	2	335730000	256360000	79371000	63	6
1982	ITAVSDSAQHMVDQGHFASDEIR	KHQAVLAEINNHEHRITAVSDSAQHMVDQG	QHMVDQGHFASDEIRLRAGNLKDHWTQLKE	2513.16	00008600-RA	827	849	2		2505500	2505500	0	764	2
1983	ITEATDAKLK	ASHKDLLADIAKEGKITEATDAKLKGIVSS	AKEGKITEATDAKLKGIVSSFLSSFTG___	1088.61	00003033-RA	479	488	3	1	70804000	62507000	8297100	286	1
1984	ITEDGGVQVK	EDFPGLDSIPSYQVKITEDGGVQVKAKKTD	SYQVKITEDGGVQVKAKKTDLQENKRVKGM	1044.55	00009388-RA;00009388-RB;00009388-RC	104	113	3		25982000	25982000	0	847	2
1985	ITEIYEGTSEIQR	YVSDMPAERHYRDARITEIYEGTSEIQRLV	ARITEIYEGTSEIQRLVIAANVYKEYGL__	1537.76	00011618-RA	383	395		3	7144700	0	7144700	1052	1
1986	ITENVTNSDLK	QHTQVRAIRKKMVEKITENVTNSDLKEVVN	MVEKITENVTNSDLKEVVNKLLPDSIAKDI	1232.62	00008410-RA	175	185	1	1	3448500	3328100	120380	748	1
1987	ITENVTNSDLKEVVNK	QHTQVRAIRKKMVEKITENVTNSDLKEVVN	TENVTNSDLKEVVNKLLPDSIAKDIEKACQ	1801.94	00008410-RA	175	190	1	1	1886600	1779000	107560	748	1
1988	ITFLALNKR	CAEHVEELKQKSIRRITFLALNKRQFPKLF	QKSIRRITFLALNKRQFPKLFTYRNCDNFV	1074.65	00011545-RA	1242	1250	1		1909100	1909100	0	1046	1
1989	ITGPNEVTAIKADGSSEVVK	LFKSNKVTLVNGHGKITGPNEVTAIKADGS	EVTAIKADGSSEVVKTKNILIATGSEVTPF	2014.06	00010306-RB;00010306-RA	160	179	3		7178900	7178900	0	929	1
1990	ITGVPEEHIK	EEGYITISTPPDISKITGVPEEHIKSRKVH	PDISKITGVPEEHIKSRKVHIYQTPKNSMQ	1121.61	00002262-RA	75	84	1	1	3338900	1859200	1479700	213	1
1991	ITLESHALSSR	FTLEDAIKDNSGEGKITLESHALSSRTLTY	GEGKITLESHALSSRTLTYKVTVNDKDKKG	1212.65	00010860-RA	1780	1790	6	3	318120000	299670000	18460000	978	7
1992	ITPEIHEYYLK	GRNSSSLHAFLHGSRITPEIHEYYLKVNSH	HGSRITPEIHEYYLKVNSHSPIIILTVSLL	1404.73	00003944-RA	409	419	3	2	9669600	7983700	1685900	352	1
1993	ITPESQSDTEQSFVVAFKPSK	RYVNLNNETVSGHIKITPESQSDTEQSFVV	SDTEQSFVVAFKPSKTPSFVTVAGPSSGIP	2324.15	00010516-RA	906	926	2		4597800	4597800	0	949	1
1994	ITPPFKPQVK	NFFRSINWTDLNQKKITPPFKPQVKSDTDT	LNQKKITPPFKPQVKSDTDTRYFDTEFTGE	1153.69	00002552-RC;00002552-RB;00002552-RA	444	453	3	2	6754300	6250900	503440	234	1
1995	ITPRPATAEPATTYRPQLLEVTASPIPK	AFISQPTPKATTAVRITPRPATAEPATTYR	YRPQLLEVTASPIPKSRPSSGQLDFDEEFK	3017.66	00006034-RA	261	288	4		21956000	21956000	0	521	2
1996	ITPSYVAFTAEGER	KNGRVEIIANDQGNRITPSYVAFTAEGERL	RITPSYVAFTAEGERLIGDAAKNQLTTNPE	1539.76	00008520-RA	62	75	4	2	27181000	21636000	5544500	758	1
1997	ITPSYVAFTAEGERLIGDAAK	KNGRVEIIANDQGNRITPSYVAFTAEGERL	AFTAEGERLIGDAAKNQLTTNPENTVFDAK	2208.14	00008520-RA	62	82	1	1	7504400	7183600	320780	758	1
1998	ITSFEKEFLAHIK	YCGVRGHLDKLDPAKITSFEKEFLAHIKAS	AKITSFEKEFLAHIKASHKDLLADIAKEGK	1561.85	00003033-RA	451	463	3		33387000	33387000	0	286	1
1999	ITSKFTIENSGK	KNVDRQVDVSSQLVKITSKFTIENSGKSSI	LVKITSKFTIENSGKSSIKSFLYAVEPHFK	1323.7	00014083-RA;00014085-RA	43	54	3		3729000	3729000	0	1250	1
2000	ITSLYPEDPR	MSPNAPTIPQEPIHRITSLYPEDPRAPFYD	EPIHRITSLYPEDPRAPFYDPHGTEIPPLA	1189.6	00007017-RA;00007015-RA	307	316	5	2	7694000	4122000	3572000	612	1
2001	ITSPTSDSSVNFYR	KEFRQLSQPISYQSRITSPTSDSSVNFYRE	RITSPTSDSSVNFYREHPRNSYPAAAETVN	1572.74	00006037-RA	333	346	2	5	6325400	2386300	3939100	524	1
2002	ITTIEGVGNK	VNSCLVPLFSCKGWKITTIEGVGNKTIGYH	CKGWKITTIEGVGNKTIGYHDVQARLAKGN	1030.57	00011904-RA	102	111		1	842550	0	842550	1085	1
2004	ITVDGGASVLDLAAAR	WQKDGVAVMPSGDLRITVDGGASVLDLAAA	TVDGGASVLDLAAARVSDAGWYQCTAQNVA	1527.83	00011139-RA	323	338	1		4870200	4870200	0	1003	2
2005	ITVLGHVQR	KVKQVVVDNLKQDTRITVLGHVQRGGSPSA	LKQDTRITVLGHVQRGGSPSAFDRVLGCRM	1021.6	00005883-RC;00005883-RA;00005883-RB	294	302	5	1	4912600	4856300	56271	504	2
2006	ITVSSINDINSFNLER	GGNTIKRIMQDTDTKITVSSINDINSFNLE	TVSSINDINSFNLERIITVKGSIDNMSRAE	1820.93	00009333-RB;00009333-RA	240	255	2		1965000	1965000	0	842	1
2007	IVAEELGAYSGAK	EVLKIQHTHKNKDNKIVAEELGAYSGAKKD	NKIVAEELGAYSGAKKDTVTPEEFEEYVTQ	1306.68	00013115-RA;00013113-RA;00013114-RA	191	203	6	5	27317000	21920000	5397500	1189	4
2008	IVAENASGKDEADVEVTVLSAPSRPK	ITINDSIRKNSGLYRIVAENASGKDEADVE	ADVEVTVLSAPSRPKGPLKVQDVTAQGCKL	2681.39	00012398-RA	3223	3248	1		4285500	4285500	0	1136	1
2009	IVAFVGSPVEQEEK	HLALKHRQGKNHKMRIVAFVGSPVEQEEKE	RIVAFVGSPVEQEEKELVKLAKRLKKEKVN	1530.79	00000105-RA	108	121	1	3	4674200	4345000	329230	45	1
2010	IVAFVGSPVEQEEKELVK	HLALKHRQGKNHKMRIVAFVGSPVEQEEKE	FVGSPVEQEEKELVKLAKRLKKEKVNVDIV	2000.08	00000105-RA	108	125	2	1	11364000	11116000	248440	45	1
2011	IVANYNVALSPK	AMRFAVMEMKTAISRIVANYNVALSPKTKL	ISRIVANYNVALSPKTKLPLKMSARSFVPA	1287.72	00008938-RA	490	501	6		22595000	22595000	0	808	1
2012	IVATFDSTELK	RLEIIFTPMFPGSRKIVATFDSTELKDITG	GSRKIVATFDSTELKDITGSAHVDVLEE__	1222.64	00010474-RA	688	698	4	1	11665000	11431000	234380	945	1
2013	IVDLSKGEHLEPQYLQINPQHTVPAIVDNDVTLNESR	VLMTAKALGVPVEPRIVDLSKGEHLEPQYL	VPAIVDNDVTLNESRAIITYLADKYGKDDS	4181.14	00005338-RA	34	70	2		23119000	23119000	0	460	2
2014	IVDLTEESLELTR	ELQRLKDELTRAHQRIVDLTEESLELTRLK	QRIVDLTEESLELTRLKRDQENLLKFQKLT	1516.8	00005165-RA	786	798	4	2	22769000	20459000	2310600	448	1
2015	IVELEEELR	DLERAEERAEAGESKIVELEEELRVVGNNL	EAGESKIVELEEELRVVGNNLKSLEVSEEK	1128.6	00013722-RB;00013722-RG;00013722-RA;00013722-RD;00013722-RC;00013722-RF;00013722-RE	158	166	6	6	31714000	19120000	12594000	1228;1227;1229;1230	3
2016	IVGSKPLYVALAQR	SPEEATKAVTEMNGRIVGSKPLYVALAQRK	RIVGSKPLYVALAQRKEDRKAHLASQYMQR	1513.9	00006558-RA	361	374	6	2	31202000	30415000	787580	565	1
2017	IVIITQGAEPVILAQDGKTR	LLMSKLPKQNTTRSRIVIITQGAEPVILAQ	QGAEPVILAQDGKTREFPVTKIPQEQVVDT	2121.22	00005877-RA	261	280	1	1	9821500	9408600	412940	503	2
2018	IVITNDQNR	LQVSAEDKGTGNREKIVITNDQNRLTPDDI	TGNREKIVITNDQNRLTPDDIERMIKDAEK	1071.57	00008520-RA	524	532	1	1	8584800	4696500	3888300	758	1
2019	IVLDPSMEPKPKPATPAK	PEAMQKMHDRKNVGKIVLDPSMEPKPKPAT	DPSMEPKPKPATPAKGKAKSIDKDDKKKSE	1918.06	00003067-RA	291	308	1		26079000	26079000	0	291	1
2021	IVMMLVK	AKSLEGMVRTLKKPRIVMMLVKAGSAVDEF	VRTLKKPRIVMMLVKAGSAVDEFIDKLAPL	832.491	00009565-RA	71	77	4	2	6596000	6106200	489810	863	0
2022	IVPPILLETGKVK	LPNDPLFKLVSQTYKIVPPILLETGKVKNP	YKIVPPILLETGKVKNPWPNVDAHSGVLLQ	1405.89	00008516-RA	385	397	6	3	6188600	5428200	760380	757	1
2023	IVPVIKPGAGVVTTR	IIAMQSINPKTKESKIVPVIKPGAGVVTTR	IVPVIKPGAGVVTTRAHVHYVVTENGIAYL	1505.93	00000709-RA	419	433	5	2	27870000	25730000	2140100	93	1
2024	IVQHDTDVQIVK	RKGLVKAMDHGAYTRIVQHDTDVQIVKQMP	YTRIVQHDTDVQIVKQMPTMVRAKQPTIAI	1393.76	00012181-RA	235	246	1	1	3000800	2883500	117320	1114	1
2025	IVTEILGDPLLR	IVRPMYSNPPVHGARIVTEILGDPLLRQQW	GARIVTEILGDPLLRQQWLGEVKGMADRII	1337.79	00003780-RA	331	342	3	4	7913900	2006300	5907600	345	2
2026	IVTGQHSPGEFR	NTWCSKYRPETLKLRIVTGQHSPGEFRVRG	KLRIVTGQHSPGEFRVRGPFSNQLEFANDF	1326.67	00009038-RA;00009038-RB	721	732	2		39418000	39418000	0	817	2
2027	IVTYSDDGYGFQAVVNKEPAK	VKGYYELYEPDGTKRIVTYSDDGYGFQAVV	DGYGFQAVVNKEPAKGYAAAPAYAPKPYAA	2300.13	00008813-RA	129	149	1		8676800	8676800	0	789	1
2028	IVVLGSGGVGK	______________________________	REYKIVVLGSGGVGKSALTVQFVQGIFVEK	984.597	00011505-RA	6	16	3	1	2636500	2315400	321110	1037	1
2029	IVYDDNGRPSGEADVEFATHEDALR	DIADFFRPVNPVNIRIVYDDNGRPSGEADV	GEADVEFATHEDALRAMSKDKSHMQHRYIE	2775.27	00005228-RA	321	345	1		2572100	2572100	0	452	0
2030	IWHHTFYNELR	PIEHGIITNWDDMEKIWHHTFYNELRVAPE	DMEKIWHHTFYNELRVAPEEHPILLTEAPL	1514.74	00004792-RA;00004787-RA;00005746-RA;00009200-RA	86	96	2	1	5519500	4788000	731480	425;494;828	1
2031	IYDRPITTR	DPNVFHHFKDGKFHKIYDRPITTRSLVRFM	DGKFHKIYDRPITTRSLVRFMNDPTGEVPW	1133.62	00011579-RC;00011579-RB	114	122	2		12876000	12876000	0	1050	1
2032	IYILDVGVNPK	KKRDKLVIPCLGSDRIYILDVGVNPKAPTI	GSDRIYILDVGVNPKAPTIHKVIEPSEMHA	1229.7	00005348-RA	111	121	3	2	2410000	2149100	260930	463	1
2033	IYNENEILQTK	RHLVFPLLEFLSAKKIYNENEILQTKLNIL	SAKKIYNENEILQTKLNILNKTNMVDYILE	1363.7	00013567-RA	31	41	1	1	2554700	941260	1613400	1218	1
2034	IYQIYEGTAQIQR	FNSDYPVEKLMRDAKIYQIYEGTAQIQRLI	AKIYQIYEGTAQIQRLIISRAILDKAKGK_	1581.82	00011353-RA	309	321	3	4	9954600	1024100	8930600	1024	2
2035	IYQNTGEATELR	LAKVYPKVARPVLFRIYQNTGEATELRVAA	LFRIYQNTGEATELRVAAVFQIMKTNPPAQ	1393.68	00006757-RA;00005454-RA;00005455-RA;00005456-RA	831	842	10	7	54795000	36584000	18211000	472;586	3
2036	IYQRPIFTQK	PMGELKEEAKGTVRKIYQRPIFTQKFSDLQ	GTVRKIYQRPIFTQKFSDLQQLPTYDAKFM	1292.72	00004144-RA	1793	1802	1		6425600	6425600	0	370	1
2037	IYSIPTSVLK	GHDRTLYFQAFASNRIYSIPTSVLKAGPNS	FASNRIYSIPTSVLKAGPNSGDDSDLPVSL	1119.65	00011917-RA	281	290	2		2479700	2479700	0	1086	1
2038	IYVVYQGQGEQK	YTDLSNNEGDYETGRIYVVYQGQGEQKFRS	TGRIYVVYQGQGEQKFRSMNTRDGTNSKAR	1410.71	00012880-RA	170	181	3		1692300	1692300	0	1169	1
2039	KADIGVAMGIAGSDVSK	VAVTGDGVNDSPALKKADIGVAMGIAGSDV	DIGVAMGIAGSDVSKQAADMILLDDNFASI	1617.84	00008375-RA;00008375-RB	801	817	2	2	5002600	4887400	115190	744	2
2040	KADVGFAMGIAGTDVAK	VAVTGDGTNDGPALKKADVGFAMGIAGTDV	DVGFAMGIAGTDVAKEASDIILTDDNFSSI	1649.84	00012027-RA;00012027-RC;00012027-RB	756	772	2		2887000	2887000	0	1091;1092	1
2041	KADVGPGAAEMEFR	DRDAYRRAPGGSGDKKADVGPGAAEMEFRG	KKADVGPGAAEMEFRGGYGRGRGAAPPPQ_	1476.7	00006357-RA	134	147	1	2	7269000	6693500	575520	551	1
2042	KAEEEAENSAQLEETR	KQVVALSLQATEAKKKAEEEAENSAQLEET	AEEEAENSAQLEETRKKLLKDVEVLQRQVE	1832.84	00004979-RA	1293	1308	1		15521000	15521000	0	436	1
2043	KAEIGIAMGSGTAVAK	SAMTGDGVNDAPALKKAEIGIAMGSGTAVA	AEIGIAMGSGTAVAKSAAEMVLADDNFSSI	1502.81	00000880-RB;00000880-RC;00000880-RA;00002074-RA	710	725	5	1	36000000	35824000	175470	108	3
2044	KALQSLEQIK	VCPAHFCRSAGGVARKALQSLEQIKLIEKS	GGVARKALQSLEQIKLIEKSPDSGRKLTVQ	1156.68	00010312-RA;00002494-RA;00010311-RA;00010310-RA;00002494-RB	25	34	2		18674000	18674000	0	230	1
2045	KAPDFVFFAPR	ISFNDRKFIIKPIDKKAPDFVFFAPRVRIN	PIDKKAPDFVFFAPRVRINKRILALCMGNH	1293.69	00007270-RA	265	275	6	2	33666000	33186000	480120	634	4
2046	KATGEEDYIYRPLVNPEAGAK	AKLTVNQELEGGVLKKATGEEDYIYRPLVN	DYIYRPLVNPEAGAKVVVKYTLTLQGSSAG	2320.17	00010860-RA	237	257	6	1	30008000	27205000	2802600	978	0
2047	KAVGIAFNYAPGEAQK	KLESPKDEFGNSSGRKAVGIAFNYAPGEAQ	AVGIAFNYAPGEAQKVAETAAEKRKTLLEK	1662.87	00011045-RA	753	768	3		9371200	9371200	0	992	1
2048	KAVQAGLSVAPYIK	TSNPSVMLGAGLLARKAVQAGLSVAPYIKT	RKAVQAGLSVAPYIKTSLSPGSGVVTYYLR	1443.84	00008064-RA	457	470	5	1	7342500	7205500	136970	713	1
2050	KDEFLAIFK	EKLGGTKKKGEKTLKKDEFLAIFKEAKNIK	GEKTLKKDEFLAIFKEAKNIKDSGVYEDFI	1109.61	00012180-RA	64	72	1	1	4493400	4209800	283580	1113	1
2051	KDEFLAIFKEAK	EKLGGTKKKGEKTLKKDEFLAIFKEAKNIK	TLKKDEFLAIFKEAKNIKDSGVYEDFIECL	1437.79	00012180-RA	64	75	1		10065000	10065000	0	1113	2
2054	KDPVLQMGDFK	DNSHLKVFQAMTAARKDPVLQMGDFKVLIP	TAARKDPVLQMGDFKVLIPDDDTLLVVRSL	1276.65	00008453-RA	479	489	3	4	23740000	18524000	5216000	754	3
2055	KDQPLVPNTWK	HDFSKYKLWVAHYTKKDQPLVPNTWKSKGY	HYTKKDQPLVPNTWKSKGYSLWQYTDKGRV	1324.71	00000428-RA	175	185		4	21448000	0	21448000	69	1
2059	KDVSSPLIVVSNR	VSPTGPIQGPSMGPRKDVSSPLIVVSNRLP	PRKDVSSPLIVVSNRLPFVLVRHEDGTLER	1412.8	00005741-RA	38	50	1		0	0	0	493	1
2060	KEDAETAVNALHNANILGSK	VAFNPPGFAFVEFEKKEDAETAVNALHNAN	TAVNALHNANILGSKLRVEISRGRPRGRGG	2094.07	00001835-RA	60	79	2		2755300	2755300	0	181	1
2061	KEEAKPVNDAPDAETIPVPVPVEAAAAK	PSEEMKAEDPKPEDKKEEAKPVNDAPDAET	ETIPVPVPVEAAAAKKDNTPVDAKKEDVKE	2855.49	00001470-RA	122	149	2	1	8723500	7686500	1037100	156	1
2062	KEEAPAPEPEPAPAPEPEPAPSK	______________________________	PEPAPAPEPEPAPSKASTKASSRGSKKSAK	2364.15	00008346-RB;00008346-RA	12	34	1		4144900	4144900	0	742	1
2063	KEEAPAPEPEPAPAPEPEPAPSKASTK	______________________________	PAPEPEPAPSKASTKASSRGSKKSAKRSGS	2751.36	00008346-RB;00008346-RA	12	38	1		11961000	11961000	0	742	1
2064	KEFTPFGTITSAK	YVKNLDDTIDDERLRKEFTPFGTITSAKVM	LRKEFTPFGTITSAKVMLEEGRSKGFGFVC	1425.75	00006558-RA	316	328	4		21786000	21786000	0	565	1
2065	KELDQLKEEVK	RKALPNFKPAVDHYKKELDQLKEEVKSSNI	DHYKKELDQLKEEVKSSNIAGSLNKTFGTL	1357.75	00010860-RA	2495	2505	2		8913500	8913500	0	978	1
2066	KELEDVVQPIIAK	EDNQDVESEEYKKQKKELEDVVQPIIAKLY	QKKELEDVVQPIIAKLYQGAGGPPPPAGGD	1480.85	00008520-RA	621	633	4	1	11574000	11120000	453230	758	1
2067	KEPKPQTEPSR	EKKEKKKTVKKPASKKEPKPQTEPSRKSTR	PASKKEPKPQTEPSRKSTRTPKPVTKEGDK	1295.68	00012728-RA;00012728-RB	93	103	1	1	6835000	6302900	532160	1157	1
2068	KFDDFQSDLK	QDVGEDLEQVEVMQKKFDDFQSDLKANEVR	EVMQKKFDDFQSDLKANEVRLAEMNEIAMQ	1241.59	00008600-RA	1098	1107	1	1	15131000	7798800	7332700	764	1
2069	KFFGMAYGSQPAAK	VGGGDVAFTKVIFVKKFFGMAYGSQPAAKS	KKFFGMAYGSQPAAKSDHKPEDYAYLCPDA	1501.74	00000756-RB;00000756-RA	246	259	6	5	188610000	147090000	41519000	97	3
2070	KFPDPSAELPVMEK	SGTPGYKILFDILSKKFPDPSAELPVMEKI	KKFPDPSAELPVMEKIRFGKEVQRISQNED	1586.8	00001148-RA	239	252	8	3	61648000	60922000	726480	136	3
2071	KFPDPSAELPVMEKIR	SGTPGYKILFDILSKKFPDPSAELPVMEKI	FPDPSAELPVMEKIRFGKEVQRISQNEDSG	1855.99	00001148-RA	239	254	2		4007700	4007700	0	136	1
2072	KFPGVSDEDAAVLAAAK	KLDKANLVEFVKEVKKFPGVSDEDAAVLAA	PGVSDEDAAVLAAAKLVNTQPHSAVWYRIG	1687.88	00013669-RB;00013669-RA	289	305	5		5414900	5414900	0	1223	1
2073	KFPPFSNK	GIQTSQDARFYALSRKFPPFSNKDKPVVIQ	RFYALSRKFPPFSNKDKPVVIQFSVKHEQN	963.518	00010068-RA	78	85	4		11298000	11298000	0	908	1
2074	KFYLQDQPISK	VNSEADSEVVAKDARKFYLQDQPISKLTLR	KDARKFYLQDQPISKLTLRQFMNLATDGLF	1365.73	00008121-RA	387	397		2	5815800	0	5815800	718	1
2075	KGDEYIVNGQK	GAGSDVNGVKTRAVKKGDEYIVNGQKMWIT	RAVKKGDEYIVNGQKMWITNGGVANWYFLL	1249.63	00011353-RA;00011353-RB	92	102		1	0	0	0	1024;1025	1
2076	KGEDYVPINEIITFEPHQR	PQVRVRVKTIDGTARKGEDYVPINEIITFE	YVPINEIITFEPHQREKQVIVEIVNDNKWE	2284.15	00013669-RB;00013669-RA	411	429	3		2445500	2445500	0	1223	1
2077	KGENEIPGLTDNTIPR	IVDSNLSVLALVIVKKGENEIPGLTDNTIP	GENEIPGLTDNTIPRRLGPKRASKIRKLFN	1752.9	00013789-RA;00013789-RB	116	131	3	1	5042500	4852800	189670	1235	1
2078	KGGGFATVSSSYK	GGADAGGGGKGGRGKKGGGFATVSSSYKEQ	GKKGGGFATVSSSYKEQLNNLMTTLRSTQP	1287.65	00001002-RF;00001002-RC;00001002-RE;00001002-RI;00001002-RD;00001002-RA;00001002-RB;00001002-RK;00001002-RG;00001002-RH	925	937	2		24991000	24991000	0	119;118	2
2079	KGLDPEALTGKYPPK	LKERQKQQLRHKALKKGLDPEALTGKYPPK	KGLDPEALTGKYPPKIQVASKYERRVDTRS	1612.88	00007084-RB;00007084-RA;00007084-RC	249	263	4	1	6114500	6042300	72183	620	1
2080	KGLVDYESGMEVK	ESSCSEDVLKSYSHRKGLVDYESGMEVKLG	HRKGLVDYESGMEVKLGLLAKIMGSATALA	1453.71	00010860-RA	2083	2095	4	3	56651000	51691000	4960100	978	3
2081	KGLYVGNIPQTADPR	EGNPDSFSRVWRKEKKGLYVGNIPQTADPR	KGLYVGNIPQTADPRISHLANGTLEIRQVQ	1627.87	00003405-RA	100	114	6		21137000	21137000	0	320	2
2082	KGQSLILMPNR	MGTVVMGKVESGEMKKGQSLILMPNRVKLK	GEMKKGQSLILMPNRVKLKGIEEEDVSPGF	1255.71	00004949-RA	408	418	1		1691900	1691900	0	434	1
2083	KGSITSVQAIYVPADDLTDPAPATTFAHLDATTVLSR	ATDMGTMQERITTTKKGSITSVQAIYVPAD	ATTFAHLDATTVLSRAIAELGIYPAVDPLD	3841.97	00006766-RA	346	382	1		4068300	4068300	0	588	2
2084	KGTLEDQVVQTNPVLEAFGNAK	TVGASSKKPTAEESKKGTLEDQVVQTNPVL	VVQTNPVLEAFGNAKTVRNDNSSRFGKFIR	2357.22	00001002-RF;00001002-RC;00001002-RE;00001002-RI;00001002-RD;00001002-RJ;00001002-RK;00001002-RL;00001002-RG;00001002-RH	214	235	1		80927000	80927000	0	119;118	1
2085	KGVNLPGIPVDLPAVSEK	YVSCSIENGGMLGSRKGVNLPGIPVDLPAV	NLPGIPVDLPAVSEKDKGDLQFGVEQGVDM	1832.04	00012253-RC;00012253-RB;00012253-RA	212	229	3		5238300	5238300	0	1119	1
2086	KGVQSSTEALHTISSTASQQK	ITSSSKDANNTILHRKGVQSSTEALHTISS	TEALHTISSTASQQKKSIQHIDLSQTSHQE	2187.11	00004555-RA	3132	3152	2		8747100	8747100	0	408	1
2087	KGYNLPMPK	LDALYGAWRKKSALKKGYNLPMPKMANTDL	KKSALKKGYNLPMPKMANTDLSRLLKADEI	1046.56	00008269-RA	195	203	2	1	8579500	4351600	4227900	732	1
2088	KHEAIETDILAYEER	DNFGFDLAAVEAAAKKHEAIETDILAYEER	KHEAIETDILAYEERVQAVVTVSQELEAEN	1815.9	00001873-RA	530	544	1		1300100	1300100	0	186	1
2089	KHLEINPDHPIMNTLR	QALRDTSTMGYMAAKKHLEINPDHPIMNTL	HLEINPDHPIMNTLRQKADADKNDKAVKDL	1927.01	00010374-RA	620	635	2		2917700	2917700	0	932	1
2090	KHVVFDFTSR	ASFSDRHTITVQHAKKHVVFDFTSRVIDFF	VQHAKKHVVFDFTSRVIDFFTIQATGDQKG	1234.65	00004901-RA	307	316	1		0	0	0	431	1
2091	KIDSDLEGHPTPR	AEAGLFPVADLQNLRKIDSDLEGHPTPRLN	LRKIDSDLEGHPTPRLNFIDVGTGSLGQGV	1463.74	00011398-RA	102	114	2		79138000	79138000	0	1029	2
2092	KIEGKVDLTK	KVNGAFHVNIVKTGRKIEGKVDLTKSQSQV	VKTGRKIEGKVDLTKSQSQVKGTGELLWDA	1129.67	00010860-RA	1472	1481	2	4	218330000	195670000	22667000	978	2
2093	KIHIETDTTISGK	GTGELLWDAQKDPSKKIHIETDTTISGKTI	SKKIHIETDTTISGKTIDSKNTLQVQEHKG	1441.78	00010860-RA	1503	1515	2		31468000	31468000	0	978	2
2094	KINLGVGAYR	ILGVTEAFKRDTNPKKINLGVGAYRDDNGK	DTNPKKINLGVGAYRDDNGKPYVLPSVLKA	1089.63	00003780-RA	64	73		2	1644900	0	1644900	345	1
2095	KIPTTLGAGSASTPAAAK	KSFSADEKKKFTGEKKIPTTLGAGSASTPA	TTLGAGSASTPAAAKPAKADDDDDVDLFGS	1640.91	00005987-RA	76	93	1		0	0	0	516	1
2096	KIQTIENELDTTQEQLMQVNAK	LRAEKAEEEARALQKKIQTIENELDTTQEQ	ELDTTQEQLMQVNAKLEEKDKALQNVSTLL	2573.3	00013720-RA	49	70	1		2802000	2802000	0	1226	1
2097	KISSVQTIIPALELANAQR	AKVEFKDCLLLLSEKKISSVQTIIPALELA	VQTIIPALELANAQRKPLVIVAEDVDGEAL	2051.17	00009259-RB;00009259-RA	248	266	2		31390000	31390000	0	834	1
2098	KKEAFQFR	QLKAPLLERQKALEKKKEAFQFRRDVEDEK	RQKALEKKKEAFQFRRDVEDEKLWIAEKTP	1052.58	00001872-RA	90	97	2		10494000	10494000	0	185	1
2099	KKEEAPAPEPEPAPAPEPEPAPSK	______________________________	PEPAPAPEPEPAPSKASTKASSRGSKKSAK	2492.24	00008346-RB;00008346-RA	11	34	1	1	363290000	357360000	5929500	742	1
2100	KKLEADINELEIALDHANK	LEAEAKGKAEALRMKKKLEADINELEIALD	ADINELEIALDHANKANAEAQKNIKRYQAQ	2163.15	00001002-RF;00001002-RC;00001002-RE;00001002-RI;00001002-RD;00001002-RJ;00001002-RA;00001002-RB;00001002-RG;00001002-RH	1900	1918	1		25378000	25378000	0	119;118	1
2101	KKYEPILEYK	YSLKAGAHVTADGNKKKYEPILEYKYPEAA	ADGNKKKYEPILEYKYPEAAKSERSWIGRK	1309.73	00010860-RA	1089	1098	4		8661300	8661300	0	978	1
2102	KLAFVEDELEVAEDR	MLAEDADSKSEEVSRKLAFVEDELEVAEDR	KLAFVEDELEVAEDRVKSGDSKIMELEEEL	1761.88	00012685-RF;00012685-RE;00012685-RD;00012685-RC;00012685-RB	168	182	1		3041100	3041100	0	1149	1
2103	KLAMVEADLER	FLAEEADKKYDEVARKLAMVEADLERAEER	EVARKLAMVEADLERAEERAEAGESKIVEL	1273.67	00013722-RB;00013722-RA;00013722-RC;00013722-RF	136	146	1	1	3560800	2195700	1365000	1228;1227;1229;1230	1
2104	KLAVNMVPFPR	TTCLRFPGQLNADLRKLAVNMVPFPRLHFF	ADLRKLAVNMVPFPRLHFFMPGFAPLTSRG	1270.72	00004177-RC;00004177-RB;00004177-RA;00007599-RA;CON__ENSEMBL:ENSBTAP00000025008;00009401-RA;00010583-RA;00010583-RB;00010841-RA;00011178-RA	252	262	10	5	94685000	93184000	1501300	1009;657;374;954;849;977	9
2105	KLDFGEVNYR	NLWLLTDRLPKHIYKKLDFGEVNYRIFKGH	KHIYKKLDFGEVNYRIFKGHIPDLVKGTVC	1239.62	00012132-RC;00012132-RB;00012132-RD	384	393	6	4	131690000	115180000	16514000	1106	3
2106	KLEADINELEIALDHANK	EAEAKGKAEALRMKKKLEADINELEIALDH	ADINELEIALDHANKANAEAQKNIKRYQAQ	2035.06	00001002-RF;00001002-RC;00001002-RE;00001002-RI;00001002-RD;00001002-RJ;00001002-RA;00001002-RB;00001002-RG;00001002-RH	1901	1918	1		14620000	14620000	0	119;118	1
2107	KLEADINELEIALDHANKANAEAQK	EAEAKGKAEALRMKKKLEADINELEIALDH	IALDHANKANAEAQKNIKRYQAQLKDVQTA	2747.41	00001002-RF;00001002-RC;00001002-RE;00001002-RI;00001002-RD;00001002-RJ;00001002-RA;00001002-RB;00001002-RG;00001002-RH	1901	1925	1		94495000	94495000	0	119;118	2
2108	KLEQEVSGLKK	QQEEDARNQLFQQKKKLEQEVSGLKKDIED	QQKKKLEQEVSGLKKDIEDLELAVQKTDQD	1257.73	00001002-RF;00001002-RC;00001002-RE;00001002-RI;00001002-RD;00001002-RJ;00001002-RA;00001002-RB;00001002-RG;00001002-RH	1226	1236	1		17483000	17483000	0	119;118	0
2109	KLGTFFTDAPATGHTSTDVLAENAR	NGHQEKAIKTIISGRKLGTFFTDAPATGHT	ATGHTSTDVLAENARAGSRKLQALSPSDRA	2619.29	00001053-RA	323	347	2		2858800	2858800	0	125	1
2110	KLIEVDVVPLLLNCILNSEELK	VTLGSLAKGTDSHVRKLIEVDVVPLLLNCI	VPLLLNCILNSEELKLTEACLRCVCSVFRH	2550.43	00002965-RA	93	114	1		2765200	2765200	0	279	1
2111	KLKIEGVDLK	LKFDKLFIATGAQPRKLKIEGVDLKNVFTL	GAQPRKLKIEGVDLKNVFTLRNIENTMSLN	1141.71	00009388-RA;00009388-RB;00009388-RC	244	253	2	1	7821700	7606100	215630	847	0
2112	KLLVGSDDYGR	FFRDIADEESWIKEKKLLVGSDDYGRDLTG	IKEKKLLVGSDDYGRDLTGVQNLKKKHKRL	1221.64	00008600-RA	1729	1739	1	1	16162000	9529800	6631800	764	1
2113	KLLVGSDDYGRDLTGVQNLK	FFRDIADEESWIKEKKLLVGSDDYGRDLTG	SDDYGRDLTGVQNLKKKHKRLEAELASHEP	2190.16	00008600-RA	1729	1748	2		10174000	10174000	0	764	1
2114	KLNVDVFSQPQDPR	DAAAEGKWKKVAEDKKLNVDVFSQPQDPRL	KKLNVDVFSQPQDPRLLLLFDKKGTIAGIR	1641.85	00004401-RA	59	72	2	3	21209000	5205600	16003000	399	1
2115	KLQLEATHIEAK	QNLPAPVKRRIKALKKLQLEATHIEAKFYE	ALKKLQLEATHIEAKFYEEVHELECKYHQL	1379.78	00007164-RA	68	79	2		5031100	5031100	0	627	1
2116	KLQTENVDASQE	KLYTLVTYVPVASFKKLQTENVDASQE___	SFKKLQTENVDASQE_______________	1360.65	00007031-RA	113	124	5	2	86751000	81662000	5088900	614	1
2117	KLSVNTIPGIEEVNMIKDDGTVIHFNNPK	ATAATDDKKLQSSLKKLSVNTIPGIEEVNM	MIKDDGTVIHFNNPKAQASLAANTFAITGH	3221.68	00008215-RA	45	73	1		5064400	5064400	0	727	1
2118	KLTQVEQDLETNK	ARADKVLEDVRELAKKLTQVEQDLETNKKA	AKKLTQVEQDLETNKKALEQANKDLEEKEK	1544.8	00012685-RF;00012685-RE;00012685-RD;00012685-RC;00012685-RB;00012685-RA	49	61	2	1	4117600	2477600	1640000	1149	1
2119	KLTQVEQDLETNKK	ARADKVLEDVRELAKKLTQVEQDLETNKKA	KKLTQVEQDLETNKKALEQANKDLEEKEKQ	1672.9	00012685-RF;00012685-RE;00012685-RD;00012685-RC;00012685-RB;00012685-RA	49	62	1		24319000	24319000	0	1149	1
2120	KLTTTLQEK	GIVKNESEHLAYEIKKLTTTLQEKIAVGEH	LAYEIKKLTTTLQEKIAVGEHKPEIKEAVT	1060.61	00010138-RA	76	84	1	3	153320000	74598000	78726000	915	2
2121	KMEEDVALAEDTNSK	QKLQLEKVQCDARLKKMEEDVALAEDTNSK	KMEEDVALAEDTNSKLVKEKKVLEERAADL	1678.77	00004979-RA	896	910	1		9885800	9885800	0	436	1
2122	KMEEDVALAEDTNSKLVK	QKLQLEKVQCDARLKKMEEDVALAEDTNSK	EDVALAEDTNSKLVKEKKVLEERAADLAQT	2019.02	00004979-RA	896	913	1		4624800	4624800	0	436	1
2123	KMQLGGYYLK	HFNLPTPPDIVTFSKKMQLGGYYLKSEFVP	VTFSKKMQLGGYYLKSEFVPPQAYRVFNTW	1199.64	00000129-RA	330	339	2		1557500	1557500	0	46	1
2124	KNFMQVVANK	VFSSSNFVKGKPQLRKNFMQVVANKLTEEL	KPQLRKNFMQVVANKLTEELTSVELREECK	1177.63	00010860-RA	3317	3326	5	1	68592000	68477000	115160	978	2
2127	KNILFSGTNVAAGK	HTDPVPDPRAVNQDKKNILFSGTNVAAGKA	KKNILFSGTNVAAGKARGVVMGTGLNTAIG	1418.79	00000880-RB;00000880-RC;00000880-RA	202	215	4		5057900	5057900	0	108	1
2128	KNPDVGKLLDQVK	QVQQQVNATVEDLAKKNPDVGKLLDQVKTA	AKKNPDVGKLLDQVKTAYPKLVDATQKVQK	1452.83	00011775-RA	116	128	1	3	7185400	3860200	3325200	1072	1
2129	KPDTIDVQQMK	LALCMGNHELYMRRRKPDTIDVQQMKAQAR	MRRRKPDTIDVQQMKAQAREEKQAKQLQRE	1301.66	00007270-RA	298	308	1		27849000	27849000	0	634	1
2130	KPEMSSLTQLK	______________________________	PVAKKPEMSSLTQLKNLTTVVADTGDFEAM	1260.67	00006798-RA	8	18	2	4	55221000	21741000	33480000	593	2
2131	KPIGEQYIDFDKFQK	CEAHMIYDSLDVRPRKPIGEQYIDFDKFQK	KPIGEQYIDFDKFQKTGAPVPLSDRPIISR	1854.95	00004144-RA	1999	2013	2		15812000	15812000	0	370	1
2132	KPINLGPPGR	LAPVITPFDQQSILRKPINLGPPGRQGSYF	QSILRKPINLGPPGRQGSYFAIGNNNYFKR	1047.62	00011529-RA	117	126	3	2	374830000	26663000	348170000	1045	3
2133	KQGGLGDMKIPLLADK	TDSHFSHLAWINTPRKQGGLGDMKIPLLAD	QGGLGDMKIPLLADKSAKVAKAYGVYNEET	1682.94	00011992-RA	126	141	1	2	4876500	3576500	1300000	1089	0
2135	KQQILLATQLVK	NDMKEQHVIETLRSKKQQILLATQLVKMIL	RSKKQQILLATQLVKMILKIDDIRSPNDSM	1381.87	00011307-RA	515	526	3	1	16921000	16661000	260170	1019	1
2137	KQVYLAGAYPYVAAPVAK	ALAAVAAAVDNARVKKQVYLAGAYPYVAAP	YLAGAYPYVAAPVAKAVLPPAKPLVDDGSW	1908.05	00001191-RA;00001190-RA	44	61	1		7927200	7927200	0	140	1
2138	KRFPIDQR	DKEAAKQFLGNIISKKRFPIDQRKFSQNYE	LGNIISKKRFPIDQRKFSQNYEVSYSLDAI	1058.6	00010860-RA	602	609	3	3	380750000	340600000	40151000	978	2
2139	KRLDAFGFNPIVIDGHDVEELAK	QSDPTALQHDMETYRKRLDAFGFNPIVIDG	NPIVIDGHDVEELAKAFHEAATTKNRPTAI	2582.35	00011398-RA	204	226	1		19552000	19552000	0	1029	1
2140	KSAEFLLQLLK	AQAKQWGTTQGRWPKKSAEFLLQLLKNAES	RWPKKSAEFLLQLLKNAESNADYKGLDVDR	1288.78	00012591-RA	48	58	2		3812400	3812400	0	1144	1
2141	KSDIYVSLVSHTHQVAAK	ALSTQIIIPQKQVNRKSDIYVSLVSHTHQV	IYVSLVSHTHQVAAKGWFVAMVSTTVETDN	1982.06	00005163-RA	328	345	1		3126500	3126500	0	447	1
2142	KSDQEKITLNEAAFR	SNTPIREMLSEQTAKKSDQEKITLNEAAFR	KSDQEKITLNEAAFRWQLNEDQMATDKLSD	1748.91	00006798-RA	280	294	1	2	4868900	3668300	1200500	593	1
2143	KSGVGNVFIK	RPIRIMWSQRDPSLRKSGVGNVFIKNLDKS	DPSLRKSGVGNVFIKNLDKSIDNKAMYDTF	1047.61	00006558-RA	97	106	5		4905200	4905200	0	565	1
2144	KSLAVYGNISHAPYLDEIAK	AADVQNAARKIASGKKSLAVYGNISHAPYL	YGNISHAPYLDEIAK_______________	2188.15	00010904-RA	418	437	1	1	3782200	2677000	1105200	981	1
2145	KSSNTEIIGGGQYDK	DKAFARISGYIDYAKKSSNTEIIGGGQYDK	KSSNTEIIGGGQYDKSKGYFIQPTIIETKD	1595.78	00006390-RA	414	428	2		11143000	11143000	0	554	1
2146	KSSPLQSWADLK	EYEDDHKISAIAVVKKSSPLQSWADLKGHK	VVKKSSPLQSWADLKGHKACFANVGEAAGW	1358.72	00000756-RB;00000756-RA	461	472	6	2	36749000	25328000	11421000	97	2
2147	KSYQSFQGIPYAKPPLGELR	LGKIKGLIKTSSLAKKSYQSFQGIPYAKPP	FQGIPYAKPPLGELRFKPPQPFGPWEGVRD	2278.21	00007018-RA;00007016-RA	27	46	3	1	28980000	28872000	107890	613	0
2148	KTDMNLSSAQIER	KDQSKGKGPNFTINRKTDMNLSSAQIERNK	NRKTDMNLSSAQIERNKTKEQLEEEKKISL	1491.74	00007084-RB;00007084-RA;00007084-RC	155	167	6	1	275840000	275750000	86109	620	6
2149	KTLEEEAQVHEAQMTETR	QELRTKREQELATLKKTLEEEAQVHEAQMT	EEEAQVHEAQMTETRHKHTQELTAVNEQLE	2129.01	00004979-RA	1095	1112	1		6890400	6890400	0	436	1
2150	KTVTAMDVVYALK	NVIRDAVTYTEHAKRKTVTAMDVVYALKRQ	KRKTVTAMDVVYALKRQGRTLYGFGVDKQN	1437.79	00006290-RA;00006292-RA;00006279-RA	80	92	3	2	39384000	35842000	3542700	550;549	2
2151	KVAVLDFVTPTPR	SGGLACAKEAVSYGKKVAVLDFVTPTPRGT	GKKVAVLDFVTPTPRGTTWGLGGTCVNVGC	1441.83	00000136-RA;00000136-RB	59	71	3	2	16991000	16424000	566730	47	2
2152	KVDSLTNQFVVEATPANIEQAR	EYFSSWESQHMEKIKKVDSLTNQFVVEATP	QFVVEATPANIEQARTFMEDYSDLGSTNII	2429.26	00010932-RA	403	424	1		2455200	2455200	0	984	1
2153	KVEEIVDENHIK	GFSSSCTTIGLSCLRKVEEIVDENHIKNHE	CLRKVEEIVDENHIKNHEYVVLPMKLPNKC	1451.76	00011525-RA	286	297		2	102100000	0	102100000	1042	3
2154	KVELPIVPK	KDQFGKEGKYQVILKKVELPIVPKQPCVEA	YQVILKKVELPIVPKQPCVEALRKTRLGPR	1021.65	00007866-RA	355	363	3	3	10435000	7590100	2845200	693	1
2155	KVHVIFSYK	YEIMFGPDICGPGTKKVHVIFSYKGENLLI	CGPGTKKVHVIFSYKGENLLINKDIRCKDD	1119.64	00010068-RA	141	149	5	1	20037000	19602000	435050	908	1
2156	KVLDKDSGEVSLTATGK	SNVPEHGKFQVDYQRKVLDKDSGEVSLTAT	LDKDSGEVSLTATGKDKKLVYQGKYSKNPK	1746.94	00010860-RA	1852	1868	5		25252000	25252000	0	978	2
2157	KVLGLFLLILVAGGYANPALK	______________________________	LLILVAGGYANPALKEMFHWKQLDFHYPDE	2169.33	00012132-RC;00012132-RB;00012132-RD;00012132-RA	2	22	1		159310	159310	0	1106	1
[truncated: 2,226 more rows]
