# Supplementary material for: Combined Transcriptome and Proteome Analysis of the Protein Composition of the Brochosomes of the Leafhopper Nephotettix cincticeps
Source: Insects. 2023 Sep 26;14(10):784. doi: 10.3390/insects14100784 (PMC10607721; doi:10.3390/insects14100784)
Supplement: Supplementary file 1 [file insects-14-00784-s001.zip › Supplementary table S6. The protein composition of the brochosome of N. cincticeps identified by LC¿CMSMS.xlsx]

## Sheet: S5 protein
Supplementary table S6. The protein composition of the brochosome of N. cincticeps identified by LC–MS/MS
Protein IDs	Annt	Peptides BS-1	Peptides BS-2	Mol. weight [kDa]	Sequence length	Q-value	Score	Sequence coverage BS-1 [%]	Sequence coverage BS-2 [%]	Intensity BS-1	Intensity BS-2	MS/MS count	Peptide sequences
00000010-RA	sod1 Superoxide dismutase [Cu-Zn]	1	2	33.212	318	0	11.695	3.8	6.3	1200600	2813800	2	GGDQESLK;HGFHIHTLGDLR
00000032-RA	Ssrp FACT complex subunit Ssrp1	1	0	84.096	753	0.007772	6.0355	1.5	0	1873800	0	1	AAAGFLYPLER
00000061-RA	ran-4 Probable nuclear transport factor 2	2	1	14.765	130	0	14.501	14.6	6.2	26060000	1464400	1	ALNPAYEAIGK;LNSLTFQK
00000070-RC	Apeh Acylamino-acid-releasing enzyme	3	1	67.513	612	0	25.098	6.2	2.6	17871000	437490	4	AQQIEQLVAK;GSTGLGQAGVELLPGR;TVSQFPGLTSAR
00000090-RA	ilf2 Interleukin enhancer-binding factor 2 homolog	3	0	44.283	400	0	23.001	10.2	0	11356000	0	4	QALPINVAYRR;VKPLPAGSEEAFTQALLKR;VLVATVQYNLR
00000105-RA	Rpn10 26S proteasome non-ATPase regulatory subunit 4	3	1	41.733	381	0	22.447	8.4	3.7	56483000	245540	4	IVAFVGSPVEQEEK;IVAFVGSPVEQEEKELVK;SNPENNVGLLTLAK
00000123-RA	NcSP22 NcSP22 protein	1	1	44.568	401	0	24.795	5.2	5.2	6699900	561520	1	SNPNEETRNYVYGVGNEHQLR
00000129-RA	ABAT 4-aminobutyrate aminotransferase, mitochondrial	4	3	52.367	473	0	37.568	12.7	6.6	19180000	3880200	4	AGKPVAGIVIEPIQSEGGDHHASPEFFQR;GTFIAINAPSTK;QLFSQLEK;TLGVLSTTHSK
00000136-RA	Trxr-1 Thioredoxin reductase 1, mitochondrial	6	4	56.79	519	0	40.003	11.6	10.6	147050000	1985400	12	EYGWEINNPEK;KVAVLDFVTPTPR;QEQTNVAHIYAVGDVLHK;RPELTPVAVQAGK;RPELTPVAVQAGKLLASR;VAVLDFVTPTPR
00000142-RC	CLIP-190 Restin homolog	2	0	174.4	1535	0	12.15	2.6	0	3764400	0	2	APLSEGAEDHSFLPTSPPSRPPSSAGNR;LLTQGTNVSPVK
00000145-RA	dre4 FACT complex subunit spt16	1	0	128.27	1140	0	6.9983	1.1	0	1618100	0	1	SNIVLDKDAFFR
00000149-RA	RtcB RNA-splicing ligase RtcB homolog	1	0	50.38	460	0	7.7988	3	0	5066900	0	2	QIANVAALPGIVGR
00000174-RA	Phgdh D-3-phosphoglycerate dehydrogenase	1	1	57.177	534	0	8.088	2.8	2.8	4008100	206350	1	AGTGVDNIDIAAATR
00000199-RA	PSMB6 Proteasome subunit beta type-6	1	1	24.289	226	0	12.486	5.3	5.3	30822000	12933000	3	LGVIANGNPIQR
00000218-RA	SAFB2 Scaffold attachment factor B2	2	1	99.483	878	0	12.138	3.2	1.4	5376500	68417	2	NLWVSGLATTTR;TSVNSSSFRDDSLSSR
00000228-RB	PPAF2 Phenoloxidase-activating factor 2	1	1	43.566	399	0.0036832	6.2527	2.8	2.8	1342200	45546	1	RDHLIGDISLK
00000229-RA	Venom serine protease Bi-VSP	1	1	41.003	382	0.0045126	6.1844	3.1	3.1	1604100	1705000	1	ETGSTTLLNEAR
00000246-RB	AnxB9 Annexin B9	6	1	35.693	321	0	59.754	23.7	2.8	33124000	4655700	7	EAEGSLEAGYLTIVK;FFAEQLEDAMAGFGTKDR;LYDTDLEDDLKSDTSGHFK;LYDTDLEDDLKSDTSGHFKK;LYEKPLEER;SEIDLGDIKEEYFK
00000258-RB	Znf207 BUB3-interacting and GLEBS motif-containing protein ZNF207	1	0	43.141	406	0.00095329	6.4017	3	0	1829800	0	1	VNLINTVGASSK
00000278-RA	SQOR Sulfide:quinone oxidoreductase, mitochondrial	2	0	48.613	440	0	15.741	5.9	0	2293900	0	3	DSVSEFRPEDNK;VVYNTSLPNIFGVK
00000280-RA	g.37027 ATP synthase subunit e, mitochondrial	1	1	8.9964	77	0	6.5486	19.5	19.5	2685900	781970	1	PTVFKPAVDVSPLIR
00000289-RA	Rpt2 26S proteasome regulatory subunit 4	6	1	49.275	440	0	85.519	12.5	2.7	197080000	1266000	8	AVANQTSATFLR;IETLDPALIRPGR;IETLDPALIRPGRIDR;IFNIHTSR;KIEFPLPDEK;KYEPPIPTR
00000295-RA	Ester hydrolase C11orf54 homolog	1	1	34.748	319	0	7.4674	4.4	4.4	1960400	95380	1	AIGVGGAFLVTNSK
00000326-RA	SRP72 Signal recognition particle subunit SRP72	3	0	72.795	647	0	17.49	5.4	0	7814200	0	3	GTQGAATGASDQYDITK;LNQIQDAFK;LSSNLFLEK
00000364-RA	PPO1 Phenoloxidase 1	41	26	80.927	699	0	323.31	54.9	36.5	3.2637e+09	555360000	106	AKEETTIVQDAGSR;AKEETTIVQDAGSRMPLVIPR;DNKYPDKR;DYTASDLEEEHR;DYTASDLEEEHRVAYFR;EETTIVQDAGSR;EHLLLLFERPLEPVFIPK;EIKIPDLSLPMQLGR;FDIQDMER;FGNETKER;FLYGDLHNIGHVAISLSHDPDAR;FSNNLAR;FTHLQHIPFTYR;FTHLQHIPFTYRISVQNSGQQR;FYQAIHTGSVVTADGR;GDQQVFDVPENYLIDR;GLDFTPR;GLPFLFRDQK;HLDRTVTPK;IFLAPKFDER;IPDLSLPMQLGR;ISVQNSGQQR;LDSLVSSR;LLNWRDPIPEGYFPK;LLNWRDPIPEGYFPKLDSLVSSR;LNFNGVTISSAVVK;MPLVIPR;NSNTILSDVNR;NVPVPS…
00000375-RA	AAEL006169 Lysosomal aspartic protease	1	1	46.16	406	0.0077922	6.0367	2.7	2.7	769300	681240	1	ADGADFNIDNR
00000407-RA	RPL23A 60S ribosomal protein L23a	3	1	34.99	342	0	71.345	7.3	2.9	41036000	703530	5	AAKPAAAAGGKPAAK;PAAAAGGKPAAK;VNTLIRPDGK
00000408-RA	NADPH--cytochrome P450 reductase	2	0	78.802	694	0	12.355	3.2	0	4567800	0	2	MTHEQALAYVK;NPYLAPVKVNR
00000409-RA	Esterase FE4	4	3	62.353	550	0	6.6408	7.1	5.3	1747800	609190	1	FAEPPTGDNR;MEDGLPYPQR;TLTGIYAEFAK;TTWQPLQK
00000410-RA	Esterase FE4	9	6	62.462	551	0	55.416	14.7	10.3	53040000	8242900	10	EAFLLDDPVELIK;FAEPPTGDNR;FAQVPHITGFTR;HGGREAFLLDDPVELIK;LSADDIISATTK;MENGLPYPQR;RLSADDIISATTK;TLTGIYAEFAK;TTWQPLQK
00000428-RA	yegX Uncharacterized protein YegX	7	10	23.701	212	0	323.31	33.5	38.2	55584000	532700000	17	AQGIQGGAYHYLR;GSHAVQDQVK;GYSLWQYTDK;GYSLWQYTDKGR;KDQPLVPNTWK;SHDFSKYK;SKGYSLWQYTDK;VDGINGNVDMSR;VDGINGNVDMSRF;VKQAGVTLAIAK
00000434-RA	Troponin C, isoallergen Bla g 6.0301	1	0	16.215	140	0	6.8744	10	0	4579000	0	2	SGSIPTDMVADILR
00000450-RA	Cuticle protein 76	3	2	17.003	166	0	15.362	42.8	16.9	18761000	0	1	TIDTPYSSVSKSDVR;TPGNLGQVSTYTK;VSNPGYATYAAPAYAHAPVAYASPAYAAPAYHAPAAYAAAPVK
00000451-RA	Cuticle protein 76	3	2	18.428	183	0	323.31	32.8	15.3	345570000	21542000	7	TIDTPYSSVSKSDVR;TPGNLGQVSTYTK;VSNPGYATYAAPAYAHAPVAYAAPAYAAPVVK
00000453-RA	Cuticle protein 76	3	2	16.642	166	0	10.994	39.2	16.9	65839000	0	1	TIDTPYSSVSKSDVR;TPGNLGQVSTYTK;VSNPGYATYAAPAYAPAAYAAPAYAHAPVAYAAPVAK
00000454-RA	LPCP-23 Cuticle protein LPCP-23	3	0	18.03	180	0	60.463	21.7	0	81323000	0	5	AVDTAFSSVRK;PLAYAAPAYAPAVAK;SLDGNSVVSQYSK
00000472-RA	Venom serine carboxypeptidase	2	1	51.294	446	0	16.233	10.1	3.4	38458000	3871700	3	GAIPTGLGEPLLVSPLLEQNKVEEAQLQSK;TLKPDPYESLIITPR
00000486-RA	ATPsynCF6 ATP synthase-coupling factor 6, mitochondrial	3	2	11.27	102	0	19.512	34.3	20.6	13873000	2463700	3	ASDPIQQLFLDKIR;FPDFKFPDVK;TLVDPTPEIKK
00000497-RA	Mal-B1 Maltase 1	4	1	68.05	604	0	23.734	7.8	1.7	19046000	161870	5	AVAVFSFVPK;SIKPTYGTLDDVK;TKVESNEVSLPGR;TPYLIEDKDLR
00000499-RA	LRP2 Low-density lipoprotein receptor-related protein 2	1	2	133.29	1176	0	12.89	1.2	2.3	1282300	1695900	3	AIVTSSIEETSPYR;NVEDEAAFQTPIK
00000502-RA	EbpIII Ejaculatory bulb-specific protein 3	2	0	14.832	129	0	12.427	10.9	0	8224200	0	2	ILSYLFQHK;INADKILSYLFQHK
00000513-RA	NT5C2 Cytosolic purine 5-nucleotidase	4	3	60.253	519	0	24.968	8.3	6.7	11765000	943180	4	FLQLDESR;IFLLTNSDYR;KPLFFGEGTILR;SQSLIHVRPEIPR
00000541-RA	Hsc70-5 Heat shock 70 kDa protein cognate 5	11	7	75.453	690	0	195.12	17.7	11.2	135700000	9753500	14	ATNGDAWITGSDGK;DAGQISGLNVLR;LKELISQVR;LVGMPAKR;MKETADSYLGTNVK;NAEQFAQQDK;NAVITVPAYFNDSQR;QATKDAGQISGLNVLR;QAVTNSANTFYATK;STSELQQASLK;VQQTVQELFGR
00000546-RA	g.17088 Uncharacterized protein	4	2	21.496	209	0	113.34	22	12.4	150450000	3827100	5	ATGEAEAGIGSVLGK;EAETLVQQQVK;EATGKATGEAEAGIGSVLGK;NLTSQVEDVVEKTKK
00000569-RA	prmt1 Protein arginine N-methyltransferase 1	1	1	41.91	362	0.0090684	5.9011	3.9	3.9	1586400	89964	1	IAISEPLVDVVDPK
00000571-RB	Mitofilin MICOS complex subunit Mic60	2	1	75.789	672	0	11.557	3.6	1.9	9667200	266420	1	VAGVPEGGASLPK;VKELTSEEITK
00000582-RA	Cuticle protein 2	3	1	17.271	168	0	26.444	19	5.4	639670000	65409	3	AAHFAEHAK;AAHFAEVAKAKAIA;AAHFAEYNK
00000583-RA	g.5638 Uncharacterized protein	1	0	16.074	159	0	71.936	8.8	0	14315000	0	1	VAHFAEVAKAQAQA
00000584-RA	g.24960 Uncharacterized protein	2	1	16.213	157	0	20.013	22.9	5.7	51986000	0	1	AAHFAEHAK;AGGVVPYTPVVTPEGYLADTPEVAAAK
00000585-RA	Cuticle protein 2	3	2	20.666	205	0	163.02	28.3	8.8	207180000	16741000	6	AAHLSEVAK;AAHLSLVAK;AGGHYAAPYAAPYAAPYAAPYAAPYAGAGYAGHYDDGSYK
00000589-RA	g.8105 Uncharacterized protein	1	1	12.45	123	0	48.739	24.4	24.4	6551900	83735000	2	VAHGAALASAPAGYAPAHSYAPAHEGPQPK
00000590-RA	g.26081 Uncharacterized protein	1	0	18.655	183	0	11.211	19.1	0	7456800	0	1	AAHLTAVAAQGGATHNYAHGYGHAYPYYGHGYYHH
00000651-RA	GST1 Glutathione S-transferase 1	0	1	25.005	219	0.0084104	5.9731	0	3.7	0	14090000	1	LFNEKLGK
00000660-RA	g.34800 LRRCT domain-containing protein	2	1	54.806	485	0	28.159	5.4	2.3	13981000	516080	2	GLTQLDLSQNR;LGDNNLHEIPSEALR
00000666-RA	RpL10 60S ribosomal protein L10	3	3	27.245	236	0	80.378	11	11	56962000	6120100	5	ASVIEALRR;IGQPIMSVR;LHPFHVIR
00000705-RA	Skeletor Protein Skeletor, isoforms B/C	1	0	67.554	600	0.00978	5.8572	1.7	0	6863700	0	1	HNFGHVNIPK
00000709-RA	cat2 4-hydroxybutyrate coenzyme A transferase	3	3	52.68	486	0	18.606	7.4	7.4	17670000	1704700	6	IISSFLIGPK;IVPVIKPGAGVVTTR;SLSFFMAGNVR
00000711-RA	Vha55 V-type proton ATPase subunit B	9	3	55.556	500	0	182.47	21.2	5.4	781900000	2385300	13	AVVQVFEGTSGIDAK;FEKNFISQGNYENR;IPAATLAEFYPR;QALKEHVLAVSR;QIYPPINVLPSLSR;RIPAATLAEFYPR;SGQVLEVSGSK;TVSGVNGPLVILDEVK;VFNGSGKPIDK
00000733-RA	Klp98A Kinesin-like protein Klp98A	1	0	142.51	1262	0	6.561	0.9	0	0	0	1	FLYNKMKHHDK
00000756-RB	Transferrin	26	22	73.399	665	0	307.87	30.7	24.5	1.8751e+09	1118000000	75	AKYVDVIER;AKYVDVIERDVLEPR;DLDIKNMEQLAGLK;EEYEDDHKISAIAVVK;EEYEDDHKISAIAVVKK;ENELKALSTFFSK;FFGMAYGSQPAAK;FGDSMSVFKEIR;FQVAPVLK;FQVAPVLKEEYEDDHK;FQVAPVLKEEYEDDHKISAIAVVK;GHPNVLFSNVALGLDSVHTGADPLAPHQK;GPYTPQEYLGK;IPITKLTK;ISAIAVVKK;KFFGMAYGSQPAAK;KSSPLQSWADLK;LSPRENELK;QGTVPPKVMLSR;SSPLQSWADLK;TKEEPDAEFR;TKEEPDAEFRYEAVIVVHK;TLAQDNKGPYTPQEYLGK;TLAQDNKGPYTPQEYLGKAK;WSPDPEINQR;YEAVIVVHK;YVDVIERDVLEPR
00000763-RA	g.34118 Uncharacterized protein	0	3	15.548	147	0	323.31	0	20.4	0	37329000	3	AEVHGHWER;GEANKQWDVSKDGK;NGGTVVRGEANK
00000772-RA	ZK1073.1 Uncharacterized protein ZK1073.1	7	2	40.977	368	0	95.195	21.2	5.2	52319000	2525100	8	GLSMEEYDKPNLR;GQGLLTSVTLPGVER;LSITVGDAPLQTSK;LYVNAFLNR;RLSITVGDAPLQTSK;VAHSILLFAK;YVIGLGEGAGANVLAR
00000795-RA	Cyp3a11 Cytochrome P450 3A11	2	0	57.397	512	0	17.092	5.7	0	8669300	0	2	DVTSAALSTENIK;QGVNGPTPTVPTGSWR
00000796-RA	AnxB9 Annexin B9	5	1	52.934	482	0	117.29	15.1	1.9	73947000	3212500	10	AIIQVLTNR;GTPTVRPAHPFDPKSDAEVLR;RDENYIVDHHAAVVDAQR;SEIDLEDVKR;TLEQDLASDTSGSFR
00000809-RA	NPEPL1 Probable aminopeptidase NPEPL1	4	4	39.549	367	0	142.14	12.8	12.8	70548000	3076700	10	EEAAALQSAADGIR;GIVYDSGGLSIK;GMGGIYGVGK;LHPVLIVGQLK
00000815-RB	Glutathione S-transferase	2	1	23.691	205	0	12.009	7.3	6.3	6436000	110020	2	DKIYNLPAVTNYLAK;IYNLPAVTNYLAK
00000820-RA	PGAM2 Phosphoglycerate mutase 2	6	3	28.784	255	0	40.121	26.7	13.7	40215000	5414500	8	DHQYYNAIVNDPR;FLGDEETVKK;GVGQEDIPIHK;ILIAAHGNSLR;NANLKFDVAHTSVLTR;TLAAALKGVGQEDIPIHK
00000834-RA	g.22495 Uncharacterized protein	1	0	85.147	806	0	7.962	1.7	0	4997900	0	1	QPVPQTNGPIGFEK
00000852-RA	KCP Kielin/chordin-like protein	1	0	266.23	2457	0	9.9512	0.4	0	0	0	1	VYVSAQQIPR
00000860-RA	CG1354 Obg-like ATPase 1	2	2	45.235	398	0	14.795	6	6	27659000	1128200	3	FLQDNNTTSALDK;VGIVGVPNVGK
00000877-RA	AnxB10 Annexin B10	5	2	35.949	320	0	42.646	23.4	7.2	30174000	9274500	8	EQAEALYAAGEAK;GLGTDEQTIIDILTK;LGTNEEVFNK;LVFDEYKNVSGR;TYYRPEPTVVSFNGFNAAEDGTALR
00000880-RB	SERCA Calcium-transporting ATPase sarcoplasmic/endoplasmic reticulum type	23	9	110.54	1007	0	323.31	18.6	9.1	895070000	9192700	45	AEIGIAMGSGTAVAK;AKEIVPGDVVEVSVGDKIPADIR;ARGVVMGTGLNTAIGK;EFDDLPLSEQK;EFTLEFSR;EIVPGDVVEVSVGDKIPADIR;GLTPDQIKR;GVVMGTGLNTAIGK;IDQSILTGESVSVIK;IDQSILTGESVSVIKHTDPVPDPR;IGVFTEDEDTTGK;IGVFTEDEDTTGKSYSGR;IGVFTEDEDTTGKSYSGREFDDLPLSEQK;IYSTTIRIDQSILTGESVSVIKHTDPVPDPR;KAEIGIAMGSGTAVAK;KNILFSGTNVAAGK;LDEFGEQLSK;MEDAHAK;NILFSGTNVAAGK;NKILELTR;RIGVFTEDEDTTGK;SYSGREFDDLPLSEQK;TVDEVLNYFSVDPERGLTPDQIKR
00000883-RA	Smtn Smoothelin	1	0	23.331	203	0	10.282	6.9	0	3653400	0	1	QNSAPSVGAAPLFR
00000884-RA	g.43565 Uncharacterized protein	5	1	419.67	3759	0	45.297	2.7	0.3	19564000	2111000	5	GANISDVTPGSAALVSSVEKQR;LTATTNQENQLLSVIVQHPK;NQTAPPAPSNKAPDILSRPSVFEAR;VSGASSFLDNTTK;YADIISEPEDVEVFNPKEVLR
00000906-RA	sdk Protein sidekick	1	1	235.48	2135	0	6.8674	0.7	0.7	1519500	194390	1	FITQPSGSSNIVSEGR
00000923-RB	AAEL000770 Lissencephaly-1 homolog	1	1	41.951	372	0	7.0213	3.2	3.2	1348000	331020	1	ATEGPFLVSGSR
00000946-RA	g.42227 Uncharacterized protein	2	3	33.962	297	0	19.974	8.8	14.1	7024200	6694600	4	ATLEQEYIPPLYVAR;THKDGYYDQLLIEPAK;YGEYVYLPPQR
00000947-RA	Ran GTP-binding nuclear protein Ran	1	1	24.606	214	0.0077519	6.0345	5.1	5.1	4352900	396420	1	FNVWDTAGQEK
00000978-RA	L-ascorbate oxidase	5	4	75.877	665	0	92.519	9.2	7.8	56582000	126500000	11	DFLDEPIEFLPR;DTVSITNQGYSIMR;FTVQEHK;GDTVIVDVVNEMPGR;GQEPASYLINGK;TPPQVLRPAPDVR
00000979-RA	lcc2 Laccase-2	1	1	71.827	633	0	33.329	2.1	2.1	27727000	108500000	6	TELVGNTPLAEFR
00000983-RA	Tufm Elongation factor Tu, mitochondrial	1	1	53.048	478	0.0078947	6.0582	2.3	2.3	2630900	221040	1	GQDVEFVGYGK
00000990-RA	SEC24C Protein transport protein Sec24C	1	0	118.46	1070	0	7.9391	1.4	0	1965500	0	1	QTAVPFGLVISPLAR
00000993-RA	Xpnpep2 Xaa-Pro aminopeptidase 2	1	1	52.257	465	0.0076142	5.9896	3.7	3.7	37845000	18722000	1	GGVSGSKTDGQMSVEAR
00001002-RC	Mhc Myosin heavy chain, muscle	93	20	264.45	2305	0	6.7281	34.1	10.2	1585100	0	1	ADLESQLSDTQDR;ADLESQLSDTQDRLQQEEDARNQLFQQK;AEEAYKKEVK;AIAKLEQR;AIDKIIGEWK;ALDSMQASLEAEAK;ALDSMQASLEAEAKGKAEALR;ALETQIKELQVRLDEAENNALK;ANAEAQLWR;ANALQNELEESRTLLEQADRGR;AQQELEEAEER;AQQELEEAEERADLAEQAIAK;AQQELEEAEERADLAEQAIAKFR;ARDDAREQLGISER;ATLLGKFR;DDAREQLGISERR;DHQIRNLNDEIAHQDELINKLNK;DIEDLELAVQKTDQDKATK;DLEEANIQHESTLANLR;DLEEANIQHESTLANLRK;DVQTALEEEQR;ELENELDGEQR;ELQVRLDEAENNALKGGK;ELSFQADEDRK;…
00001002-RG	Mhc Myosin heavy chain, muscle	95	21	258.34	2249	0	323.31	36.1	11.1	3.8378e+09	11239000	130	AAVDQLTREK;ADLESQLSDTQDR;ADLESQLSDTQDRLQQEEDARNQLFQQK;AEEAYKKEVK;AIAKLEQR;AIDKIIGEWK;AKAEHDRNSVLNELNNTR;ALDSMQASLEAEAK;ALDSMQASLEAEAKGKAEALR;ALETQIKELQVRLDEAENNALK;ANAEAQLWR;ANALQNELEESRTLLEQADRGR;AQQELEEAEER;AQQELEEAEERADLAEQAIAK;AQQELEEAEERADLAEQAIAKFR;ARDDAREQLGISER;ATLLGKFR;DDAREQLGISERR;DHQIRNLNDEIAHQDELINKLNK;DIEDLELAVQKTDQDKATK;DLEEANIQHESTLANLR;DLEEANIQHESTLANLRK;DVQTALEEEQR;ELENELDGEQR;E…
00001022-RA	RpS21 40S ribosomal protein S21	2	1	10.709	96	0	26.017	32.3	7.3	4958300	5688400	3	ADNILPK;DHASIQLVIADVDPTTGQAQGTSK
00001032-RA	shop Sulfite oxidase, mitochondrial	2	0	50.94	461	0	11.49	5.6	0	13887000	0	1	AVDNSYNSQPESFR;SYVLDISGVGVK
00001034-RA	KCMF1 E3 ubiquitin-protein ligase KCMF1	1	0	45.03	414	0	6.7893	3.9	0	3037200	0	2	EVVPAPPPPSYAGTAR
00001035-RA	Scsalpha1 Succinate--CoA ligase [ADP/GDP-forming] subunit alpha, mitochondrial	1	0	34.669	328	0	6.7156	3.7	0	16900000	0	1	THLDKPVFNSVK
00001036-RA	PDCD4 Programmed cell death protein 4	2	0	50.057	448	0	23.631	10	0	11429000	0	2	ETLSNSHSVVVTQR;MDKDSSEVSDIVVDQDNDSENAAGGKSEVSK
00001046-RA	alphaTub84B Tubulin alpha-1 chain	1	0	47.295	424	0.0045208	6.1868	3.8	0	1745400	0	1	GDVNPTEVNSTIASIK
00001053-RA	Aldh18a1 Delta-1-pyrroline-5-carboxylate synthase	4	4	82.914	767	0	24.876	7.2	7.2	31205000	7452600	5	GPVGVEGLLTTK;KLGTFFTDAPATGHTSTDVLAENAR;LQALSPSDR;LTFGPPPAK
00001054-RA	g.22212 Uncharacterized protein	1	1	12.439	110	0.0076531	6.013	8.2	8.2	12670000	13263000	3	YYVWLPDKR
00001080-RA	Pebp4 Phosphatidylethanolamine-binding protein 4	1	0	21.763	197	0	9.1464	8.1	0	1651700	0	1	QPQPPGTQVTPSVSQR
00001090-RA	UBA1 Ubiquitin-like modifier-activating enzyme 1	8	6	117.04	1052	0	54.3	10.2	7.3	26158000	4587000	11	AENYSIPQADR;AFTGQLTDDYIK;AQVYGIPQNR;DQLTASGQPFWSGPK;ELPSREQLLNLK;LPGVQPVEVLDSVK;NGSSLPSEEIDEGLYSR;SSAEVVDNSVDPPAKK
00001106-RA	RpS15Aa 40S ribosomal protein S15Aa	2	0	14.829	130	0	12.979	18.5	0	8416400	0	2	FDVPIRHIEK;HGYIGEFEIVDDHR
00001119-RA	L-ascorbate oxidase	1	1	79.283	713	0	6.7501	2.4	2.4	8207800	1367600	1	LAANTGQDPETLLINGK
00001125-RA	PRPF19 Pre-mRNA-processing factor 19	5	0	55.393	507	0	34.913	18.7	0	10691000	0	6	NATVFNKDTEQVVAILK;PKPPSATSIPAILK;TLQDEWDAVMLHSFTQR;TVPEDLVTHETVR;VADEGSTGGVALTTAQFHPDGLIFGTGTSDSQVK
00001127-RA	CPM Carboxypeptidase M	2	3	64.089	569	0	27.845	4.7	6.7	14399000	25869000	7	GTAFEASVDDPDVPATR;LEVYADGFAPR;QDTAPQQYVR
00001134-RA	eRF1 Eukaryotic peptide chain release factor subunit 1	2	1	22.344	196	0	11.611	10.7	5.1	46535000	150460	3	GFGGIGGILR;YFDEISQDTGK
00001135-RA	eRF1 Eukaryotic peptide chain release factor subunit 1	2	1	24.107	218	0	12.292	11.5	6	7298600	32786	2	EVLHKFTVDLPK;MLADEFGTASNIK
00001148-RA	SMOX Spermine oxidase	10	7	56.618	507	0	125.87	16.8	13.2	191630000	44824000	16	EAIRVLEYLR;FPDPSAELPVMEK;GAEFIHGEQNNR;IPRPEAILK;KFPDPSAELPVMEK;KFPDPSAELPVMEKIR;THGVDADLGQAIR;VGGRVNTVDFAGVPVER;VLLLFPTR;VNTVDFAGVPVER
00001158-RC	hts Protein hu-li tai shao	5	2	80.691	720	0	30.611	7.4	3.1	33937000	862350	7	DISTEESPKK;IDSALQFVPK;IGGLEFEALMR;VEILETGTPDPK;WLNSPNVYQK
00001191-RA	g.2499 Uncharacterized protein	5	0	15.011	146	0	36.756	28.1	0	162550000	0	4	KQVYLAGAYPYVAAPVAK;PLVDDGSWAPGK;QVYLAGAYPYVAAPVAK;VKKQVYLAGAYPYVAAPVAK;YGPENIQVL
00001249-RA	g.14892 Uncharacterized protein	1	0	45.754	405	0.0076401	6.0089	3.2	0	1676300	0	1	ASIILPTDPQHVV
00001260-RA	ATP5MG ATP synthase subunit g, mitochondrial	1	1	10.316	94	0.0027752	6.2696	17	17	1742700	289480	1	VELTPPSPGDIPAISR
00001272-RB	pcmt Protein-L-isoaspartate(D-aspartate) O-methyltransferase	3	1	30.732	279	0	29.672	20.1	3.6	15408000	2275500	4	AVGIDHIPELIK;QGYPEDAPYNAIHVGAASPTVPQALLEQLKPGGR;TNLELVNNLR
00001286-RA	g.1285 Uncharacterized protein	7	5	15.545	132	0	143.72	62.1	36.4	535340000	88554000	15	APDLSHYKPPR;ETYGITPRPIYPHHFSSPR;ETYGITPRPIYPHHFSSPRFGTGH;GTDDMKAPDLSHYKPPR;PIYPHHFSSPR;SIYDDPIHAGER;SIYDDPIHAGERINTPGYRYVPVSR;SVFRPLLSDFPTWPSKSIYDDPIHAGER
00001287-RA	g.48841 Uncharacterized protein	12	6	32.385	275	0	304.34	41.8	24	940090000	14373000	15	DIVEEKPVTTSPIYSYSGQK;INSEIIHAYLGR;LEAIDELLPLK;LSESSSSFDSAFSK;LSESSSSFDSAFSKAVTSYSK;RLEAIDELLPLK;RLEAIDELLPLKYR;RPLSELLEPSYHLPR;SASVPPPPR;SASVPPPPRSSSVPPATLRALSR;STTPAPPHLR;STTPAPPHLRDIVEEKPVTTSPIYSYSGQK;YPYSHVSSPYVSR
00001292-RA	BRAFLDRAFT_56888 Alpha-L-fucosidase	2	2	57.264	494	0	16.954	5.1	5.1	12606000	2946300	4	DGVIAPIYEER;LNYSPYSSDVVSGR
00001294-RA	yars1 Tyrosine--tRNA ligase, cytoplasmic	2	2	59.127	527	0	18.231	5.5	5.5	6464300	1657400	2	VDAQFGGVDQR;VVVEGYESGTPDEVLNPK
00001327-RA	g.51847 Uncharacterized protein	3	2	11.523	102	0	323.31	28.4	19.6	92345000	3248700	5	ENNAEVAVDKITENNEK;STDAKAEVK;STKENNAEVAVDKITENNEK
00001335-RA	ry Xanthine dehydrogenase	1	1	93.818	851	0.0028011	6.3029	1.6	1.6	2917500	347280	1	SSQYFQIVPATQLK
00001338-RA	v1g172254 L-2-hydroxyglutarate dehydrogenase, mitochondrial	1	3	53.441	480	0	19.487	3.1	7.3	1123300	14271000	3	GEYLLLNPAK;GNIYPVPDPR;NAPSPGATSSLAIAK
00001343-RA	SRSF7 Serine/arginine-rich splicing factor 7	1	1	26.447	227	0.009009	5.877	5.3	5.3	3577800	448190	1	IYVGDLGSSASK
00001346-RA	Putative actin filament-binding protein afadin	1	0	82.564	743	0.0078057	6.0369	1.5	0	2206100	0	1	VLSEQQSLVPR
00001357-RA	T-complex protein 1 subunit delta	2	1	57.378	535	0	19.092	4.9	2.4	28359000	32158	3	GIHPTTISDAFQR;HAQGEATTGINVR
00001360-RA	g.23652 Uncharacterized protein	4	0	37.079	330	0	27.016	17	0	13768000	0	4	AGSFGYVDPFGIR;ESYPSSTPTPYVK;VLVGVDTPISSAVSAAK;YVGFDSTPYDPRF
00001395-RA	Stip1 Stress-induced-phosphoprotein 1	2	1	61.953	550	0	12.252	4.7	2.7	2974800	318260	3	LILEQMQNDPK;LINALQTNPNTLGEK
00001436-RA	ALDH7A1 Alpha-aminoadipic semialdehyde dehydrogenase	3	1	51.415	479	0	18.892	7.9	2.9	11851000	1337300	2	GAPSTPLVSVATTK;LILHDKVYHSILPR;VVSEVLEANR
00001470-RA	g.30520 Uncharacterized protein	6	4	54.009	486	0	52.076	22.4	14	62360000	2056400	8	ETVGASESTVSEAK;IAIAAIAEEPVAAPVAK;KEEAKPVNDAPDAETIPVPVPVEAAAAK;NVVPLVITEPYSSVVK;PAEAPVATATEEK;PQENPADISAPASPVEKPAEK
00001475-RA	Cox6a1 Cytochrome c oxidase subunit 6A1, mitochondrial	1	1	12.153	107	0	6.5539	19.6	19.6	6766800	970000	2	SLIHNPHVNALPTGYEEHDHH
00001493-RA	g.19362 Uncharacterized protein	2	1	10.906	102	0	13.888	14.7	10.8	11370000	1272100	2	AISKNLNEAIEQEIR;NLNEAIEQEIR
00001535-RA	Smox Spermine oxidase	2	0	59.35	543	0	11.455	5.5	0	7613000	0	3	VVVIGAGIAGLSAAHR;YYGSLPSLPGGNVK
00001536-RA	Protein of unknown function AED:0.34 eAED:0.34 QI:0|0|0|0.28|1|1|7|0|794	22	4	83.014	794	0	186.79	24.4	5.5	1302400000	5314500	49	AVTIHKEVAVPVPQPYPVHVEK;EVAVPVPQPYPVHVEK;IAVPVAQPYPVTVER;PVAVPVDKPVPYAVPHPVAVPVPR;PVAVPVDKPVPYAVPHPVAVPVPRPVAVPVPR;PVAVPVIR;PVAVPVPR;PVAVPVPRPVAVPVIR;PVPYAVPHPVAVPVPR;PVPYPVEKPVPYPVKVPVK;PVPYPVK;PVPYPVKVPVK;PYPVPVPHPVAVPVEK;PYPVPVPHPVAVPVEKPVAVPVDKPVPYAVPHPVAVPVPR;TVAVPVPHPVHVPVSR;TVAVPVPHPVHVPVSRPYPVPVPHPVAVPVEK;VAVPVPVDRPYPVHVPKPYPVPVEK;VPVAHPVPYPVPK;VPVAHPVPYPVPKPYPVHIEK;VPVKVPVAHPVPYPVPK;VPVKV…
00001556-RA	crn Protein crooked neck	2	0	81.944	682	0	11.146	3.1	0	2237000	0	2	AIYELAVSQPR;DLEIVPPPPK
00001596-RA	Myrosinase 1	3	1	54.253	472	0	18.236	8.7	3	4962400	211150	3	GSSDFFGLNHYTSR;IIVSGELPEVKS;LATSGLDGLDPSLIR
00001597-RA	acp7 Acid phosphatase type 7	2	1	52.102	454	0	19.98	5.7	2	16973000	259800	4	LAVYGDLGNENAQSLAR;VTLTNLLPK
00001626-RA	CHIT1 Chitotriosidase-1	2	2	211.72	1883	0.0077653	6.0351	1.1	1.1	3503000	102200	1	GQLSDNSLFNR;LVLGIPTYGR
00001640-RA	Glod4 Glyoxalase domain-containing protein 4	3	3	32.599	288	0	29.388	17.7	12.8	11766000	5370500	6	AVLGFTESQAK;ILTPLITLDTPGK;YEQGNDYQGITIR;YFLLNEPQPIDKDPVQSVTLSSSSLAR
00001650-RA	ALYREF THO complex subunit 4	1	0	27.054	254	0.0083752	5.9407	8.7	0	3348400	0	1	NQPTPTAAELDAQLDAYVNKIK
00001667-RA	rgn Regucalcin	1	0	30.934	284	0.00094787	6.3659	5.3	0	2219100	0	1	LDKPVAVAVPIKGER
00001677-RA	Gfpt2 Glutamine--fructose-6-phosphate aminotransferase [isomerizing] 2	2	0	81.723	725	0	11.371	2.5	0	30359000	0	2	ALEDEINAR;GNYSSFMQK
00001678-RA	CaMKII Calcium/calmodulin-dependent protein kinase type II alpha chain	1	0	41.577	366	0	6.97	3.8	0	1151600	0	1	NLINQMLTVIPSKR
00001705-RA	SERPINB6 Serpin B6	2	1	48.252	432	0	12.302	5.3	2.5	2184600	1279300	2	FILPNSINSPNR;ISQGTNTFAIR
00001706-RA	NOP56 Nucleolar protein 56	4	0	55.871	500	0	26.182	9.4	0	19082000	0	4	EKVVLGVSDPK;IVPENYMYAR;LISHAGSLTNLAK;YPASTVQILGAEK
00001732-RA	TK1782 Uncharacterized serpin-like protein TK1782	2	2	41.443	374	0	12.302	6.1	6.1	7141600	4419800	3	EGLYVDSVIQK;SLLSGLQDDALK
00001736-RA	timm13-b Mitochondrial import inner membrane translocase subunit Tim13-B	1	1	10.326	91	0	8.4058	15.4	15.4	4837800	914880	1	QQIAVANAQELLTK
00001759-RB	g.36426 Uncharacterized protein	1	1	11.319	103	0	6.6696	10.7	10.7	1832600	83738	1	MERPAFWKVPR
00001760-RA	g.30562 ZM domain-containing protein	4	3	18.624	165	0	50.326	43.6	24.2	126070000	5736200	6	APPPPHGVPFEVMHK;LMHMVLDEESF;TTVVYDPAKSETYK;VVSQFNSPIGLYSEDNIVNTIAQQTGATPYKK
00001761-RA	Zasp52 PDZ and LIM domain protein Zasp	6	3	187.89	1745	0	108.33	5.5	2.1	167010000	2094300	8	AGNSMEIVVSR;GPPAATIPGYNTPAK;GPPAATIPGYNTPAKPFSPQFNGVGGDPASVK;GVLNAAVGAGAR;SPGGTWKPSVTPVGNIPAPSPVGAAPAAVTK;VNGQDVYNLR
00001773-RA	Ppp2r1b Serine/threonine-protein phosphatase 2A 65 kDa regulatory subunit A beta isoform	1	1	65.628	590	0.0018744	6.3263	2	2	1407600	78845	1	YMVADKFTELQK
00001776-RA	Pgant7 N-acetylgalactosaminyltransferase 7	2	0	68.25	594	0	11.364	3.5	0	1982100	0	2	GPLITINYK;SFMPYNFGNLAK
00001779-RA	banf1-b Barrier-to-autointegration factor B	1	1	10.181	90	0.0036731	6.2449	15.6	15.6	2172600	337270	1	AVTELAGIGEVLGK
00001781-RA	Protein of unknown function AED:0.01 eAED:0.01 QI:0|1|0.5|1|1|1|2|95|164	1	1	18.374	164	0.0078466	6.0423	7.9	7.9	1572200	10199000	1	DIYDSENLSDDQK
00001835-RA	Rsf1 RNA-binding protein Rsf1	5	3	50.165	459	0	116.88	15.7	8.7	35930000	2888600	8	DLGVSPGNLGAR;EPFGGDDGYNNFDR;FAGGTDDYGGYGAR;KEDAETAVNALHNANILGSK;RGFGAGPDVPAR
00001836-RA	Rsf1 RNA-binding protein Rsf1	2	0	28.031	260	0	12.649	9.6	0	3482800	0	2	VSNGDYGSGDYGGPR;VYVGGLVETK
00001842-RA	g.7973 Uncharacterized protein	2	0	37.097	345	0	14.576	7.5	0	13001000	0	2	YQVNVPLVMVDR;YVTEAMPVVQVVLK
00001872-RA	beta-Spec Spectrin beta chain	4	0	113.09	996	0	44.433	6.7	0	24595000	0	6	DAGSVSQLQR;QLTSEHHPQSELIAVK;SLEVAVEDYSETIRQLGETAR;TPLATSQEYGNSLFNVHTLK
00001873-RA	beta-Spec Spectrin beta chain	4	3	166.46	1441	0	27.546	3.6	2.8	11604000	244890	3	DGLAFNAIIHK;EKPELAEVIGPK;EVASEDIPGSLADAER;VQQLEDAYAELVK
00001877-RA	Psma3 Proteasome subunit alpha type-3	2	2	26.836	244	0	19.469	9.4	9.4	11092000	1177000	2	AVENSGTVIGLR;GKDGVVFAVEK
00001898-RA	CBR1 Carbonyl reductase [NADPH] 1	1	0	30.18	277	0	6.5329	4.3	0	2686300	0	1	VGVSALTIIQQR
00001900-RA	GlyP Glycogen phosphorylase	5	2	97.416	846	0	33.748	6.4	2.8	13166000	439920	5	GIADVENVSTFK;LATLLEKEYNVK;TNLEHFPEK;VLYPNDNFFEGK;WAKDPAFQR
00001912-RA	MYEF2 Myelin expression factor 2	9	5	61.529	581	0	141.93	17	9.5	134610000	3327100	12	DAGDVKFAELR;DIGIIQFNSK;GKDIGIIQFNSK;GLGGGIGMGGGMSGASSANK;NEPLSDTIMIK;NLPPSATWQQLK;VFVANLDYK;VLNAELSLDKEGK;VYVSNIAYEFR
00001914-RB	PYGO2 Pygopus homolog 2	1	0	59.56	539	0	6.7183	3.3	0	2307700	0	1	LTATVTPLDSASGLPVAK
00001927-RA	glt1 Putative glutamate synthase [NADPH]	3	2	222.81	2011	0	19.767	2.5	1.2	7561300	1263700	5	FSTNTFPSWER;GQLEFVPSDNPVDISEVEPASEIVKR;TVPTDNAGIGEVAR
00001935-RB	g.4380 Uncharacterized protein	3	0	10.913	106	0	58.303	23.6	0	469730000	0	6	QPYVFTEPEPVYR;VQVAPAQVTVVK;VQVAPAQVTVVKQPYVFTEPEPVYR
00002001-RA	Cad87A Cadherin-87A	1	0	189.37	1731	0	7.2099	0.9	0	842100	0	1	LVATAADVPQGGPSQR
00002015-RA	Larval cuticle protein A1A	3	1	38.579	356	0	20.655	18.3	4.5	15956000	579980	4	ARQAYALQQAEDAGDDAYQSAGNAAYVK;LPQPPAALPQQYQQVPQQYLR;SAPAASGLAAYTGQHR
00002032-RA	Mad Protein mothers against dpp	1	0	50.556	456	0.0045167	6.1844	3.1	0	749170	0	1	RVESPVLPPVLVPR
00002040-RB	Allergen Cr-PI	2	1	79.315	680	0	11.932	3.4	1.3	8166600	836820	2	IQVHSDQETDAVVR;VVNYFQNLK
00002058-RA	Gld Glucose dehydrogenase [FAD, quinone]	2	1	66.169	589	0	19.719	3.6	2	7303900	3488300	2	AFLTPILSR;VIDASVMPTVTR
00002066-RA	RpS4 40S ribosomal protein S4	5	1	29.54	263	0	54.528	25.1	4.2	50664000	82033	6	ERHPGSFDIVHIKDTNGHTFATR;GIPFLVTHDGR;GTKPYVSLPK;LVNVFIIGKGTKPYVSLPK;VNDTIQLDIATSK
00002073-RB	EIF4E Eukaryotic translation initiation factor 4E	1	1	20.701	176	0	9.4831	8.5	8.5	4820800	974920	1	AVAKPEEIEGQPLEK
00002078-RA	Ylpm1 YLP motif-containing protein 1	1	0	166	1481	0	7.0661	1	0	2135800	0	1	GIPGLDLLGGGGGIR
00002084-RA	PRDX6 Peroxiredoxin-6	2	2	24.95	220	0	12.291	10.5	10.5	9980800	3302400	2	ALYIISPDHK;VIATPANWTPGEK
00002184-RA	l(2)efl Protein lethal(2)essential for life	1	1	20.983	188	0	9.3805	8	8	5693400	186100	1	GISIPITQTNQPALK
00002188-RB	Vha68-2 V-type proton ATPase catalytic subunit A	9	4	64.938	587	0	99.569	19.3	10.9	187760000	8200000	22	ASLAESDKITLEVAR;GTVTYIAPPGNYK;LAEMPADSGYPAYLGAR;LPANHPLLTGQR;MSGSAMYELVR;NMIAFFDMSR;QPRPVTEKLPANHPLLTGQR;TALVANTSNMPVAAR;TASWEFAPLNIK
00002191-RA	Cdk5rap3 CDK5 regulatory subunit-associated protein 3	3	1	53.147	466	0	20.467	7.9	2.8	8704900	197130	3	DAAAEAQTLQAK;ELQAQIEQDISK;NRPVNLMGGVTMI
00002192-RA	Gld Glucose dehydrogenase [FAD, quinone]	0	2	69.107	607	0	11.061	0	4	0	2917400	2	AIEVLLTPDVLR;ILLIEAGGNPTK
00002194-RA	OGDH 2-oxoglutarate dehydrogenase, mitochondrial	6	5	121.6	1083	0	110.22	9.2	7.6	38513000	669470	6	FSSPPPNAAEFVIHKGIER;LAVVANPSHLEAVDPIVQGK;NIVYAGRPTGASPATGSK;SFKLPSTTFIGGK;SSFDEMTENTQFQR;VIPDDGPASQNANSVK
00002200-RA	4CL3 4-coumarate--CoA ligase 3	3	3	56.921	518	0	39.279	6.9	6.9	34195000	3435200	5	FISHAFATALLQR;GTVVVGGETDQTNR;SLIEKFYEK
00002204-RA	FH Fumarate hydratase, mitochondrial	1	1	54.529	506	0.0076661	6.0235	2.6	2.6	7262500	1207600	2	SVMNFPIGGETER
00002206-RA	Elongation factor 1-gamma	4	2	43.541	377	0	35.111	13.5	6.6	24948000	2716600	6	ALIAAQYAGVNVK;IASGFVFGETNK;QLVQQYFSWTGKDK;WFTTIINQPQVK
00002215-RA	Sh3beta SH3 domain-binding glutamic acid-rich protein homolog	1	1	14.879	133	0	9.0422	7.5	7.5	6263500	572580	0	VYISGISGNK
00002223-RA	FHL2 Four and a half LIM domains protein 2	2	2	22.413	195	0	18.502	7.2	7.2	8821700	779900	2	AEVEVQMYQTTEK;AEVEVQMYQTTEKK
00002272-RA	crq Protein croquemort	1	0	41.355	374	0	8.7893	3.5	0	7252800	0	1	EQSLTQFGIPSVK
00002275-RA	C7M84_020721 Pupal cuticle protein 27	2	0	98.073	873	0	11.852	4.4	0	4418200	0	1	GNVYSTYQFNTK;TYSTQVSHGPQGFDYPTQEFPVLQEK
00002292-RA	Myrosinase 1	4	0	54.373	475	0	61.172	9.5	0	77999000	0	5	FGLYHVDFEDPNRPR;FVHTRPEHVIDR;ILFEHFGDR;LFSSFGYGR
00002349-RA	STRN3 Striatin-3	1	0	77.954	696	0.0083822	5.9433	1.9	0	0	0	1	SASLDVEPLYTFR
00002355-RA	Cuticle protein 19	3	1	13.705	122	0	34.322	50.8	10.7	65866000	1108300	9	GQYSLVEPDGTTR;TVDYQADPHHGFNAVVTK;YHAPVYHAPVYHAPVYHPPAYVAPQYPLYHH
00002368-RA	RpL40 Ubiquitin-60S ribosomal protein L40	8	5	14.729	128	0	323.31	51.6	47.7	364510000	175890000	18	ESTLHLVLR;IQDKEGIPPDQQR;LIFAGKQLEDGR;LIFAGKQLEDGRTLSDYNIQK;QLEDGRTLSDYNIQKESTLHLVLR;TITLEVEPSDTIENVKAK;TLSDYNIQKESTLHLVLR;TLTGKTITLEVEPSDTIENVKAK
00002372-RA	Protein of unknown function AED:0.00 eAED:0.00 QI:29|1|1|1|1|1|4|7|158	1	1	17.591	158	0	10.106	8.9	8.9	2279700	360430	1	DIASLIVSGPNDTK
00002389-RA	Protein of unknown function AED:0.00 eAED:0.00 QI:37|1|1|1|1|0.75|4|9|121	2	2	13.528	121	0	23.267	16.5	16.5	17690000	5918100	2	VISPLNSDK;VISPLNSDKLTFVDPEDKIR
00002390-RB	FAS2 Fasciclin-2	2	2	91.993	827	0	44.175	3.1	3.1	25466000	2802000	4	AIVLDTGELSER;STVNENTGVLTITR
00002392-RB	Syt1 Synaptotagmin 1	1	1	50.845	453	0.0036597	6.2362	2.9	2.9	1939100	1009700	1	VVLGYNATGTELR
00002401-RA	g.16675 Uncharacterized protein	2	1	18.841	176	0	11.488	18.2	9.1	3261000	587250	2	HVPVAVPAPYPVTVEK;QVPVPVPAPYPVHVPK
00002411-RA	ATP5F1D ATP synthase subunit delta, mitochondrial	2	0	11.607	112	0	15.142	21.4	0	13824000	0	2	HVPTLAVLKPGVVTVYEADGTAK;HVPTLAVLKPGVVTVYEADGTAKK
00002438-RA	RpL9 60S ribosomal protein L9	3	2	21.344	189	0	32.93	15.3	12.7	49242000	12263000	4	MAPGVTVTNSAK;SAALIQQSTTVK;SAALIQQSTTVKDKDIR
00002459-RA	FERH Ferritin subunit	0	1	23.532	208	0.0083893	5.949	0	4.3	0	12180000	1	GDLLDEQYK
00002470-RA	HMCN2 Hemicentin-2	1	0	52.657	468	0.0036664	6.2391	3	0	3799500	0	1	VVEDATSVHTATLK
00002473-RA	snk Serine protease snake	2	1	42.026	378	0	14.388	6.9	3.2	7321100	1454500	4	APSIYNDIALYK;GVVITEEGPFDEKR
00002491-RA	ACTL6A Actin-like protein 6A	2	0	48.772	440	0	29.594	5.2	0	18771000	0	3	NAVLAAFANGR;YYVDTTVLNVPR
00002494-RA	RpS19a 40S ribosomal protein S19a	2	1	14.275	128	0	76.794	16.4	7.8	23067000	1110200	2	KALQSLEQIK;MKVPDWVDIVK
00002510-RA	ubxn1-a UBX domain-containing protein 1-A	2	1	37.018	334	0	13.072	12.6	3	4222100	2616400	1	AKFGGGSGEATPAPTSTPAPPPAAAAIPQQPK;EKIEALEREK
00002516-RB	FABP4 Fatty acid-binding protein, adipocyte	6	0	16.132	140	0	68.558	30.7	0	41297000	0	8	AKEEISLTPYLNK;EEISLTPYLNK;EEISLTPYLNKK;LTSSDEKFDDIMK;MNEEFDETTPDDR;MNEEFDETTPDDRVVR
00002565-RA	Endocuticle structural glycoprotein SgAbd-2	3	1	15.029	141	0	24.749	24.8	8.5	12713000	751380	4	SLALQGGPAPPR;YSYETGNGISAQESGFLK;YSYETGNGISAQESGFLKNPGQK
00002566-RA	Endocuticle structural glycoprotein SgAbd-2	1	0	28.74	261	0.0084317	5.9775	10.3	0	1721100	0	1	LQSNGPVSYPPPPRPTAAQPEYFPYAR
00002570-RA	PCP36 Pupal cuticle protein 36	3	0	37.617	436	0	226.65	10.8	0	112090000	0	5	AGSAGGAFGGAGAGGYR;GGASGYSYPKPGAY;NAADEAAGIYDDGSYR
00002572-RA	Endocuticle structural glycoprotein SgAbd-8	1	1	14.262	135	0	15.585	12.6	12.6	7637200	2642200	1	ALDYIAAHPPPPETPGR
00002577-RA	Endocuticle structural glycoprotein SgAbd-1	3	1	15.002	139	0	22.899	48.2	8.6	376620000	665480	6	PVTYVKPILILK;QISPKELAQVMQGQYSYTAPDGTPVVTR;WYADETGFHAEGAHLPVAPPVPEAIAK
00002578-RA	Endocuticle structural glycoprotein SgAbd-2	1	1	17.129	161	0	7.7502	9.3	9.3	259390000	918330	3	GGAPPPPPPPGAAPK
00002580-RA	Endocuticle structural glycoprotein SgAbd-3	5	2	15.171	142	0	70.687	45.8	19	28690000	5722500	5	AIQEGALKQVGQETGEASQGSYSYVGDDGR;APTKEDLEGQYQP;NYAITYVADENGYR;SLAFLATK;SLAFLATKAPTKEDLEGQYQP
00002582-RA	Endocuticle structural glycoprotein SgAbd-8	4	2	15.615	146	0	253.29	49.3	18.5	133930000	48641000	5	ALAYIEAHPEENELGAGSAPQPAVARPNY;NAGNPEQEAQVAEGSYSYTAPDGTR;NAGNPEQEAQVAEGSYSYTAPDGTRISVK;WAYATGNEIEAEEK;YESEGPNPDGSYR
00002583-RA	Endocuticle structural glycoprotein SgAbd-1	3	2	14.963	148	0	86.621	35.8	22.3	112110000	23131000	4	AAPEGPGTAAQGSYR;ALEYNAAHPEQPAGPAPAYR;WSYETGNGIAAQETGAQK
00002587-RA	Endocuticle structural glycoprotein SgAbd-5	1	0	11.449	107	0	90.54	22.4	0	35584000	0	2	YVSENTGIDGYNFEYETSDGVIRK
00002588-RA	CP12 Flexible cuticle protein 12	2	1	18.553	174	0	78.052	28.7	8.6	125620000	119540000	7	FVSDENGYRPVVTTS;SETGVLNNVGTENEAMSVTGDISFTTDDGKKVTIK
00002601-RA	mbt Serine/threonine-protein kinase PAK mbt	2	0	63.718	569	0	12.395	4.9	0	4684200	0	2	QAGPPALLVPLMR;QQPNGNQQITSALSK
00002647-RA	Rcc1 Regulator of chromosome condensation	2	1	47.382	442	0	17.1	8.1	3.2	20293000	1043700	4	KVLGVSGGGQHTVLLATDTQSS;SVTPAPEEVFQAQR
00002654-RA	Cuticle protein 6	2	0	39.281	363	0	22.877	6.3	0	10977000	0	2	GSYSYQDPTGK;VVFGFNTPDQSR
00002670-RA	4CL1 4-coumarate--CoA ligase 1	1	1	66.124	600	0.0076857	6.0269	1.8	1.8	8059600	681690	1	AGELPVAYVVR
00002675-RA	tpsp Bifunctional trehalose-6-phosphate synthase/phosphatase	3	0	91.151	810	0	19.255	5.1	0	13547000	0	3	HASAGGLVTAVAPVVVR;IILGVDRLDYTK;VRPLPIGIPYQR
00002678-RA	5NUC Protein 5NUC	5	2	56.781	519	0	32.81	10.6	5.2	25176000	610470	6	ESNGNPLLINESFKK;IGVIGYITPETK;SYVLNVDGVK;TVLSFSDVDAVLK;TVLSFSDVDAVLKYLNKR
00002684-RC	Actn Alpha-actinin, sarcomeric	14	6	95.869	827	0	323.31	19	7.5	472880000	5727800	16	ANQVGPWIER;DNTLQLELRK;DSKGITQEQLNEFR;EVESTVQKYQIPGGLENPYTTLTANDLTKK;GITQEQLNEFR;ILAADKPYILPDELR;ILAADKPYILPDELRR;LETNFNTLQTK;LSNRPAYMPTEGK;NINEVENQILTR;QFAEKANQVGPWIER;QGEIDFQR;QLVPQRDNTLQLELR;QMDAVTAIGMGLQGSLEDQLRR
00002717-RA	Tbc1d15 TBC1 domain family member 15	2	1	106.24	928	0	12.243	2.8	1.4	7159700	140950	2	NSNSFSEEVNGAK;NVTIDTPLFQEPK
00002721-RA	Ndg Nidogen	3	2	111.72	1022	0	45.899	3.5	2.3	19099000	3464000	3	GSGTDQIQNLDR;LSLPDSQTQYR;NFISYEETENILR
00002725-RA	eIF5 Eukaryotic translation initiation factor 5	2	1	50.227	448	0	12.22	5.4	2.7	13223000	1411800	4	DAGLLEQPGTAK;ELVAEAERLEIK
00002727-RA	Cuticle protein 19	4	3	63.048	631	0	64.607	12.7	7.3	31127000	2306100	5	ASYSSGASYSSSAYSAAPSYSAASSGGYR;AVASYSVSPAYSSYK;GQYSLVEPDGSVR;YASAAPAYSAPAYTPAVK;YSAAAPAYSSYSAGPSVK
00002739-RA	g.20825 Uncharacterized protein	3	3	24.76	222	0	59.229	19.4	19.4	28543000	7590700	6	AVQQNIKVDAIH;EIYDSEGKYNPEGTK;TETGAPETYEEVIQQK
00002751-RA	Sms Spermine synthase	1	1	45.757	403	1	-2	2.5	2.5	1212400	1927300	1	SLAMFEDQLR
00002753-RB	AGAP002499 Probable methylmalonate-semialdehyde dehydrogenase [acylating], mitochondrial	4	2	56.399	520	0	23.075	8.3	3.5	24101000	617700	5	AISFVGSDR;ATKDEMEGAVASAK;GLVVPGYEK;LFIDGKFVESK
00002762-RA	SRRM1 Serine/arginine repetitive matrix protein 1	1	0	105.18	880	0.0076923	6.0276	1.2	0	2819500	0	1	VQVPSTAPLSK
00002799-RA	DNAJA2 DnaJ homolog subfamily A member 2	1	0	45.063	406	0	7.4685	3.2	0	6534600	0	3	ADTKLYDVLGVGR
00002805-RA	RPL6 60S ribosomal protein L6	6	3	31.227	272	0	46.798	24.3	13.2	50583000	1920200	9	EVDKQVLDAIK;IKIPEDINDDYFR;IKIPEDINDDYFRR;QLGSGLLLVTGPYK;TFIEKPIGGEK;YLGSMFALHSSQYPHR
00002814-RA	CalpA Calpain-A	3	0	85.182	739	0	26.099	4.6	0	25352000	0	6	IIEPPQPEPEVK;NYLQTFSR;VQYVDINTPNTSGK
00002817-RA	Cuticle protein 7	5	0	23.477	225	0	145.91	16.4	0	488270000	0	5	AKFFAEFEK;FFAEFEKTK;LIQTNYVADALGYR;VGSFSYINPEGK;VGSFSYINPEGKLIQTNYVADALGYR
00002819-RA	Cuticle protein 7	5	3	32.929	334	0	204.41	18	10.8	712160000	16525000	9	ANFFHEYAAK;TDYVADGAGYR;VASNALPAAPIVAPVDTVEVAAAK;VGSFSYVNPEGHVLR;VGSFSYVNPEGHVLRTDYVADGAGYR
00002826-RA	tsu RNA-binding protein 8A	1	0	18.517	162	0	6.4864	7.4	0	2617800	0	1	EALDGSDILGQK
00002837-RA	TARS1 Threonine--tRNA ligase 1, cytoplasmic	5	2	92.73	805	0	57.473	7.8	3.5	57661000	549070	4	GFQEVVTPNIYNAK;LADDKANDIVAQQA;MADFGVLHR;NELSGALTGLTR;SISQGLADNTVISK
00002838-RA	GBA Lysosomal acid glucosylceramidase	1	1	60.845	531	0.0045662	6.2025	1.5	1.5	3826600	2052200	1	ILTYDDQR
00002874-RA	lig Protein lingerer	1	0	115.18	1096	0	18.423	2	0	2199900	0	1	GPGYGSAAAYGSGYEASADGYK
00002896-RA	Hel25E ATP-dependent RNA helicase WM6	2	2	48.869	425	0	12.51	5.2	5.2	7321700	390600	2	ILVATNLFGR;VGVFFGGLPIQK
00002903-RA	LSTR_LSTR013349 Uncharacterized protein	7	5	134.97	1202	0	76.191	6.7	3.9	28352000	1698200	8	APSPGSPDFDLLANTVSDGFKR;EFQQEDDNVIAR;IDNGQTVLSFVR;LSLELDEAKLDR;LSLELDEAKLDRGR;LVQLGQNFK;VGALILDPQYLK
00002908-RA	CG8399 Putative ferric-chelate reductase 1 homolog	1	0	66.017	613	0	16.244	2.6	0	3290500	0	1	ENNVGFHSEYGSSTEK
00002910-RA	Spn88Ea Serine protease inhibitor 88Ea	2	0	46.258	412	0	12.563	4.6	0	3615900	0	2	AANIPLFFGVFNKPEPK;AANIPLFFGVFNKPEPKPS
00002913-RA	Pka-R2 cAMP-dependent protein kinase type II regulatory subunit	2	1	43.526	384	0	11.215	9.9	3.9	3106700	573270	2	GGYFGELALVTHKPR;NIDDYESQLEKIFGSKHNITDVR
00002922-RA	chmp4c Charged multivesicular body protein 4c	1	0	24.87	223	0	9.7363	7.6	0	2748800	0	1	EALEGANTNTAVLQTMK
00002941-RA	Dox-A2 Probable 26S proteasome non-ATPase regulatory subunit 3	13	5	56.876	497	0	220.46	29	12.1	133520000	1150800	14	AIRDGVIEATLDPEHGYMQSK;DVDNLSVQEIR;EPQLAFHQR;EQQDLELAK;LNPVVLR;LSLDSPEDAEFIVAK;NVDSPVGETEAVDKK;NVDSPVGETEAVDKKDVDNLSVQEIR;NYLHYNLYDQADK;NYLHYNLYDQADKLVSK;PATTEQVTDVEMK;SLAPYFQLTQAVR;SVFPENASNNEWAR
00002965-RA	Armc8 Armadillo repeat-containing protein 8	2	1	73.934	666	0	11.478	5	1.7	4415200	69095	2	GSVIAQGIVPR;KLIEVDVVPLLLNCILNSEELK
00002975-RA	eif6 Eukaryotic translation initiation factor 6	1	0	24.787	229	0	10.965	6.1	0	0	0	1	VQFENNNEVGVFSK
00002978-RA	Collagen alpha-2(IV) chain	4	2	176.05	1789	0	52.987	1.7	0.8	22068000	966680	4	GDVDPAPGIGLFGR;QYYGQEYGAGAYVNR;QYYGQEYGAGAYVNRR;RGDVDPAPGIGLFGR
00002994-RB	Otud6b Deubiquitinase OTUD6B	1	1	29.175	255	0	10.398	5.1	5.1	2187500	38530	1	IAEQEVQNLQGAR
00002999-RA	RBM39 RNA-binding protein 39	1	0	54.809	484	0.0044883	6.1635	3.1	0	2047100	0	1	LLGVPIIVQQTQAEK
00003003-RA	alphaTub84B Tubulin alpha-1 chain	16	9	49.703	449	0	323.31	32.3	22	2772800000	18415000	33	AVFVDLEPTVVDEVR;AVFVDLEPTVVDEVRTGTYR;DVNAAIATIK;DVNAAIATIKTK;EIVDLVLDRIR;FDLMYAKR;GHYTIGK;IHFPLVTYAPVISAEK;LDHKFDLMYAK;LDHKFDLMYAKR;LLGQIVSSITASLR;NLDIERPTYTNLNR;QLFHPEQLITGK;QLFHPEQLITGKEDAANNYAR;TGTYRQLFHPEQLITGKEDAANNYAR;VGINYQPPTVVPGGDLAK
00003033-RA	blw ATP synthase subunit alpha, mitochondrial	23	9	53.84	500	0	323.31	38.2	20.6	3.625e+09	72293000	51	AAEISSILEDR;AAEISSILEDRILGNAPK;AAEISSILEDRILGNAPKADLEETGR;ADLEETGRVLSIGDGIAR;ASHKDLLADIAK;ASHKDLLADIAKEGK;DNGKHALIIYDDLSK;EAYPGDVFYLHSR;FNNAEDEKK;HALIIYDDLSK;HALIIYDDLSKQAVAYR;ILGNAPKADLEETGR;ILGNAPKADLEETGRVLSIGDGIAR;ITEATDAKLK;ITSFEKEFLAHIK;LIKEGDIVKR;QVAGSMKLELAQYR;RTGAIVDVPVGEDILGR;STVAQIVKR;TALAIDTIINQQR;TGAIVDVPVGEDILGR;VLSIGDGIAR;VVDALGNPIDGK
00003043-RA	Nop60B H/ACA ribonucleoprotein complex subunit 4	6	3	58.575	518	0	39.752	19.5	7.9	16678000	560890	6	DSAVNAICYGAKIMIPGILRYEDGIEMNEEIVIVTTK;GALFQRPPLISAVK;LDTGKWPLLLK;TPADWLDYATPK;TYHYTPLPFGSSPLHR;VVRPLETLLIK
00003055-RA	Gld Glucose dehydrogenase [FAD, quinone]	3	6	73.574	662	0	34.029	4.8	8.6	7193400	38077000	7	AYLSTIVDR;AYLSTIVDRQNLK;EMGYSFNPDSTGR;GNTNAPTIMIGEK;LEDVRPSQLR;VYGVDRLR
00003061-RA	PSMC6 26S proteasome regulatory subunit 10B	3	2	44.378	393	0	29.582	8.7	5.6	8410300	3001800	4	AVASQLDANFLK;HGDIDYEAVVK;LSDSFNGADLR
00003067-RA	VAT1L Synaptic vesicle membrane protein VAT-1 homolog-like	8	1	37.78	347	0	51.932	18.4	2.6	79196000	344260	8	DSVDHLLER;DTVVFGVASK;GTDYSAELKK;IVLDPSMEPK;IVLDPSMEPKPK;IVLDPSMEPKPKPATPAK;LFDENKSLSGLNLR;TVKDTVVFGVASK
00003074-RA	RAB2 Ras-related protein Rab-2	1	1	23.678	212	0	7.0081	6.1	6.1	1403000	35413	1	GAAGALLVYDITR
00003084-RA	Pal1 Peptidyl-alpha-hydroxyglycine alpha-amidating lyase 1	0	1	52.536	478	0	6.5922	0	1.7	0	2340200	1	GQVVVFHR
00003114-RA	mdh Malate dehydrogenase	0	2	37.893	354	0	13.361	0	8.5	0	4830600	2	ASAQLAAELK;NLEPTDPEKPVLVHGDPEKK
00003121-RA	Nedd8 NEDD8	1	0	9.0734	81	0	15.36	23.5	0	5014300	0	1	TLTGKEIEIDIEPTDKVER
00003132-RA	Eepd1 Endonuclease/exonuclease/phosphatase family domain-containing protein 1	1	1	57.51	518	0.0083333	5.9281	1.9	1.9	997010	65893	1	AIAQNIIEYR
00003138-RA	TNS Tensin	1	0	83.345	756	0.0079435	6.069	1.7	0	4690400	0	1	VTPSSDPTTELVR
00003147-RA	slt-1 Slit homolog 1 protein	2	0	59.295	534	0	12.228	4.3	0	3399100	0	4	LLEELDLGQNR;QLDISGAPVLER
00003161-RB	Alp-m Membrane-bound alkaline phosphatase	1	1	59.335	530	0	7.2199	2.5	2.5	3552100	390900	1	ANYGTLGVTASVK
00003181-RA	SIAM614_09648 Isatin hydrolase	7	4	45.117	403	0	81.234	25.8	15.4	30276000	11490000	9	DIQEWEKK;DKFVLEPLFR;HFPTLSGDAAEYLVK;IEQGTGGPVHVVLVTSDKEK;LGQVPLNR;SSDDFDRHFPTLSGDAAEYLVK;VFGIGSDTASPDNGR;VFGIGSDTASPDNGRGDPIVHK
00003182-RA	SIAM614_09648 Isatin hydrolase	0	1	21.42	188	0	6.9869	0	10.6	0	2370100	1	VYGIGTDTASPDNKDPIVHR
00003186-RA	uzip Protein unzipped	2	1	51.725	469	0	16.023	5.3	2.8	14378000	1929500	3	GAVAGADSFYVAR;GISGILKEESMR
00003197-RB	CRY2 Cryptochrome-2	2	0	61.2	528	0	12.093	5.3	0	4300500	0	2	APLDEGQYLLPSLDK;IHDNPSLISAIEK
00003200-RA	Ddc Aromatic-L-amino-acid decarboxylase	5	4	54.718	480	0	86.466	10.2	8.8	29319000	8354100	8	GSNELNENLLK;IHLVPSK;LYGVENLQK;MEAKQFSEFAK;VLPTVQPGYLR
00003211-RA	SNX6 Sorting nexin-6	1	0	47.379	407	0.0045005	6.172	3.4	0	890890	0	1	VASDEDLKLSDTLR
00003213-RA	DYNC1LI2 Cytoplasmic dynein 1 light intermediate chain 2	4	0	55.054	489	0	30.654	11	0	14957000	0	4	DQEVQAEDEQGFLAK;QLALLQQGGAPTSR;QLLVLGDNESGK;TESPLRTPAGVQK
00003219-RA	Jph3 Junctophilin-3	1	0	77.912	694	0	8.8636	1.9	0	3961800	0	2	QFAPDFTQPGLER
00003220-RA	g.20884 Uncharacterized protein	1	0	15.012	130	0.00095147	6.3947	7.7	0	6898800	0	1	SLPDFQGLPR
00003241-RA	Venom carboxylesterase-6	12	9	78.66	732	0	124.07	23.5	15	78061000	12479000	14	EATITGVKEPHETYAFK;EATITGVKEPHETYAFKGLR;FEHDTQTSTADDFIQDYPLTQQK;GDFASVPLLTGVTK;LKEGNAGQSYLTSISK;LLNPGPTVEGEDDNR;LLNPGPTVEGEDDNRFLPNFLTATPADNLQR;LPVETVLLADDKLQQK;LPVETVLLADDKLQQKR;SLQPFTAEGGEYVAVSETPKEVR;TASSLTGGLTGLLGGNR;YIQFFGGDPSR
00003252-RA	RAB5C Ras-related protein Rab-5C	1	1	23.21	214	0	7.7813	6.5	6.5	6603300	1139300	1	QASPNIVIALAGNK
00003262-RA	SLC27A4 Long-chain fatty acid transport protein 4	1	0	70.051	626	0.00369	6.2542	1.9	0	1431900	0	2	AFLGYVNEQESK
00003271-RA	PSMA7L Proteasome subunit alpha type-7-like	3	1	28.199	250	0	21.287	17.6	4.4	8981700	2230100	3	AITVFSPDGHLLQVEYAQEAVR;ALLEVVQSGRK;GSDVVVLGVEK
00003275-RA	MPP6 MAGUK p55 subfamily member 6	2	0	50.612	441	0	19.695	7	0	16593000	0	2	LVGQDGPAGLVPSQELEER;TLALVGTHGVGR
00003307-RA	cwc15-b Protein CWC15 homolog B	1	0	25.223	217	0	6.7613	5.5	0	3059100	0	1	TTAARPTFEPAR
00003311-RA	macrod2 ADP-ribose glycohydrolase MACROD2	1	1	26.776	243	0	44.148	3.7	3.7	12279000	49913	1	VDTIAENRR
00003318-RA	TMX1 Thioredoxin-related transmembrane protein 1	1	1	28.761	257	0	15.829	5.8	5.8	5216100	4732900	2	VGQVDVTQSPGLSGR
00003331-RA	Stk25 Serine/threonine-protein kinase 25	1	1	65.227	583	0.0078193	6.0369	1.9	1.9	4018400	166270	1	ASPGISDQFVK
00003351-RB	YL-1 Vacuolar protein sorting-associated protein 72 homolog	1	0	47.44	418	0	7.1231	3.3	0	1844900	0	2	GPDEVVIPAPSKPV
00003381-RA	Putative defense protein 1	3	4	23.803	223	0	44.546	17.5	23.8	30265000	64462000	7	AGGPTFAAFMVQAR;GPGHNDLAAQNSK;SGNSPTPLGTFQPK;SSDTVEFTISQK;SVTLIWTPPTNFK
00003384-RE	TfIIS Transcription elongation factor S-II	3	1	33.656	300	0	19.762	12.7	4	13080000	279070	3	ESIDDAQLATVQGTK;SVEEEVMKIQK;TNFLVGALPASR
00003402-RB	CRAT Carnitine O-acetyltransferase	2	0	68.153	612	0	14.121	4.4	0	9156700	0	4	SIVPLVSSEQLK;SPVIVFSSPGLVMPR
00003405-RA	Ama Protein amalgam	8	3	51.614	464	0	148.16	20.7	8.4	106500000	3202200	11	GEEVQHVLQIK;GLYVGNIPQTADPR;HILPNLEPGVYNAK;KGLYVGNIPQTADPR;PSRPEADTVITEGESK;PVVPAGEGYESELK;SPAQIVSISPR;YTISNASLQDSGIYK
00003434-RA	amd 3,4-dihydroxyphenylacetaldehyde synthase	2	0	60.582	540	0	36.82	4.3	0	10499000	0	3	LSTAILEELNKR;MDSQQFREFGK
00003465-RA	CD109 CD109 antigen	3	1	167.37	1504	0	17.671	2.7	0.9	12761000	316780	3	GDVITAATIPVTR;QKPVPVTVYDYYDQTRR;TSAYFKPGLK
00003476-RA	Iars1 Isoleucine--tRNA ligase, cytoplasmic	1	0	141.62	1234	0.0027855	6.2769	0.8	0	2989800	0	1	LYLVNSPVVR
00003479-RA	V-type proton ATPase subunit d	2	1	39.797	349	0	12.549	6	2.9	2762000	81008	2	AKIDNYIPIF;LNPDGLAALAR
00003510-RA	Rpl12 60S ribosomal protein L12	1	1	12.807	119	0.003663	6.238	7.6	7.6	155970000	468640	1	IGPLGLSPK
00003519-RA	nrv2 Sodium/potassium-transporting ATPase subunit beta-2	1	1	37.485	322	0	7.897	5.3	5.3	2237300	258990	1	DAGFHEPSGGYYVAPEK
00003532-RA	armt1 Damage-control phosphatase ARMT1	2	0	51.98	452	0	15.391	4.9	0	1485000	0	1	YGIIQFDATNSK;YTTPFHVALR
00003549-RA	Ak1 Adenylate kinase isoenzyme 1	5	5	22.644	204	0	80.511	27.9	27	52726000	90533000	8	ASDATLKDR;ELAQGQEFEK;LVIWVLGGPGSGK;TDDNEETIVKR;TSNGFLIDGYPR;YNFTHISTGDLLR
00003560-RA	UQCRFS1 Cytochrome b-c1 complex subunit Rieske, mitochondrial	2	2	29.852	273	0	21.968	9.5	9.5	23592000	4049600	2	LLPSNDIK;VTSQAVASNVKPLVKPTK
00003593-RA	tsr Cofilin/actin-depolymerizing factor homolog	5	1	17.054	148	0	179.94	35.1	8.1	71797000	2734600	4	MLYSSSFDALKK;NAQYDQFLEDLQK;SLVGVQKYIQATDLSEASQEAVEEK;SLVGVQKYIQATDLSEASQEAVEEKLR;YIQATDLSEASQEAVEEKLR
00003612-RA	Gld Glucose dehydrogenase [FAD, quinone]	10	7	70.194	630	0	138.84	20.2	13.7	151210000	20391000	19	AFLQINHGR;AGNLGWDYENVLK;FITPVMPTLLKPHSR;GNTNAPTIMIGEK;MGPVEDPASVVSPR;MITNLNNEVIVK;NTLATQILIDK;TTEIPGLYGALQK;VADASIMPDIVR;VLGGSSSINGMIYVR
00003613-RA	Gld Glucose dehydrogenase [FAD, quinone]	4	3	67.347	606	1	-2	7.9	6.4	1579100	0	1	GNTNAPTIMIGEK;LYLQINSNK;MGPVEDPASVVSPR;VADASIMPDIVR
00003634-RA	l(2)37Cc Protein l(2)37Cc	2	1	29.963	273	0	14.293	9.5	4.4	4297200	127560	2	ILFRPVPDQLPR;RIEAAEDIAYQLAR
00003652-RB	C2CD2 C2 domain-containing protein 2	3	0	92.931	840	0	17.912	6.7	0	7701300	0	2	SSLSEASGISGASNR;STLIIHSVQR;TVFAKPGGSAEHLTNGGDEVTDSALRDLELR
00003671-RA	Rpn8 26S proteasome non-ATPase regulatory subunit 7	0	1	35.237	311	0	14.186	0	4.2	0	0	1	DIKDTTVGTLSQR
00003690-RA	EIF4A2 Eukaryotic initiation factor 4A-II	1	0	36.514	325	0	6.8567	4	0	791990	0	1	IFVLDEADEMLSR
00003717-RA	Venom serine carboxypeptidase	1	0	53.723	473	0	10.286	3	0	0	0	1	NNDFFVAGESYAGK
00003732-RA	Profilin	2	2	10.791	100	0	21.295	24	24	24540000	2892100	2	QDLLTSGGVTLAGSR;YIYLSGTDR
00003737-RA	HNRNPL Heterogeneous nuclear ribonucleoprotein L	1	0	29.916	270	0.0062112	6.1071	4.8	0	3232600	0	1	SSSGLLEFESVEK
00003753-RA	Alanine--tRNA ligase, cytoplasmic	1	1	104.05	928	0	6.899	2.2	2.2	3748800	240640	1	SVLGPESDQKGSLVAPDRLR
00003760-RA	Hydin Hydrocephalus-inducing protein	1	0	165.8	1482	0.0090535	5.8893	0.5	0	12165000	0	0	LAGQSSK
00003780-RA	GOT2 Aspartate aminotransferase, mitochondrial	8	8	48.277	435	0	63.928	22.3	22.3	24720000	29391000	9	AGAFSLITSSK;DDNGKPYVLPSVLK;DDNGKPYVLPSVLKAEQK;EGHQIALAQSFAK;EGLNATVQGISGTGSLR;IIVRPMYSNPPVHGAR;IVTEILGDPLLR;KINLGVGAYR
00003828-RA	CDA1 Chitin deacetylase 1	4	2	61.836	543	0	44.139	7.6	3.7	139180000	6011200	7	APLGLHFHASWLK;DRPPDEYFR;GTFFMSHK;VPIWPYTMYFR
00003829-RA	CDA1 Chitin deacetylase 1	1	0	62.536	547	0.0076078	5.989	1.5	0	11248000	0	1	ATFFVSHK
00003834-RA	resilin Pro-resilin	1	0	25.258	256	0	6.7561	7.4	0	15123000	0	1	GSSHGGGGFGGFSGGGGGR
00003841-RA	resilin Pro-resilin	1	0	15.161	137	0	6.9618	10.2	0	2991800	0	1	MGEGAGQAFPFDVR
00003847-RA	RyR Ryanodine receptor	3	0	556.83	4920	0	18.458	0.5	0	3526800	0	3	IADHSLEAQDILAR;IVPPQIPDR;IVPPQIPDRNAPK
00003903-RA	ACSL3 Long-chain-fatty-acid--CoA ligase 3	2	0	21.72	188	0	16.766	13.8	0	6560300	0	2	QVLAEEDELQPNGR;VVLQDDKSVTYR
00003907-RA	HADHA Trifunctional enzyme subunit alpha, mitochondrial	5	3	55.704	517	0	268.93	13.3	8.1	181240000	5019500	10	DGPGFYTTR;GFAELAMTPQSK;GVGQVYSGLDTQVK;TSQDTAAAAVAVGLKQGK;VGVDKGVEAGYEAESK
00003908-RA	Hadha Trifunctional enzyme subunit alpha, mitochondrial	3	1	22.38	205	0	20.246	20	6.3	31999000	52124	4	DRPVNEGALNILK;LTPPSQQSVEDMQLR;WVDAYGANKLVDR
00003922-RA	Cog8 Conserved oligomeric Golgi complex subunit 8	1	0	39.141	346	0	7.6112	3.8	0	3316500	0	1	AVFTDEEPVLSTR
00003944-RA	Gld Glucose dehydrogenase [FAD, quinone]	6	4	67.673	610	0	75.915	10.7	6.2	86465000	5076800	10	AFLSEGKPNLK;ANREVILAAGPINTPK;EVILAAGPINTPK;ITPEIHEYYLK;TVNDHHLPPSIH;VLGGSNTLQYFDYVR
00003976-RA	Trpm Transient receptor potential cation channel trpm	1	1	165.24	1444	0.0090461	5.8889	0.9	0.9	105000000	337180000	2	QVGDALLLERSQR
00004019-RA	CD109 CD109 antigen	3	1	187.93	1649	0	17.043	1.8	0.5	15170000	84554	2	AIPINTELK;ENQKPFSLPR;LDAYILSQSVR
00004026-RA	Ppib Peptidyl-prolyl cis-trans isomerase B	2	2	24.277	220	0	14.746	11.4	11.4	12247000	18565000	2	DTNGSQFFITTK;GDGTGGVSIYGER
00004039-RA	PXDN Peroxidasin homolog	2	2	153.18	1394	0	14.198	1.9	1.9	28275000	3721000	2	APIILQGTYSPDR;AVINFPTPPSSLK
00004040-RA	DnaJ-1 DnaJ protein homolog 1	1	1	39.476	358	0.0018779	6.3299	3.4	3.4	1209900	148800	1	DIYDQFGEEGLR
00004047-RA	Lam Lamin Dm0	8	2	68.632	597	0	154.46	14.2	4.4	136080000	389370	11	AQFEDELNR;AQFEDELNRTK;ENQSLSLQLK;LFRQELSETR;LLDELSREK;QKVEISEIDGR;SETSALYEDKISNLER;TTVSSQSVSSSAASTSQR
00004067-RA	l(2)efl Protein lethal(2)essential for life	2	1	21.609	192	0	15.667	16.7	6.8	33845000	3671500	2	TVPIIQTGAPALK;TVPIIQTGAPALKQAPVPAPAPHETNIKIEQQ
00004075-RA	Aldh3a1 Aldehyde dehydrogenase, dimeric NADP-preferring	3	0	55.625	498	0	28.237	8.4	0	23515000	0	3	AAANEHLTPVTLELGGK;DFNPLLESLASSR;SPVYIDSTANIK
00004098-RA	arpc4 Actin-related protein 2/3 complex subunit 4	1	1	19.721	168	0.0027959	6.3014	7.1	7.1	6017600	298910	1	SATLRPYLTAVR
00004104-RA	kras GTPase KRas	2	2	21.681	191	0	12.801	12.6	12.6	5473300	1015600	2	AVEISTAQDVAR;NYGIPFVETSAK
00004114-RA	ddost Dolichyl-diphosphooligosaccharide--protein glycosyltransferase 48 kDa subunit	2	0	47.413	421	0	11.654	5	0	8347500	0	3	GTGLITDQR;NLIDAPVIVGSR
00004117-RA	Bsg Basigin	1	1	32.376	287	0	7.1327	4.2	4.2	2505200	576780	1	YIIKDNQLTVTK
00004122-RA	exu Maternal protein exuperantia	3	1	45.971	407	0	21.833	9.1	3.7	21362000	566720	3	QKCEATLNSFSLK;VLLDKDDEIATASER;VSTDIVVKK
00004132-RA	GATAD2B Transcriptional repressor p66-beta	2	0	62.214	573	0	12.934	3.8	0	8466300	0	3	ALQQEQEIEQR;GVPGLAYTAER
00004144-RA	Unc-89 Obscurin	13	4	383.59	3406	0	161.88	5.9	1.6	86199000	1187400	16	AANLAGEAESSAQLK;DKTDAPEEPPSLPK;FNPAHATDLGIYKVTAR;FSDLQQLPTYDAK;IYQRPIFTQK;KPIGEQYIDFDKFQK;LGEKVQTAQLAVLSEAALREPK;LTVSTEKPSLLK;SVDLAEGDPLELR;TGAPVPLSDRPIISR;TKPLGDFYDLGDELGRGTQGITYHAVER;VQTAQLAVLSEAALREPK;VVLAETPHAPDSPDAADISDTEILLR
00004146-RA	Unc-89 Obscurin	2	0	59.658	529	0	15.644	10.6	0	3359200	0	3	EVIGGGSGYSAIQEVSSGGVIIEEISSRPGTR;RLEPLQGIHIEPATPDQVIPLEPR
00004158-RA	NUP210 Nuclear pore membrane glycoprotein 210	1	0	201.92	1827	0	7.1198	0.8	0	4555300	0	1	VGTAPVTATLESVR
00004169-RA	g.37031 Uncharacterized protein	3	3	58.921	526	0	51.621	6.1	6.1	36198000	6934800	7	ALEKYVIESR;GYLSAVAAAAR;QLEQERLTIQK
00004177-RB	Tubulin beta chain	15	6	52.818	470	0	34.63	31.9	12.1	40227000	1098900	7	AILVDLEPGTMDSVR;EVDEQMLNVQNK;FPGQLNSDLR;FPGQLNSDLRK;GHYTEGAELVDSVLDVVRK;IMNTFSIVPSPK;INVYYNEATGGK;IREEYPDR;KLAVNMVPFPR;LAVNMVPFPR;LHFFVPGFAPLTSR;SGPFGQIFR;SGPFGQIFRPDNFVFGQSGAGNNWAK;YLTVAAIFR;YLTVAAIFRGR
00004197-RA	NSFL1C NSFL1 cofactor p47	2	2	41.679	385	0	13.337	8.6	8.6	7496900	1532900	3	LGQSSNDSEVVPLASDRR;LVANLNHSHTVGDLR
00004212-RB	Nrg Neuroglian	8	4	139.36	1250	0	240.12	9.1	3.8	59070000	4443000	12	AQATLTVQDVPNAPR;ATTNAGEGEDYFIEQR;GSQAAPPDVPVFR;GTLVITSPR;STLVINNQPTFQPYR;VFGAPKPQVK;VLLNVVATGISAAQNRHEPVQQYVTR;VTPNSIVIEK
00004213-RA	prrc1 Protein PRRC1	2	2	36.279	342	0	25.822	7	7	21202000	1812800	2	GVASQPVGFEAGLR;GYNPGQLLNK
00004234-RA	Ndufa5 NADH dehydrogenase [ubiquinone] 1 alpha subcomplex subunit 5	2	2	13.929	123	0	11.473	17.9	17.9	4293100	952610	2	ATKVTGQLLK;NPIHELTVLYGK
00004239-RA	g.46380 Complex I-B17	1	1	19.225	164	0.0083612	5.9395	8.5	8.5	3598400	162120	1	SSTGGVKPFPIEDR
00004245-RA	V-type proton ATPase subunit C	2	3	44.713	388	0	19.717	4.6	7	335570	7751600	4	EFTYNEEELAAGK;EFTYNEEELAAGKNEITK;INIDMIDTK
00004258-RA	STAG1 Cohesin subunit SA-1	1	0	120.26	1040	0.0090164	5.8819	1.2	0	1465600	0	2	LFVPEDAGNIVR
00004276-RA	MYO3A Myosin-IIIa	1	1	152.88	1332	0.0027829	6.2738	0.7	0.7	3707300	35664	2	TDLQAEIKR
00004281-RA	CG7637 H/ACA ribonucleoprotein complex subunit 3	1	0	7.3424	64	0	6.9441	25	0	1880700	0	1	MVAPDGSPTLSAHPAR
00004306-RA	tef2 Translation elongation factor 2	8	4	89.126	795	0	81.515	11.7	6	86558000	5546200	13	DLVFITNPDQR;IMGPNYTPGKKEDLYEK;LNIELRPEDR;LWGENFFNPK;PYTVVQDTR;VAVEPKNPADLPK;VNFTVDEIR;YLGEKYEYDVTEAR
00004315-RA	EbpIII Ejaculatory bulb-specific protein 3	3	2	14.801	130	0	51.269	16.9	13.8	42628000	20824000	4	LLNNYIR;YDNVNVDQVLR;YTTKYDNVNVDQVLR
00004316-RA	EbpIII Ejaculatory bulb-specific protein 3	6	5	14.48	127	0	323.31	29.1	31.5	86440000	59636000	9	HIYENKPEIFNK;HIYENKPEIFNKLEK;SVAEKEGYKV;YDNVDVDNILK;YDNVDVDNILKNDRLLAK;YTTKYDNVDVDNILK;YTTKYDNVDVDNILKNDR
00004323-RA	mst Protein misato	3	2	49.097	445	0	25.006	8.3	4.9	10195000	122610	4	ELGSPVTLPNLTYK;GVTEDRLMKEK;NITSNGFLDEQR;TPAPFPHVFSR
00004336-RA	g.4923 Uncharacterized protein	1	1	19.722	197	0	143.4	5.1	5.1	128770000	752320	2	YDSAIIKSDR
00004340-RA	g.12249 Uncharacterized protein	1	1	11.338	113	0	98.501	11.5	11.5	128620000	9003300	3	TPQFDSAVIKSDR
00004341-RA	Etfa Electron transfer flavoprotein subunit alpha, mitochondrial	3	1	34.736	333	0	19.946	13.8	4.5	8987300	1869400	4	GTSFAPAAETGGSAK;LDVSPISDVISIK;SEPAPAGEFAAAGSEFVK
00004349-RA	HYKK Hydroxylysine kinase	0	1	42.571	373	0.0027804	6.2716	0	3.8	0	1000700	1	AEQIVKPGEEISPK
00004351-RA	USP14 Ubiquitin carboxyl-terminal hydrolase 14	2	1	56.719	504	0	13.788	7.9	2.8	15574000	185800	2	DVEVNTEDDPLVFK;EALQKFEGVTSISNNLPAQSITGALR
00004366-RA	CPAMD8 C3 and PZP-like alpha-2-macroglobulin domain-containing protein 8	2	1	48.899	447	0	38.535	7.8	3.4	14589000	224460	3	ALVDTPDILSSDELR;PIELKTQDTLEYVYHPVPSR
00004374-RA	Ars2 Serrate RNA effector molecule homolog	1	0	95.439	829	0.0053428	6.1234	1.4	0	3845900	0	1	DLDAPREPDEFI
00004384-RA	RPS11 40S ribosomal protein S11	2	1	17.711	152	0	12.84	13.8	6.6	13201000	110360	2	ADQTEKAFQK;EAIEGTYIDKK
00004399-RA	TER94 Transitional endoplasmic reticulum ATPase TER94	4	0	84.265	758	0	23.524	6.2	0	23029000	0	4	AIGVKPPR;ELQELVQYPVEHPDKFLK;KYEMFAQTLQQSR;MDQLQLFR
00004401-RA	g.5062 Uncharacterized protein	5	5	32.697	291	0	38.754	15.5	15.5	24133000	12330000	6	KLNVDVFSQPQDPR;LAFLKEGIDEK;LLLLFDKK;LNVDVFSQPQDPR;NSDELAESIYFK
00004432-RA	PDIA3 Protein disulfide-isomerase A3	15	9	54.801	487	0	115	29.2	18.5	301780000	8282300	25	AASLLEDSDPPIALAK;AGNLEPYLK;DDIFLFRPK;DLKAGNLEPYLK;DLKTAEEFEK;FGLSSAATVLEK;GFPTIYWAPK;LAPVYDELGEK;MDASNNDVSGPYEVR;QGAKDDIFLFRPK;QRFGLSSAATVLEK;SATSELKGYDR;SEAVPEDNSGPVK;SEAVPEDNSGPVKVAVAK;YEGGREVDDFVK
00004440-RA	Reep5 Receptor expression-enhancing protein 5	1	0	20.975	183	0	17.804	7.7	0	0	0	1	LVAQKLLSGDQKED
00004457-RC	UGT5 UDP-glycosyltransferase UGT5	1	0	54.691	479	0	7.6112	2.7	0	3791700	0	1	GHQITVFGVDEPK
00004465-RA	U-scoloptoxin(01)-Er1a	1	0	31.063	261	0	7.2348	9.6	0	3140000	0	1	YSDRYYPENYYEEGQAYESRPVPVK
00004536-RA	vas ATP-dependent RNA helicase vasa	1	0	80.526	749	0	6.9646	1.6	0	1114200	0	0	GVAHVINYDLPK
00004541-RC	HSD17B4 Peroxisomal multifunctional enzyme type 2	8	5	77.864	719	0	65.32	16.6	8.8	54524000	1792700	10	AIPTVDHPNRNPDSTVTEKVNPNQAAIYR;FVKPVYPGETLK;GASVVVNDLGGGR;GGIAVADFNSVVEGEK;IIETALSNFGR;SSAAADSVVQEIK;VDVLVNNAGILR;VVVVTGAGAGLGR
00004542-RA	RpL13 60S ribosomal protein L13	5	3	26.003	224	0	49.336	18.3	14.7	51726000	3948500	4	FSAFTALRK;GFTLDELKQAGLNKR;LILFPIHEK;VITEEEKK;VITEEEKKFSAFTALR
00004546-RA	RpL44 60S ribosomal protein L44	1	0	12.538	104	0	54.518	12.5	0	10723000	0	1	QQGYGGQTKPIFR
00004555-RA	g.32324 Uncharacterized protein	7	2	382.08	3290	0	51.181	11.9	7.2	88441000	4076600	7	AIKPEDNLRPEGEFEK;APIVKPQDNLKPEGEFEK;DNLKPEGEFEK;DNLQIGEGEFER;DNLRPEGEFEK;FIPSQRPK;KGVQSSTEALHTISSTASQQK
00004616-RA	Ssb-c31a RNA polymerase II transcriptional coactivator	1	1	11.64	103	0	28.944	9.7	9.7	0	651040	2	GISLSATQWK
00004622-RA	farsa Phenylalanine--tRNA ligase alpha subunit	1	1	55.895	492	0	38.401	2.2	2.2	5537400	55047	1	LAQEENFKPVK
00004633-RA	MYO15A Unconventional myosin-XV	1	0	361.53	3208	0	7.042	0.5	0	1670300	0	1	NVPSVEEVTAVSAGR
00004637-RB	Mipp1 Multiple inositol polyphosphate phosphatase 1	3	0	44.836	393	0	192.86	8.9	0	20706000	0	4	FSMTPDQGDTLTTQGR;QDLYFLGKR;TKESAEYFYR
00004638-RA	r-l Uridine 5-monophosphate synthase	2	0	47.784	434	0	11.657	5.8	0	40575000	0	2	AIVKGENVATLAR;VGVNSPVYFDLR
00004639-RA	SHMT1 Serine hydroxymethyltransferase, cytosolic	7	3	52.364	473	0	55.842	16.9	7.4	84971000	1315600	8	ALEAYNLDPEK;GLKEPEIER;IALEAQNLSGPK;ISATSIYFESMPYK;LENSDPELYQLIVKER;VNPETGVIDYDK;VNPETGVIDYDKLAETAR
00004644-RA	RpL3 60S ribosomal protein L3	7	1	45.978	402	0	47.1	16.9	3	48955000	312670	5	AFPKDDPSKPVHLTAFLGYK;DDPSKPVHLTAFLGYK;FQTAADKAAFMGQLKK;IGQGIHTK;NNASTEYDLSEK;SHRKFSAPR;VIKNNASTEYDLSEK
00004663-RA	Samui BAG domain-containing protein Samui	1	0	60.084	529	0	7.1344	1.9	0	0	0	1	VEKEVPFQAR
00004666-RA	Nasp Nuclear autoantigenic sperm protein	1	0	46.462	418	0.0018797	6.3308	2.4	0	0	0	1	PVTDISHLVR
00004675-RA	y Protein yellow	3	3	57.388	509	0	22.017	5.5	5.5	12394000	4845100	7	ARPGVPVTLATVTDQR;DDTNLQFNSGIK;PGVPVTLATVTDQR
00004699-RA	BAIAP2 Brain-specific angiogenesis inhibitor 1-associated protein 2	3	0	89.971	805	0	26.844	10.6	0	31472000	0	3	IPPPLPPHPTTLPTPR;QSQTRPTTDSSFSAGPPGVPAPVVPHSR;RQDSVATTPGGFSLGSPGGSSSAGNHPPPPSHTHPHPSVTR
00004755-RA	ACO2 Aconitate hydratase, mitochondrial	10	5	84.883	781	0	138.55	14.9	8.1	53024000	5537600	14	ATIERDGIAETFR;EVNKEVYDFLK;FDTDRYLPYEKLDQNLGIIK;GHLDNISNNLFLTATNAENGELNK;IPFNITPGSEQVR;KNGWPLDIR;LDQNLGIIKK;SKIPFNITPGSEQVR;WVAVGDENYGEGSSR;WVAVGDENYGEGSSREHAALEPR
00004760-RA	Psmd12 26S proteasome non-ATPase regulatory subunit 12	1	0	61.828	542	0.0082919	5.9114	2.2	0	4187200	0	1	ATDVFANTEDGR
00004792-RA	Act5C Actin-5C	25	13	41.839	376	0	323.31	51.6	37.8	712800000	79414000	39	AGFAGDDAPR;AGFAGDDAPRAVFPSIVGRPR;AVFPSIVGRPR;AVFPSIVGRPRHQGVMVGMGQK;DSYVGDEAQSK;EITALAPSTMK;EITALAPSTMKIK;EITALAPSTMKIKIIAPPER;GYSFTTTAER;HQGVMVGMGQK;HQGVMVGMGQKDSYVGDEAQSK;HQGVMVGMGQKDSYVGDEAQSKR;IKIIAPPER;IKIIAPPERK;ILTERGYSFTTTAER;ILTERGYSFTTTAEREIVR;IWHHTFYNELR;LDLAGRDLTDYLMK;LDLAGRDLTDYLMKILTER;MQKEITALAPSTMK;QEYDESGPSIVHR;SYELPDGQVITIGNER;TTGIVLDSGDGVSHTVPIYEGYALPHAILR;VAPEEHPVLLTEAPLNPKANR…
00004794-RA	wat Fatty acyl-CoA reductase wat	4	0	49.251	435	0	73.21	9.2	0	24535000	0	4	GSDIQEFLR;LNAIFEDR;SIPHIDHVYLLIRPK;VAEELKLR
00004804-RA	COX5A Cytochrome c oxidase subunit 5A, mitochondrial	2	2	17.261	152	0	14.82	16.4	16.4	23485000	6755000	6	AMNDLAGMDLVPEPK;RVNDYALAVR
00004825-RA	U2af50 Splicing factor U2AF 50 kDa subunit	3	0	52.08	460	0	28.478	14.3	0	20823000	0	4	AMQAAGQIPANIVADTPQAAVPVVGSTITR;IRRPHDYQPTPGISDTSAVNVPAGVISTVVPDSPHK;RPHDYQPTPGISDTSAVNVPAGVISTVVPDSPHK
00004838-RA	Cht10 Probable chitinase 10	1	0	110.16	978	0.0097879	5.8593	1.5	0	2116900	0	1	LLLTAAVPVGPDNVK
00004883-RA	Protein of unknown function AED:0.00 eAED:0.00 QI:15|1|1|1|1|1|2|37|81	1	0	8.1263	81	0	6.5181	21	0	4875000	0	1	VPGGVPGVEGIAQLPQK
00004901-RA	l(2)gl Lethal(2) giant larvae protein	2	1	119.26	1090	0	12.077	1.9	1	4521400	145810	3	GGTVALAPLYK;KHVVFDFTSR
00004911-RA	ATPsynF Putative ATP synthase subunit f, mitochondrial	1	1	12.482	107	0	6.9312	12.1	12.1	4844500	639800	1	YYGKPDTPFGQVK
00004936-RA	SelD Inactive selenide, water dikinase-like protein	2	2	45.481	413	0	13.933	6.8	6.8	15549000	2114900	4	RPFDPAAHDLEPSFR;YGIGMDASVTPLR
00004949-RA	GSPT1 Eukaryotic peptide chain release factor GTP-binding subunit ERF3A	2	0	60.509	551	0	11.352	2	0	4378600	0	2	GQSLILMPNR;KGQSLILMPNR
00004958-RA	RpS9 40S ribosomal protein S9	3	2	22.487	193	0	33.89	14.5	9.3	25119000	1892000	4	ELLTLEEKDQR;HIDFSLK;HIDFSLKSPFGGGRPGR
00004965-RA	Obp19d General odorant-binding protein 19d	4	2	14.736	136	0	115.76	33.8	27.9	186500000	3201600	4	AVSEFFEKTYQDDPEKLEQAAAAVGK;ENPEELLDKQLIPETR;TGAKENPEELLDKQLIPETR;TYQDDPEKLEQAAAAVGK
00004979-RA	zip Myosin heavy chain, non-muscle	7	3	217.26	1886	0	46.57	4.3	1.9	53298000	3269200	10	AQLEAEAADLATEVR;GISGVGLSSR;LLKDVEVLQR;LSELETSQR;NNDQATLPDNTVAQK;QRYELLTPNVIPK;VLESQLAEQK
00004980-RB	MYH10 Myosin-10	1	0	14.958	131	0	8.5748	11.5	0	4996600	0	2	ADADTTGDRSDPDFK
00005003-RB	sn Protein singed	1	0	46.518	421	0	6.8182	3.1	0	4449800	0	1	DVGGAYLSPIGSK
00005016-RA	HNRNPK Heterogeneous nuclear ribonucleoprotein K	5	1	41.696	396	0	64.525	14.9	3.8	34636000	164080	6	FSDGNNMGGPFKR;ILTVSAPEVETVIK;LLIPSKVAGSIIGK;LLIPSKVAGSIIGKGGK;VIQEVIPNLEDTSGR
00005057-RA	LUC7L3 Luc7-like protein 3	1	0	42.911	361	0.0079086	6.0614	3	0	2982500	0	1	NQEQIALLSNK
00005090-RB	lark RNA-binding protein lark	7	4	38.098	338	0	69	22.5	13.3	86483000	6593600	8	DPYPPPPPPPFLR;GREFLPPPLPPR;GRPGRDPYPPPPPPPFLR;IFVGNLAEK;IFVGNLSDNTR;NYGFVHIDSTDVNK;TVSADIKPLFEK
00005103-RA	Snx8 Sorting nexin-8	1	0	55.495	491	0	7.2914	3.1	0	3125500	0	1	ELVPADSTTEFATSR
00005120-RA	Pxdn Peroxidasin homolog	1	1	139.12	1255	0.0079295	6.0627	1	1	1337000	140970	1	LTSVTGIALPSPR
00005151-RA	Acly ATP-citrate synthase	4	4	118.84	1085	0	49.171	4.7	4.4	48825000	5893300	9	EVLIPVYKK;GIVTALTEFQGK;GQLIMGIGHR;LYRPGSVAYVSR;SGATVTGDSKPMFSDK;SGGMSNELNNIVSK
00005153-RA	CaBP1 Protein disulfide-isomerase A6 homolog	2	1	48.842	448	0	13.931	5.6	2.7	19089000	1179100	3	ASQYGVQGYPTIK;LGALDATVHQLK
00005163-RA	GDI1 Rab GDP dissociation inhibitor alpha	3	2	49.741	442	0	21.416	7.7	5.4	25294000	6410500	4	DALSTQIIIPQK;IKLYSDSLAR;YGAPPPEETYGR
00005165-RA	p115 General vesicular transport factor p115	1	1	101.43	904	0	6.7311	1.4	1.4	19779000	2166500	1	IVDLTEESLELTR
00005166-RA	beta-PheRS Phenylalanine--tRNA ligase beta subunit	1	1	65.972	589	0.0078671	6.0509	1.9	1.9	2430000	527390	1	LIISDATQQIR
00005181-RA	GMPS GMP synthase [glutamine-hydrolyzing]	10	1	77.367	696	0	87.871	15.9	1.6	66906000	101430	8	AIIISGGPNSVYAEDAPR;DLGLPAEMVMR;HPFPGPGLAIR;KNESQNVEQLLKK;NESQNVEQLLK;NFIAGIANDK;QHLAATLLPIR;TDVTMVDANHR;TQDFMTGSPALPGK;VAILDAGAQYGK
00005222-RA	Csmd3 CUB and sushi domain-containing protein 3	3	3	392.44	3603	0	17.771	0.9	0.9	25890000	5761400	4	ALDVTNEIQK;AYTDSGFQGHLTK;LEVKPQSFR
00005228-RA	HNRNPH1 Heterogeneous nuclear ribonucleoprotein H	3	0	43.835	397	0	23.575	12.8	0	2572100	0	2	GGGYSNNSNNLGFK;IVYDDNGRPSGEADVEFATHEDALR;STGEAYVQFINK
00005249-RA	HACL1 2-hydroxyacyl-CoA lyase 1	5	0	62.013	572	0	29.354	12.1	0	11125000	0	4	ADVILLLGAR;ASIYGRPGVSYLDFPANLLSAQVER;GVVADSSSASVGSAR;SILLNDSPR;SNRPLVIVGK
00005282-RA	exc-4 Chloride intracellular channel exc-4	1	0	23.416	203	0.0036697	6.2434	6.4	0	1629400	0	1	DDTSTNSLLSHLR
00005293-RB	sdha Succinate dehydrogenase [ubiquinone] flavoprotein subunit, mitochondrial	4	1	72.623	662	0	27.453	8.8	1.7	29998000	1168900	5	AAFGLVAEGFK;AVIELENYGMPFSR;DYPVIDHTYDAVVVGAGGAGLR;VSFDYRPVIDK
00005294-RA	Cytochrome c-2	5	4	11.769	108	0	65.771	38.9	25.9	153940000	7319600	5	ADLIAYLEQATK;HKVGPNLNGLIGR;KTGQAAGFAYTDANISK;TGQAAGFAYTDANISK;VGPNLNGLIGR;VGPNLNGLIGRK
00005310-RB	ME1 NADP-dependent malic enzyme	10	6	59.505	536	0	283.7	22.2	10.3	280750000	39525000	20	GLFISIHDKGHVFEVLR;ILGLGDLGAYGMGIPVGK;LALYTALAGIK;PIIFALSNPTSK;QVLGIHGLIPPR;RPIIFALSNPTSK;SKIWLVDSK;YGEDLNKYIYLMGLQDRNER;YGQNTLIQFEDFGNHNAFR;YIYLMGLQDR
00005332-RA	DHRS11 Dehydrogenase/reductase SDR family member 11	1	1	44.245	395	0	10.043	3.5	3.5	2601900	298100	3	IGEFVGSGPYSSSK
00005338-RA	GST1 Glutathione S-transferase 1-1	7	3	24.343	217	0	68.106	40.6	11.5	98710000	3643300	10	AIITYLADK;GEHLEPQYLQINPQHTVPAIVDNDVTLNESR;GMVDFLTKK;IVDLSKGEHLEPQYLQINPQHTVPAIVDNDVTLNESR;TSLPGYEVNQQGVEAFK;TTPIKVYYAPPSPPSR;VYYAPPSPPSR
00005340-RA	Fmr1 Synaptic functional regulator FMR1	3	2	69.928	624	0	18.268	6.6	4.5	16280000	318390	3	EGTPSAVTGPDGPK;IIQEIVDKSGVVR;TMLEYSEESLQVPR
00005342-RA	g.45731 Thioredoxin domain-containing protein	2	1	119.98	1043	0	53.683	3	1.4	16314000	142890	3	HSEPVIEEVTAKQLER;STGDEEDVIEDVTAK
00005348-RA	selenbp1 Methanethiol oxidase	1	1	54.199	486	0.0078261	6.0383	2.3	2.3	1974300	260930	1	IYILDVGVNPK
00005371-RA	Beta-1,3-glucan-binding protein 1	1	1	70.043	629	0.0079576	6.0777	1.7	1.7	2738900	41140	1	ALTLDTTNSPR
00005404-RB	how Protein held out wings	2	1	25.372	231	0	15.376	13.4	6.5	4738700	39904	3	LMSPSIPGLTPSALR;TPTATPLGAPLILSPR
00005413-RA	Cand1 Cullin-associated NEDD8-dissociated protein 1	1	1	137.63	1236	0.0045331	6.194	1	1	1620600	316040	1	LAQLAPTAVLQR
00005418-RA	eIF3-S8 Eukaryotic translation initiation factor 3 subunit C	1	0	102.86	889	0.0079225	6.0617	1.2	0	1568300	0	1	ELLAQGLLPQR
00005431-RA	CCT1 T-complex protein 1 subunit alpha	7	6	59.866	556	0	116.58	13.3	12.9	151480000	3774800	10	DEGGYRQAYESGQLG;FATEAAITILR;LLEVEHPAAR;SSLGPVGLDK;TLAVNAAQDATDLVAK;WVGLDLTEGK;WVGLDLTEGKVR
00005442-RA	Pxt Chorion peroxidase	1	0	85.373	755	0	6.4943	1.6	0	0	0	1	FGHSLLPTAVER
00005451-RA	Pgrmc2 Membrane-associated progesterone receptor component 2	1	0	21.303	192	0.0018904	6.3466	7.3	0	5309000	0	1	FYGPGGPYAAFGGR
00005454-RA	Vg Vitellogenin	15	14	224.58	2014	0	259.32	10	9.6	370520000	77709000	24	ASVNVQQK;DAVAQAGTGPALLTIK;INSLPNNEFANGVYK;IYQNTGEATELR;KVQGNEAAELLSALPNSAR;NIPTWELNMLK;NLVYEYNPASPDEGSQR;QAVNQEDSIKIR;QNVFEYSTEPYTAK;SASGSPQSPPNPQTIK;SIASQLQVDTQGENLQK;TNPPAQLLQR;TPTLMYFGGQAQAK;VVISGNLKR;YIPYFAQALK;YTIQSSVTTNK
00005468-RB	g.35196 Uncharacterized protein	2	2	55.171	486	0	12.936	4.7	4.7	5422500	13368000	2	LSLVTQEFNQIK;SGLGQALDSIK
00005484-RA	RpL7 60S ribosomal protein L7	4	2	31.419	272	0	25.428	16.5	8.1	81282000	6264200	6	HKGNYYIPGEAK;IPITSNSIIEK;KLPAVPESVLK;LKQINNGVFVK
00005487-RA	ARRB1 Beta-arrestin-1	1	0	42.948	390	0.0018762	6.3299	3.1	0	4226600	0	1	VYTVTPTLQSNK
00005525-RB	ARGK Arginine kinase	20	18	41.702	370	0	318.29	40.3	36.2	1.0368e+09	1283200000	52	AKLEEVAGKFNLQVR;EVQQKLIDDHFLFK;GAFYPLTGMTK;GEHTEAEGGVYDISNK;GEHTEAEGGVYDISNKR;GTRGEHTEAEGGVYDISNKR;KYLTQEVFDKLK;LIDDHFLFK;LIDDHFLFKEGDR;LISMQMGGDLGQVYR;LISMQMGGDLGQVYRR;LVSAVNDIEK;LVSAVNDIEKRVPFSHNER;MGLTEYQAVKEMNDGIAELIKIER;RLVSAVNDIEK;RMGLTEYQAVK;VPFSHNER;VSSTLSGLEGELK;VSSTLSGLEGELKGAFYPLTGMTKEVQQK;YLTQEVFDK;YLTQEVFDKLK
00005547-RA	g.16734 Uncharacterized protein	1	0	29.219	293	0	10.961	14.3	0	4997400	0	1	VDNNEVGGVGGVGGLATATYGPQGGYGSANIYPKPEGGLDSR
00005571-RA	Eif4ebp1 Eukaryotic translation initiation factor 4E-binding protein 1	1	0	13.004	117	0	7.0333	25.6	0	5893600	0	1	VLLTDPSQLPVDYSSTPGGTLYSTTPGGTR
00005572-RB	GRXC4 Glutaredoxin-C4	0	1	12.254	111	0	14.208	0	8.1	0	0	1	LYGSGELQK
00005639-RA	RpL22 60S ribosomal protein L22	3	2	28.497	272	0	20.839	13.2	8.8	47111000	2025100	3	IALNSDIPFSKR;KPASAPAAATAK;TNNFGNAVNLER
00005661-RA	MTTP Microsomal triglyceride transfer protein large subunit	0	1	99.87	905	0	6.5017	0	1.1	0	7273200	1	RGTVDVIIDR
00005675-RA	g.18370 Uncharacterized protein	1	0	54.135	455	0	7.8612	1.5	0	4515400	0	0	MQSLNTK
00005679-RA	ACADVL Very long-chain specific acyl-CoA dehydrogenase, mitochondrial	8	10	70.085	638	0	65.32	12.1	16	48442000	77616000	20	ESQSFVMNLFR;FFEEQNDAAK;GFGGVTNGPPEK;GILLFGNPEQK;IDSFGAIQEK;IPAENVLGGVGQGFK;NILLFGESVEK;RIDSFGAIQEK;SIVDEQFLLNR;VAMNILNNGR
00005680-RA	ASPH Aspartyl/asparaginyl beta-hydroxylase	1	0	84.833	750	0	22.808	4.5	0	4872900	0	1	SESGRDILAEEVEEVQTGTETEEEEESEEEPAPR
00005690-RA	Hspa4 Heat shock 70 kDa protein 4	3	1	90.806	811	0	18.592	4.4	1.6	5679300	153880	3	EFSVTDLQNYPIK;NALEEYVYELR;QNNPPVTVNEIR
00005691-RA	Arsb Arylsulfatase B	1	1	62.982	556	0	6.5396	2.7	2.7	2833700	303250	1	VTLVPQTNQPPDAAR
00005703-RA	eIF-5A Eukaryotic translation initiation factor 5A	1	1	17.581	160	0	7.4626	7.5	7.5	6862700	403520	1	VHLVGLDIFTGK
00005717-RA	Gapdh Glyceraldehyde-3-phosphate dehydrogenase	10	7	35.642	333	0	177.98	39	18.9	351370000	511070000	15	AEGDFLVVNGNK;AGAEYVVESTGVFTTIDKASAHLEGGAKK;DASYDDIKAK;DGRGAQQNIIPAATGAAK;GAQQNIIPAATGAAK;IAVFSERDPK;LGKDASYDDIK;LISWYDNEFGYSSR;SKIGINGFGR;VIHDNFEIVEGLMTTVHATTATQK
00005726-RA	CAP1 Adenylyl cyclase-associated protein 1	4	2	45.667	420	0	26.695	12.1	6.4	35092000	4774500	5	EMNDAGQFYTNR;GPASNKPPVFAR;GSGDFTEYPIPEQFK;SGLNTVVVESKG
00005729-RA	Naprt Nicotinate phosphoribosyltransferase	2	1	62.451	560	0	18.045	5.2	3	6835500	103110	2	IDSGDLAYLSNK;YAYVGGFDGTSNVLAGK
00005730-RA	Protein of unknown function AED:0.10 eAED:0.10 QI:19|1|1|1|1|1|3|52|173	0	1	15.64	173	0	64.315	0	18.5	0	47798000	2	SQSIGGSHHGGGQHGSGGLGGGQHGGSGLGGK
00005741-RA	tpsA Alpha,alpha-trehalose-phosphate synthase [UDP-forming] A	2	1	97.368	854	0	14.84	2.9	1.4	2434100	172310	3	KDVSSPLIVVSNR;VILGVDRLDYTK
00005746-RA	Actin, muscle	26	14	41.785	376	0	323.31	55.9	37.8	19004000000	816750000	104	AGFAGDDAPR;AGFAGDDAPRAVFPSIVGRPR;AVFPSIVGRPR;AVFPSIVGRPRHQGVMVGMGQK;DSYVGDEAQSK;EITALAPSTIKIK;EITALAPSTIKIKIIAPPER;GYSFTTTAER;HQGVMVGMGQK;HQGVMVGMGQKDSYVGDEAQSK;HQGVMVGMGQKDSYVGDEAQSKR;IKIIAPPER;IKIIAPPERK;ILTERGYSFTTTAER;ILTERGYSFTTTAEREIVR;IWHHTFYNELR;LDLAGRDLTDYLMK;LDLAGRDLTDYLMKILTER;MQKEITALAPSTIK;QEYDESGPGIVHR;SYELPDGQVITIGNER;TTGIVLDSGDGVSHTVPIYEGYALPHAILR;VAPEEHPILLTEAPLNPK;VAPEEHPILLTEAP…
00005784-RA	APOD Apolipoprotein D	0	1	31.631	292	0.0097959	5.8596	0	3.1	0	10959000	0	AYAVLDKYK
00005797-RA	prtp Thioredoxin domain-containing protein 5 homolog	1	1	43.559	385	0.0018709	6.3235	3.1	3.1	7232200	875050	1	SVVALSGENFYR
00005814-RA	ENPEP Glutamyl aminopeptidase	2	1	107.77	944	0	11.586	2.1	1	4492400	628590	3	DGDTITVTQER;GLDVNVYAR
00005822-RA	QDPR Dihydropteridine reductase	2	2	9.8131	89	0	62.179	28.1	28.1	21836000	7740800	3	GQDRPPNGSLVHLVTK;NHQTELIYV
00005840-RA	Gdh Glutamate dehydrogenase, mitochondrial	7	4	60.085	544	0	43.32	16.5	8.5	21501000	278890	6	ALSALMTFK;DIVHSGLDYTMER;DSGDYEIITGYR;GFIGPGVDVPAPDMGTGER;HYSELELETITR;ISNGTIVGFPNAK;TAQQYNLGLDLR
00005842-RA	Gdh Glutamate dehydrogenase, mitochondrial	4	2	36.951	337	0	6.6693	16	6.8	8624400	0	2	DIVHSGLDYTMER;GFIGPGVDVPAPDMGTGER;TAAYVNSIEK;TYSEHELEKITR
00005867-RB	HNRNPR Heterogeneous nuclear ribonucleoprotein R	12	8	58.933	534	0	133.27	24.9	15.5	114700000	3086900	21	DLDNYEIKPGK;ESAVAAMEALNGK;GGSSSGIGGTTPGGGGNVSK;GKEEILDEFGK;GPDEDKIK;GYAFITYTTK;GYAFITYTTKDEALQATK;LIDYGLDKTVAAK;LMMDPMTGTNR;TGYSLDVTTGQR;TGYSLDVTTGQRK;WAPNPWGSQGGPGGR
00005877-RA	ADK Adenosine kinase	1	0	38.488	347	0	11.759	5.8	0	9408600	0	2	IVIITQGAEPVILAQDGKTR
00005883-RC	Pfk ATP-dependent 6-phosphofructokinase	2	0	86.861	787	0	12.343	2.7	0	5393200	0	3	ITVLGHVQR;QVVVDNLKQDTR
00005887-RA	g.22636 Uncharacterized protein	1	1	97.102	866	0.007732	6.0335	1.3	1.3	538220	943860	1	IEDESDFIVTR
00005892-RA	Trip6 Thyroid receptor-interacting protein 6	1	0	50.81	466	0.0077586	6.0351	2.4	0	2049500	0	1	SNYSLYTPYVK
00005904-RA	g.1978 Uncharacterized protein	1	0	16.595	151	0.0077453	6.0341	7.3	0	2869500	0	1	NITEASAEQNR
00005916-RA	for cGMP-dependent protein kinase, isozyme 2 forms cD4/T1/T3A/T3B	2	2	53.983	470	0	42.461	3.6	3.6	31817000	3198700	3	GIDAIEFPR;MMRTGLIR
00005932-RA	Sod2 Superoxide dismutase [Mn], mitochondrial	1	0	24.128	216	0	8.4182	6	0	2990700	0	1	AIETSFGSFDAFK
00005939-RA	CDA8 Chitin deacetylase 8	2	2	301.68	2657	0	11.727	0.8	0.8	6667600	2562800	3	APFLAIGGNK;GQPATLGQVAR
00005969-RC	Rab6 Ras-related protein Rab6	1	1	23.498	209	0.0053333	6.1189	5.3	5.3	4051200	2013300	1	LQLWDTAGQER
00005978-RA	sec31a Protein transport protein Sec31A	3	0	140.37	1295	0	21.553	3.3	0	10908000	0	3	KYLVDPSVAGGGVGYGR;TPVHFNNEPVAPPPANAVPPSTFSQR;YLVDPSVAGGGVGYGR
00005987-RA	EEF1B Elongation factor 1-beta	5	3	24.845	226	0	70.477	19	12.8	13159000	4058300	7	DLDAYLSER;GVKDLDAYLSER;IPTTLGAGSASTPAAAK;KIPTTLGAGSASTPAAAK;TIVKDGLVWGASK
00005988-RA	g.5370 Lysozyme	1	1	17.32	159	0	6.4791	6.3	6.3	7504400	2172300	2	GPLDVPYQDK
00006010-RB	FLRT3 Leucine-rich repeat transmembrane protein FLRT3	7	4	85.956	771	0	47.981	9.5	4.8	35126000	6548700	7	ELEPFPSDLK;GDVGVLVGSR;IDPLAFVLNEHLK;IEYFDLRR;LDLSGNPLR;LSYITPSVFANNK;SLILAENELR
00006018-RA	NDUFS1 NADH-ubiquinone oxidoreductase 75 kDa subunit, mitochondrial	6	3	80.227	729	0	74.016	9.2	4.7	55553000	1139700	7	ARLEEVSPNLTR;AVEDKDIGPLVK;FASEVAGIDDLGTTGR;FSYDGLKR;FTDIEFSGKR;LEVFIDDKR
00006029-RA	RPN2 Dolichyl-diphosphooligosaccharide--protein glycosyltransferase subunit 2	4	1	69.924	647	0	68.572	7.1	1.7	40983000	89554	4	IEDAIVQADEVDGK;LIGNIGVSLPLK;SADDVVILSKK;VLEVDTQQK
00006034-RA	g.17252 Uncharacterized protein	15	6	56.828	511	0	323.31	45.8	16.2	712670000	62294000	26	AAFISQPTPK;ARPVTTTYRPTYAQSTPTPQPVFR;FQLENNVVSTTSK;ITPRPATAEPATTYRPQLLEVTASPIPK;LNDDGSFTFGYEAADGSFKEETR;LQPFVDNPFSSSPFLAPR;NPVSAVAAIPPR;PATAEPATTYRPQLLEVTASPIPK;PSTTLFQQNYNTASSQEEEEEEENVPVR;PSTTLFQQNYNTASSQEEEEEEENVPVRVPVR;PTYAQSTPTPQPVFR;QAEYYAEQEEDEGAPILVSR;SRPSSGQLDFDEEFKK;TLQSQGFPSSLLQQEPQTFQSQASR;VRPVAAVVDQDTR
00006035-RA	g.25894 Uncharacterized protein	12	5	38.483	368	0	323.31	37.5	22	168220000	77517000	18	AAVPGAVPVGPSPSFQPAPR;APPPPPRPVAR;PAASSGSFGPAPPR;PAPQPDFSQDSFPSFQSAQSFGPSR;PAPQPDFSQDSFPSFQSAQSFGPSRPAASSGSFGPAPPR;PAPRPAPQPDFSQDSFPSFQSAQSFGPSR;PAPRPAPQPDFSQDSFPSFQSAQSFGPSRPAASSGSFGPAPPR;PAPRPAPR;PAPRPAPRPQPQQSFFSPAPAAPAPVYER;PAPRPQPQQSFFSPAPAAPAPVYER;TAPASFAQQPQPQPSR;YGYVDDSGKVR
00006036-RA	g.3280 Uncharacterized protein	4	4	29.523	266	0	113.71	28.2	16.9	31294000	28378000	7	LGFQPAGTGVNVAPPTLPDPNSANYIGSEGEDDGQYR;QNEDGSYSYGYEGADGSYK;YGYVDDSGNLR;YGYVDDSGNLREIEYGANK;YNQGAPK
00006037-RA	g.35633 Uncharacterized protein	1	1	58.021	516	0.00095057	6.3929	2.7	2.7	2386300	138630	1	ITSPTSDSSVNFYR
00006039-RA	Edg78E Pupal cuticle protein Edg-78E	8	2	27.966	254	0	323.31	27.6	9.8	383840000	42511000	11	APDGFSFSFSK;APDGFSFSFSKA;FGAAYQQEDGVQFK;FGAAYQQEDGVQFKEESDADGTR;GSYSYVDPSGQR;RGSYSYVDPSGQR;TAAILKEER;WSAPVDPTPAPHR
00006053-RA	Acot9 Acyl-coenzyme A thioesterase 9, mitochondrial	1	0	50.647	442	0	64.49	2.5	0	0	0	1	SNIVFSHPENR
00006058-RB	scrib Protein lap4	1	1	92.849	838	0.0076336	6.0059	1.6	1.6	1937700	160260	1	VTEGGPADLADLR
00006062-RA	GstD1 Glutathione S-transferase D1	1	1	16.648	145	0	6.7449	6.9	6.9	7715200	11985000	1	GEHLKPEFVK
00006069-RA	AMT Aminomethyltransferase, mitochondrial	0	1	38.994	362	0.0018939	6.3491	0	3	0	2108800	0	AASAVVEDILK
00006082-RA	DHRS11 Dehydrogenase/reductase SDR family member 11	1	0	26.572	242	0	8.2986	7	0	3214100	0	1	VAVVTGASSNTGAAIIR
00006088-RA	Cops4 COP9 signalosome complex subunit 4	2	0	50.193	436	0	13.577	6.2	0	5307400	0	2	AVSHYTLDKVQPR;QQLIVLASSGGSHK
00006093-RA	EFTUD2 116 kDa U5 small nuclear ribonucleoprotein component	1	1	110.05	974	0.0082713	5.9088	1.3	1.3	3076700	47075	1	IAVEPVNPSELPK
00006094-RA	PIP4K2A Phosphatidylinositol 5-phosphate 4-kinase type-2 alpha	1	1	47.018	411	0	7.0418	2.7	2.7	17077000	799560	3	SVAQVQGGLSK
00006106-RA	RpL11 60S ribosomal protein L11	2	2	22.881	200	0	69.282	11.5	11.5	65995000	23937000	4	TGVVGFQHR;VLEQLTGQQPVFSK
00006108-RA	LRP4 Low-density lipoprotein receptor-related protein 4	1	0	175.2	1576	0.0079017	6.0598	0.7	0	0	0	1	IERAGMDGSGR
00006109-RA	RpS2 40S ribosomal protein S2	4	2	29.267	273	0	31.168	15.8	7	57014000	3467000	5	GSTGTLGNFAK;LSVVPVRR;NHRPLPSAAHVDL;TYAYLTPDLWK
00006121-RA	CHIA Acidic mammalian chitinase	2	2	47.663	427	0	12.476	5.2	5.2	12584000	912020	2	LVLGIPTYGR;SLPAYDIEGFNK
00006134-RA	g.16595 DM5 domain-containing protein	5	1	29.776	322	0	95.538	24.8	3.1	36646000	369700	8	APTPPTPTAPVIPQLSQDSEK;HIYVHVPPPEQEIISSRPIAPPPPPQK;IIFIKAPTPPTPTAPVIPQLSQDSEK;PIAPPPPPQK;RPEEAPEITIPTAAPTAPSKPEVYFIR
00006141-RA	RpL34 60S ribosomal protein L34	2	0	13.61	115	0	13.586	10.4	0	10719000	0	2	AFLIEEQK;AFLIEEQKIVVK
00006156-RA	Rab32 Ras-related protein Rab-32	2	0	27.107	238	0	11.504	9.2	0	3375700	0	3	LQLWDIAGQER;VLNWDQNTIIR
00006167-RA	irs1-b Insulin receptor substrate 1-B	1	0	145.45	1338	0	7.9783	1.4	0	1525300	0	1	LSESNTGEVSSDGAALGAR
00006191-RB	y Protein yellow	2	0	46.887	417	0	12.238	5.5	0	8512300	0	2	FVDYAFPSEEAR;VSTGVSQYLRY
00006194-RA	Uqcrq Cytochrome b-c1 complex subunit 8	1	0	10.269	89	0	6.9819	16.9	0	1808300	0	1	AFAGAISQGIPNIFR
00006198-RA	LST Luciferin sulfotransferase	3	3	39.788	340	0	21.836	10	10	58319000	6804800	7	NNPTINGEDFIK;SHLPVELLPK;SIIQQTSEFLGK
00006212-RA	Rack1 Guanine nucleotide-binding protein subunit beta-like protein	2	1	35.789	318	0	11.443	7.5	2.2	16265000	667620	2	DMVEELKPEVVSSQTSK;SETLQIR
00006249-RA	g.13008 Uncharacterized protein	1	1	121.71	1054	0.0090312	5.887	1.4	1.4	1468600	40827	1	LISQMEETQTVMQKR
00006258-RA	GYG1 Glycogenin-1	3	1	111.04	1051	0	24.387	7.7	1.3	24772000	4554600	5	APVSETSIVSPEPK;ATSPIASEPPAAQQSVAPVESSAKTEVLITK;LQVEGEVPATPPVGGSSQPSLEGAVVDEPPVPPKRK
00006277-RA	His1 Histone H1	4	4	20.495	199	0	13.625	28.6	28.6	64177000	7704100	2	ADSATSAPAPATATPK;SAVAAGTLTQPK;VKPAHPPTSDMVNAAIK;YISANYKVDAEK
00006290-RA	His4 Histone H4	12	11	35.767	337	0	323.31	29.4	29.1	1.496e+09	306060000	33	DAVTYTEHAK;DNIQGITKPAIR;GVLKVFLENVIR;ISGLIYEETR;ISGLIYEETRGVLK;KTVTAMDVVYALK;SAVAAGTLTQPK;TVTAMDVVYALK;VFLENVIR;VFLENVIRDAVTYTEHAK;VFLENVIRDAVTYTEHAKR;VKPAHPPTSDMVNAAIK;YISANYKVDAEK
00006291-RA	Histone H3.2	4	2	15.388	136	0	117.24	19.9	17.6	204470000	24400000	4	EIAQDFKTDLR;LVREIAQDFKTDLR;STELLIRK;STELLIRKLPFQR
00006292-RA	His4 Histone H4	10	8	11.381	103	0	6.6064	66	55.3	9338300	0	1	DAVTYTEHAK;DNIQGITKPAIR;GVLKVFLENVIR;ISGLIYEETR;ISGLIYEETRGVLK;KTVTAMDVVYALK;QGRTLYGFGG;TVTAMDVVYALK;VFLENVIR;VFLENVIRDAVTYTEHAK;VFLENVIRDAVTYTEHAKR
00006301-RA	His2A Histone H2A	1	0	13.335	124	0	6.5337	11.3	0	2446000	0	1	SRSSRAGLQFPVGR
00006302-RA	His2B Histone H2B	6	1	13.664	123	0	43.886	46.3	13.8	80357000	1013400	6	ESYAIYIYKVLK;ESYAIYIYKVLKQVHPDTGVSSK;HAVSEGTKAVTK;LLLPGELAKHAVSEGTK;STITSREIQTAVR;STITSREIQTAVRLLLPGELAK
00006357-RA	RpS10 40S ribosomal protein S10	3	2	18.3	161	0	21.741	17.4	8.7	33639000	2867800	4	ADVGPGAAEMEFR;HPELETIPNLQVIK;KADVGPGAAEMEFR
00006363-RA	dlat-1 Dihydrolipoyllysine-residue acetyltransferase component of pyruvate dehydrogenase complex, mitochondrial	2	2	52.016	486	0	12.294	4.3	4.3	10130000	1471000	2	GGSGLFGSVK;GLVEISSDVKR
00006367-RA	Caf1-55 Chromatin assembly factor 1 p55 subunit	2	1	48.659	430	0	17.007	6.5	3.5	12000000	143850	4	GDKDGETFDDAVEER;TPSSDVLVFDYTK
00006372-RA	Beta-1,3-glucan-binding protein	1	1	113.3	1010	0.0045496	6.1995	1.4	1.4	4870700	1836300	1	ASGYNILPPVTTAR
00006390-RA	aldh4a1 Delta-1-pyrroline-5-carboxylate dehydrogenase, mitochondrial	14	8	63.295	568	0	244.21	23.9	18.1	226590000	18184000	23	AGLLETR;AIDVATETQK;EVASKTEEVPIIIGGQEYR;GYFIQPTIIETK;IKAGLLETR;ISGYIDYAKK;KSSNTEIIGGGQYDK;LNATTMLGQAK;NEPILGYLPGSNER;SSNTEIIGGGQYDK;STGSVVGQQPFGGSR;TEEVPIIIGGQEYR;WLHDTTEKLK;YQPISEDPKVTK
00006396-RA	PHB2 Prohibitin-2	2	2	36.721	333	0	14.013	7.8	7.8	3409900	779630	2	IFQAEGEAEAAK;MLGQAVGQNPGYLK
00006421-RA	FAAH2 Fatty-acid amide hydrolase 2	2	0	60.442	542	0	14.015	4.8	0	9158100	0	3	LLVAGNVDQLK;NNVYGQTNNPYNVNR
00006433-RB	CDase Neutral ceramidase	1	0	60.119	551	0	17.937	2.4	0	0	0	1	SPTAYLQNPQSER
00006438-RA	Nup50 Nuclear pore complex protein Nup50	2	0	48.024	441	0	12.508	4.8	0	14621000	0	2	TSTPSIFTNFK;YLSNLQQLNK
00006451-RB	14-3-3zeta 14-3-3 protein zeta	14	8	28.13	247	0	323.31	50.6	28.3	939870000	56508000	23	ASNAESKVFYLK;AYQDAFEISK;DSTLIMQLLR;LAEQAERYDDMAAAMK;MSVDKEELVQR;NAVVEDSQKAYQDAFEISK;NAVVEDSQKAYQDAFEISKAK;NLLSVAYKNVVGAR;SVDKEELVQR;SVDKEELVQRAK;SVTETGVELSNEER;SVTETGVELSNEERNLLSVAYK;VISSIEQKTEGSER;YLAEVATGDTR
00006463-RA	Atrx Transcriptional regulator ATRX	1	0	106.18	953	0	10.816	1.4	0	0	0	1	NIDESASSDFISK
00006479-RB	wupA Troponin I	2	0	36.667	323	0	149.14	5.3	0	37864000	0	3	QAEIDRK;TIVDFKKDEK
00006487-RA	adrm1-a Proteasomal ubiquitin receptor ADRM1-A	3	2	42.566	399	0	44.92	11.5	6.3	25928000	3149300	4	ALQNTSLNSSGSSEPSQPEKR;GALFGSSATR;INEVLNNPPTPGSQR
00006498-RA	PTP4A1 Protein tyrosine phosphatase type IVA 1	1	1	20.768	180	0.0062057	6.1045	5	5	759140	247070	1	SSIIIETMR
00006555-RA	IDH1 Isocitrate dehydrogenase [NADP] cytoplasmic	5	3	46.173	409	0	46.511	12.5	7.8	13763000	28416000	7	GYPLYLSTK;LDNNNALDDFAK;LIDDMVAYAMK;LTLTFTPSDGGK;VEEFKLK
00006558-RA	pabpc1a Polyadenylate-binding protein 1A	14	9	70.538	632	0	323.31	23.3	15	430700000	5142900	15	AKVEEAVAVLQAHQAK;ALDTMNFDLLK;EFTPFGTITSAK;FSTAGPVLSIR;GGPIAGTQPVSVSAQGR;GYGFVHFETEEAANK;IVGSKPLYVALAQR;KEFTPFGTITSAK;KSGVGNVFIK;LFPLIQR;NLDDTIDDERLR;PITGQQPGIQGR;VEEAVAVLQAHQAK;YQGVNLYVK
00006560-RA	hars Histidine--tRNA ligase	2	0	57.629	509	0	17.394	4.7	0	4912700	0	2	HGAETIDTPIFELK;LMEDSKLVEK
00006580-RA	VhaSFD V-type proton ATPase subunit H	2	0	55.344	479	0	11.255	4.8	0	1974800	0	2	ILIHLLENSR;NLIEKPEDGSIAK
00006584-RA	Rpn11 26S proteasome non-ATPase regulatory subunit 14	1	1	34.711	311	0	8.4182	4.2	4.2	4780000	1571600	3	AVAVVVDPIQSVK
00006591-RB	ctp Dynein light chain 1, cytoplasmic	1	0	9.0232	78	0.0078809	6.0537	14.1	0	2650600	0	1	NFGSYVTHETR
00006592-RA	Prep Prolyl endopeptidase	2	2	80.061	708	0	15.227	3.5	3.5	12011000	1910500	4	FTAALQHTLSESK;VAGFDASQYETR
00006597-RA	Protein of unknown function AED:0.37 eAED:0.37 QI:0|1|0.5|1|1|1|4|0|375	2	1	41.538	375	0	12.658	5.3	2.9	37352000	294470	2	ELPIGESVEQK;SDYELSNPR
00006605-RA	g.6965 Uncharacterized protein	1	3	44.016	388	0.0089943	5.8649	3.4	8	462710	67297000	1	GQEVLANPYLTMR;KVQEIINDR;VQEIINDR
00006606-RA	g.9468 Uncharacterized protein	1	1	23.531	207	0.0079505	6.0729	6.3	6.3	263700	48889000	1	GQVTLANPYVTMR
00006607-RA	g.6965 Uncharacterized protein	1	3	28.576	255	0	58.843	3.9	11	70973000	3.3931e+09	15	ILANPYGTLR;KVQEIINDR;VQEIINDR
00006609-RA	RpL39 60S ribosomal protein L39	1	0	6.3426	51	0	14.802	19.6	0	4181200	0	1	QNRPIPQWVR
00006645-RA	Gdh Glutamate dehydrogenase, mitochondrial	11	8	58.006	518	0	323.31	21.4	15.6	407360000	7597800	18	ALSALMTFK;DGSIFNPEGIDPK;DIVHSGLDYTMER;DSGDYEMIQGYR;FSEEVSRDEVK;IAVTPSEAFQK;IAVTPSEAFQKR;LKDVPTAENPR;TAAYVNSIEK;TATKYNLGLDLR;YSEFELER
00006667-RA	Wdr48 WD repeat-containing protein 48	1	0	75.101	676	0.0083195	5.9258	2.1	0	1783600	0	1	AGVNSLQYDPTLQR
00006669-RA	pycr3 Pyrroline-5-carboxylate reductase 3	2	2	31.628	298	0	20.677	14.1	14.1	7483400	608500	2	AALIGAVEAATNR;ALATQLASQTLLGAAK
00006674-RA	Corin Atrial natriuretic peptide-converting enzyme	1	1	50.84	462	0	6.7406	1.5	1.5	7180700	4394700	3	PATLSNR
00006675-RA	SAMM50 Sorting and assembly machinery component 50 homolog	1	0	49.428	451	0.0036969	6.2637	3.1	0	4474700	0	1	GVGPNSDGSFLGAK
00006686-RA	Arsb Arylsulfatase B	4	4	62.233	552	0	24.096	9.6	9.6	11633000	718970	4	EVSMFLNTDTIK;GAVTVPLVEDPASNPER;GPIPPIYKPVAR;TPSLVWSPLISR
00006696-RA	dj-1beta Protein dj-1beta	2	0	23.806	225	0	12.451	13.8	0	2827400	0	2	DVVIVPDTSLAEAVKK;GLYDAIVLPGGVGYK
00006703-RA	PNLIPRP1 Inactive pancreatic lipase-related protein 1	1	3	38.107	344	0	19.767	3.5	9.3	2960400	62438000	7	AVEYYGESIGTR;FLVHGYSVDK;GAYMAFTSDK
00006706-RA	Protein of unknown function AED:0.12 eAED:0.75 QI:14|0|0.33|1|1|1|3|0|466	2	1	50.704	466	0	13.029	7.7	2.4	9976600	704080	2	NSEDVGGALLFPDDPFLNRDEKNER;SSVPVSIDDGR
00006714-RA	TPD52L2 Tumor protein D54	3	1	38.129	339	0	26.306	13.6	4.1	6549600	473200	3	ESNVYQNVEGTITQIGR;SPATTPTINEDRAS;TTTLLGGLGTGLTSK
00006735-RA	PAPI Tudor and KH domain-containing protein homolog	2	0	53.85	487	0	19.561	5.3	0	12078000	0	3	SNTASPSITVPVASK;VNVDSLSSQTK
00006757-RA	VTG Vitellogenin	14	12	223.69	2006	0	74.515	9	7.7	138620000	10074000	8	ASSSSNSDSLK;ASVNVQQK;DAVAQAGTGPALLTIK;INSLPDRENVNGVYK;IYQNTGEATELR;KVQGNEAAEVLAALPNAAR;LHFQQIPLSSK;NIPTWELNMLK;NLVYEYNPASPDENNQR;NPQNPLLAPDTDDR;QAVNQEDSIKIR;SASGSPQSPSNPQTIK;VVISGNLHR;YIPYFAQALK;YTIQSSVTTNK
00006758-RA	GRHPR Glyoxylate reductase/hydroxypyruvate reductase	1	2	41.035	375	0	12.308	2.9	5.9	2561000	7053100	2	EVLNAAGPQLR;GSTVGLVGFGR
00006766-RA	ATPsynbeta ATP synthase subunit beta, mitochondrial	14	11	55.753	522	0	238.9	36.6	27.2	253530000	94237000	32	AHGGYSVFAGVGER;FLSQPFQVAEVFTGHAGK;FTQAGSEVSALLGR;GHEVLDTGYPIR;IGLFGGAGVGK;IINVIGEPIDER;IMDPNIIGAEHYNIAR;IPSAVGYQPTLATDMGTMQER;LVPLEETIKGFSK;TIAMDGTEGLVR;TIAMDGTEGLVRGHEVLDTGYPIRIPVGAETLGR;VALTGLTVAEYFR;VALVYGQMNEPPGAR;VVDLLAPYAK
00006767-RA	ACP3 Prostatic acid phosphatase	2	1	39.486	349	0	13.469	7.4	3.2	4366300	256870	3	SQQFELGEFLR;YDSFLGDGFPTAVAR
00006778-RA	odf3 Outer dense fiber protein 3	7	0	98.104	914	0	49.287	14.2	0	21186000	0	8	DFSVSPSSSSADNQPNPVVNHFSSDNK;FSTVNQSSAANQALAVNQSSAVNQYSTVK;IPTISTPAYSILGR;ISTISTPAYTISGR;QLSTNQAVALNNSSEVK;SYTVLPGPGSYSPEK;VSTNNMPAFTIAGR
00006789-RA	MAN2B1 Lysosomal alpha-mannosidase	12	6	118.01	1032	0	180.81	14.4	6.4	196940000	50419000	19	ASGAYIFRPAK;FEGGVIPHAER;FVVNVYNPQSR;GVHLIQLSK;GVSEPLDETQYGK;GYNYNSYNR;LLYDDSKGVSEPLDETQYGKGLVAR;LNVHLIPHTHDDVGWLK;TVDQYYYGSNK;VIGPTGEEIPSELVPVPLEVQHIPGR;VPVTPGSYKVIGPTGEEIPSELVPVPLEVQHIPGR;YKTQLLSESK
00006798-RA	Taldo1 Transaldolase	7	7	37.019	332	0	194.44	24.7	21.4	82999000	44554000	12	KPEMSSLTQLK;KSDQEKITLNEAAFR;LASTWEGIQAAR;LLEELENSNTPIR;LLQDLILKK;LSFDKEASIAK;SDQEKITLNEAAFR;YKPTDATTNPSLILAAASLPQYK
00006816-RA	RpLP2 60S acidic ribosomal protein P2	5	3	11.802	113	0	43.626	46.9	40.7	32068000	20991000	6	GKNIEDLIAQGK;LNIVINQLK;LSSMPVGGGAVAAAAPGAPAPAAAK;LSSMPVGGGAVAAAAPGAPAPAAAKEEAK;LSSMPVGGGAVAAAAPGAPAPAAAKEEAKEEK
00006818-RA	PACSIN2 Protein kinase C and casein kinase substrate in neurons protein 2	2	1	54.738	477	0	12.473	5.9	2.5	5226400	1172100	2	ALYDYEGAESDELSFK;DNLVNDSIQQVK
00006834-RA	AGAP009949 Putative oxidoreductase GLYR1 homolog	4	1	36.228	338	0	59.947	16.3	3.8	28069000	792480	5	AIIDASFPTHLPLQHLQK;LGYGEHDASAVYIR;NSFYLGEVGNASK;YLEAQVQGSK
00006860-RA	Glutathione S-transferase	2	2	23.586	205	0	12.495	9.8	9.8	47125000	9730900	3	QSVLSLPQIQK;YKVYYFNIK
00006867-RA	Fatty acid-binding protein, muscle	4	3	15.033	134	0	48.557	37.3	28.4	12410000	4886700	5	IGEEFEEETPDGR;LATSENFDEVMK;MEALAPVLNK;SIITQEGNKLTHIQK
00006868-RA	Fatty acid-binding protein, muscle	6	3	17.297	158	0	199.51	42.4	20.9	74104000	3241400	10	AALAPVLGKK;ELGVGWITR;FHVGQEFQEETPDGR;LATSENFEEVMK;STFKNTDLRFHVGQEFQEETPDGR;TFTPEEVKMIIK
00006876-RA	ETFDH Electron transfer flavoprotein-ubiquinone oxidoreductase, mitochondrial	0	1	67.179	615	0.0077253	6.032	0	1.8	0	3816900	1	GIATNDVGIAK
00006881-RA	NAGA Alpha-N-acetylgalactosaminidase	2	0	50.613	446	0	11.495	5.2	0	2040600	0	2	DLAAYVHSK;IIAVDQDPMGIQGR
00006908-RA	LOC115888237 leucine-rich repeat-containing protein 24-like	5	2	30.819	273	0	41.854	22.3	10.3	78205000	8759700	5	FNEIATIHK;HNPELEIVTLNNNPISR;LQVLALDFNR;TLLQTSSQDFK;VEDGLFANLPELAR
00006911-RA	CCT2 T-complex protein 1 subunit beta	8	3	57.768	534	0	323.31	19.3	5.6	171410000	8658300	11	GATQQIIDEADR;GSGNLGAIQIIK;ILIANTPMDTDK;ILKNEAEEEKAEIAR;LALVTGGEIVSTFDQPDKVK;LKGSGNLGAIQIIK;NEGSLQVTNDGATILK;TPGKEAVAMEAFAR
00006927-RA	rps3-a 40S ribosomal protein S3-A	4	2	26.15	239	0	25.04	20.1	8.8	33019000	1650400	5	AAKPDAAPVSLA;AELNEFLTR;ELAEDGYSGVEVR;VTPTKTEIIIMATR
00006941-RA	Kr-h2 Krueppel homolog 2	1	0	20.965	181	0	7.5569	7.7	0	5669500	0	1	ADSANQDQDQAQPR
00006968-RA	RpL10A 60S ribosomal protein L10a	3	2	24.585	217	0	111.21	16.6	10.6	43691000	418490	4	ANNVPYMDVEALK;KYDAFLASDALIK;SSMGPPQRLY
00006972-RA	Mp20 Muscle-specific protein 20	2	1	19.852	182	0	63.144	12.1	7.7	12334000	1273100	3	AGQGIIGLQAGTNK;QFTDEQLKAGQGIIGLQAGTNK
00006973-RA	Mp20 Muscle-specific protein 20	5	3	20.269	184	0	101.42	24.5	17.4	45681000	11108000	10	LMENINNFQK;NFTEDQINAGK;NFTEDQINAGKTIIGLQAGTNK;NFTEDQINAGKTIIGLQAGTNKGASQAGQNIGAGR;TIIGLQAGTNK
00006974-RA	Mp20 Muscle-specific protein 20	2	1	20.5	183	0	16.22	12	4.4	16144000	9735000	2	NFTQQQLR;SGESVIGLQAGFNK
00006996-RA	CANX Calnexin	2	1	74.656	661	0	11.49	3	1.2	7704100	189330	3	LDRPFVFR;LLSEDKQSADLR
00007018-RA	Esterase FE4	27	17	60.434	544	0	323.31	43	30.5	937820000	127980000	47	AFSSFLIPMAYPNAIK;EDSPENPSFLVLGK;EDSPENPSFLVLGKEIK;EIKTTDGTSFSDR;ESLVSDREAIQK;FIKAWTKFAK;FKPPQPFGPWEGVR;FLPDTPR;GEFNKVPIIFGATDK;GEFNKVPIIFGATDKEGMLALALK;GQDKESLVSDREAIQK;GTEYIELSTK;GTEYIELSTKLGKIK;KSYQSFQGIPYAKPPLGELR;PPLGELR;QAVMVWIHGGGFAR;SLEDGQNLSK;SLEDGQNLSKEILRFYTK;SLPAEDLLR;SLPAEDLLRGQDK;SYQSFQGIPYAK;SYQSFQGIPYAKPPLGELR;TTDGTSFSDR;TTDGTSFSDRMAFWK;TTDGTSFSDRMAFWKNVYANR;VNEDTTLMIPSDLIVK;YVGSGA…
00007031-RA	RpL31 60S ribosomal protein L31	2	2	14.363	124	0	23.944	9.7	9.7	67769000	1787400	2	KLQTENVDASQE;LQTENVDASQE
00007037-RA	Dsp1 High mobility group protein DSP1	5	4	23.165	200	0	41.95	21.5	14	137950000	14042000	6	AANPDFGVGDIAK;AANPDFGVGDIAKELGK;VKAANPDFGVGDIAK;WAEVDGPTK;YDTEMLTYTPSKGEK
00007039-RA	g.27966 Late endosomal/lysosomal adaptor and MAPK and MTOR activator 1	1	0	7.7854	70	0.0090386	5.888	20	0	2036300	0	2	LLVDPVSNNTSIQR
00007042-RA	Sep2 Septin-2	1	1	48.802	422	0	11.562	3.6	3.6	7687700	74410	1	AAVEVERNTTENNIR
00007044-RA	HSPB1 Heat shock protein beta-1	11	4	21.267	188	0	86.26	68.6	33	93850000	10729000	13	ESNFFKTTSSTTSNHLSTSSSDAPR;EYNREFLLPK;FDVSQYAPEEIVVK;FDVSQYAPEEIVVKTVDNK;GSSTWLESLNSPLIQDTGDNKMLK;GTNPESIKSSLSK;GTNPESIKSSLSKDGVLTVEAPLPPALGPPEK;LGDFSVIDTEFSNIR;LGDFSVIDTEFSNIRER;LRFDVSQYAPEEIVVK;LRFDVSQYAPEEIVVKTVDNK
00007052-RD	TpnC41C Troponin C, isoform 1	4	2	17.387	158	0	323.31	22.8	17.7	561590000	4766000	6	EGNGYISTGVLR;LYDKEGNGYISTGVLR;LYDKEGNGYISTGVLREILK;VATEDLDKEQLNVLKR
00007068-RA	Cpsf6 Cleavage and polyadenylation specificity factor subunit 6	1	0	77.281	701	0.0045455	6.1995	2	0	1040600	0	1	SPDPVDAASVVSSK
00007084-RB	TNT Troponin T	15	10	44.749	377	0	323.31	32.1	23.1	583030000	23152000	28	AQELWDQIVK;EQLEEEKKISLSIR;GKGPNFTINR;GLDPEALTGKYPPK;IKPLSIDGLSIDK;IKPLSIDGLSIDKLR;KGLDPEALTGKYPPK;KTDMNLSSAQIER;LETEKYDLEER;LFEGGLLEQTK;QDYDLKELK;QDYDLKELKER;QVMMSALKDQSK;RQDYDLKELK;SKEEDELKK;TDMNLSSAQIER;TSALDEQLK
00007093-RA	RpLP0 60S acidic ribosomal protein P0	5	5	34.519	318	0	43.119	19.8	19.8	62676000	3678900	7	FAALAAAAAPAAAAAPAAAEKK;GNVGFVFTR;ILDIKPEDLR;LIQLLDDYPK;TSFFQALSIPTK
00007106-RA	Plaa Phospholipase A-2-activating protein	1	1	84.625	787	0	14.491	2	2	9546300	98002	1	LPNGDIVTGSNDGVVR
00007122-RA	SRL Sarcalumenin	4	1	104.45	947	0	24.18	3.9	1	56559000	56738	4	ILLNKADQVKPEELMR;LNAVYDFQR;VLEAAAAQAAK;VLEAAAAQAAKS
00007142-RC	NAGA Alpha-N-acetylgalactosaminidase	2	2	46.007	406	0	14.737	5.7	5.7	3382100	250000	2	ALADYVHSK;VIAVNQDPLGIQGR
00007143-RB	pain Transient receptor potential cation channel protein painless	2	2	85.492	753	0	14.741	3.3	3.3	6226000	338030	3	GVADDQLPLGASK;LGEPALADINPK
00007164-RA	nap1l1 Nucleosome assembly protein 1-like 1	3	0	45.415	394	0	25.777	9.6	0	17313000	0	4	KLQLEATHIEAK;RPDLLAALQGQLHQEMLQNLPAPVK;RPDLLAALQGQLHQEMLQNLPAPVKR
00007169-RA	spartin Protein spartin	1	0	51.7	484	0	6.6634	3.1	0	1582600	0	1	GAEAASNYVSSTTPK
00007170-RB	sqd RNA-binding protein squid	2	0	27.521	254	0	143.94	8.7	0	26250000	0	3	STEVVQEVLK;SYQQTNGVGPGR
00007173-RA	PIGS GPI transamidase component PIG-S	2	1	48.327	438	0	11.329	6.4	2.3	2761800	307800	2	IIEIPQLDKGSVFLGNHR;LFDVQLSPAK
00007208-RA	RpS16 40S ribosomal protein S16	4	2	17.112	151	0	23.903	33.8	18.5	40503000	2851100	5	EIKDILIQYDR;LQEPILLLGKER;TAKEPIQSVQVFGR;VNGGGHVAQIYAIR
00007219-RA	chmp2a Charged multivesicular body protein 2a	1	1	25.604	227	0.00095238	6.4007	4	4	2145900	72550	1	QLNLPQIQR
00007233-RA	Protein of unknown function AED:0.00 eAED:0.00 QI:10|1|1|1|1|1|2|47|130	1	1	14.151	130	0	19.993	10.8	10.8	4011400	127010	1	VPIVTANNNILTFR
00007263-RA	Hk2 Hexokinase-2	6	4	53.064	475	0	41.255	13.5	9.9	66900000	2372800	8	GAGLAAAIAMK;HYHIDDELR;SFTTSGVEGEDTVR;SNLIFNGDISK;VLHLVLHK;VSPLVISDVDK
00007270-RA	Moe Moesin/ezrin/radixin homolog 1	15	4	67.872	573	0	323.31	23.7	8	692300000	1639300	22	AKLEEEIR;EKLQLEIAAR;ELITDDNIVDPVEER;FIIKPIDKK;IGFPWSEIR;IQSEVNAKDEETKR;KAPDFVFFAPR;KPDTIDVQQMK;NIHNSGFLANDR;QLQAAKEELEQR;RKPDTIDVQQMK;RVDQFENM;SMQDDLEK;SMQDDLEKR;VMSQDVKK
00007271-RA	g.20106 Uncharacterized protein	2	2	11.603	107	0	41.748	9.3	9.3	9669800	1805700	2	SDDEVVVEK;SDDEVVVEKK
00007273-RA	Sar1b GTP-binding protein SAR1b	1	1	21.714	193	0	6.8505	6.7	6.7	2989400	165490	1	FTTFDLGGHTQAR
00007275-RA	PRDX4 Peroxiredoxin-4	2	1	42.55	382	0	12.741	5.8	3.4	3351800	68673	2	IPLLADPTHSIAR;SEGGLGNPKIPLLADPTHSIAR
00007277-RA	sqd RNA-binding protein squid	2	2	27.781	256	0	143.39	13.3	10.5	19051000	11753000	3	EHFGNYGEIESINVK;SAEAIDKVLAASDHIINNK;VLAASDHIINNK
00007278-RA	G3BP2 Ras GTPase-activating protein-binding protein 2	2	1	44.554	404	0	21.7	4.7	2	16465000	9164000	2	IKLNVEEK;VETVQAVLNAR
00007289-RA	Telo2 Telomere length regulation protein TEL2 homolog	1	0	137.67	1234	0.0027907	6.2929	2.6	0	3089800	0	1	TQAQQTTTSKSDLLGLGTEPSATAGDDLFNPR
00007306-RA	Htt Huntingtin	1	0	294.14	2657	0.0089869	5.8639	0.5	0	6311400	0	1	LRDDYLSGLLDR
00007332-RB	PEBP1 Phosphatidylethanolamine-binding protein 1	2	2	20.24	178	0	13.49	13.5	13.5	5140300	11197000	2	VEQGNELTPTQVK;YVFLVYKQPAK
00007348-RA	Chc Clathrin heavy chain	2	1	192.43	1682	0	28.721	1.8	0.7	12221000	321490	4	LAITLVHLKEFQGAVDSAR;LLYNNVSNFAR
00007448-RA	to Protein takeout	3	2	27.998	257	0	21.798	12.8	10.1	24009000	324600	5	AIPELVK;ALSKVPYNEVFP;GIPEYGVVTIDPLR
00007454-RA	Protein of unknown function AED:0.07 eAED:0.07 QI:0|1|0.5|1|1|1|2|98|157	1	1	17.24	157	0	10.357	8.9	8.9	0	531160	1	PAAAAVAEPAAAEK
00007474-RA	RPL21 60S ribosomal protein L21	3	0	18.382	159	0	23.725	20.1	0	38101000	0	3	RQPAQPRPAHIVR;TGRVFNVTPHALGVIVNKR;VFNVTPHALGVIVNKR
00007491-RA	g.16876 Uncharacterized protein	1	0	23.967	225	0	8.6823	12	0	6437900	0	1	NAASVITGKPSDTPLPAVTPVPVPEKR
00007493-RA	Mlp84B Muscle LIM protein Mlp84B	1	1	46.03	428	0	43.695	3	3	15406000	295640	2	SRPFYNPDTTSIK
00007508-RA	Chitooligosaccharidolytic beta-N-acetylglucosaminidase	3	2	83.742	738	0	66.383	6.4	3	27563000	8908400	8	ALQQLDSVSQEEHPIVLWTSSLTEK;DITITSGALHGR;NFVSVSALQR
00007571-RA	MAN2B1 Lysosomal alpha-mannosidase	4	2	103.43	906	0	29.286	5.6	3.2	10246000	652010	5	GTHLVTGGPVDTQAAR;LGFDGLLVGR;QLYALTNLGPEVR;VGWQIDPFGHSR
00007599-RA	Tubulin beta-1 chain	16	9	50.066	447	0	115.79	35.3	19.5	31843000	176560	5	AILVDLEPGTMDSVR;ALTVPELTTQMFDAK;EVDEQMLNIQNK;FPGQLNADLR;FPGQLNADLRK;GHYTEGAELVDSVLDVVRK;IMNTYSVVPSPK;INVYYNEASGGNYVPR;IREEYPDR;KLAVNMVPFPR;LAVNMVPFPR;LHFFMPGFAPLTAR;MSMKEVDEQMLNIQNK;YEGDSDLQLER;YLTVAAIFR;YLTVAAIFRGR
00007601-RB	pug C-1-tetrahydrofolate synthase, cytoplasmic	2	0	100.44	935	0	11.812	2.7	0	4619200	0	1	EIGLTPSEILPYGSK;SITQHELLSR
00007603-RA	dlst Dihydrolipoyllysine-residue succinyltransferase component of 2-oxoglutarate dehydrogenase complex, mitochondrial	6	2	51.897	476	0	51.154	14.1	5.5	55780000	1548500	6	EAVTFLRK;GLLVPVLR;HAQAIEAATVKLPPADPTK;HAQAIEAATVKLPPADPTKEISGTR;LPPADPTKEISGTRSEQR;NVEGMNYADIEQGIAALGEKAR
00007604-RA	Prosalpha2 Proteasome subunit alpha type-2	2	1	25.841	234	0	13.373	10.7	5.1	6600400	1497100	2	ASNGVVLATENK;YSFSLTTFSPSGK
00007611-RA	noi Splicing factor 3A subunit 3	2	0	34.548	303	0	20.37	7.3	0	0	0	2	LAEIVGEQR;QKEIASLEAQVYR
00007616-RA	PSMD2 26S proteasome non-ATPase regulatory subunit 2	3	0	110.05	999	0	17.243	4.7	0	7714900	0	3	AALEVLPDPFR;IAQGLTHLGK;RQDVVSLLLPVLSDKK
00007629-RA	Cuticle protein 6	6	1	31.981	304	0	323.31	38.2	4.3	576530000	336220	8	HANGVTQGAYSYVDAHGLVQSASYVADPHNGFR;HANGVTQGAYSYVDAHGLVQSASYVADPHNGFRVAATNLPVA;IAHYNQYNYESIR;SYVADPVHGFR;VAGTDIPVDANTPIVGAHPLAVLAR;VEQSAGGVTQGAFSYVDAHGLVQSR
00007631-RA	Cuticle protein 6	5	3	46.245	456	0	120.51	21.9	10.7	65934000	3192000	6	AAIHEAVLQEAAAR;GGYSYLDSHGLVQNVNYVSDDHNGFR;HVFFAELAK;VAASNLPLGPVTPQHDEPLVAAEKAK;VAASNLPTAAVPVEIPDSHDVAAAK
00007640-RB	Pxt Chorion peroxidase	2	0	113.84	1004	0	11.738	2.6	0	1898100	0	2	QISLQQDLQNLQR;VQLEPWTQERPAV
00007646-RA	g.23641 Ferritin	3	2	25.157	221	0	21.913	20.8	12.7	9804000	5175300	4	ANNDPSLAIYLFDEHLKK;GFNMDYNATPIK;LLAETAHEIHSAVTVR
00007647-RA	FERH Ferritin subunit	1	0	23.874	210	0.0009542	6.404	11.4	0	3400400	0	1	ASVTYLAMGSHFLQDTVNRPGFAK
00007654-RB	kra Protein krasavietz	2	0	46.254	402	0	11.35	6.7	0	5528300	0	2	DLQQHLEDELADGR;FTPLFSAFTSTAK
00007662-RA	Mitofilin MICOS complex subunit Mic60	4	2	85.924	765	0	24.37	5	2.4	19446000	1052400	4	AEQNSINLK;DVTDAAAKLEK;LNNYDLLNR;SLQLQLSNK
00007680-RA	CG1129 Mannose-1-phosphate guanyltransferase beta	1	1	41.065	370	0.0078534	6.0423	3.5	3.5	5295900	642120	2	GIVGNVLVDPSAK
00007695-RA	g.11343 Uncharacterized protein	3	0	72.009	658	0	32.442	8.7	0	13343000	0	4	DQPSPVLPTSSVPVAR;ELVFTGGSGRR;MRQNITELDSLLDDLHTAQKTGFADSTVAR
00007718-RC	Nurf-38 Inorganic pyrophosphatase	2	2	31.381	279	0	11.314	7.2	7.2	6128700	1224000	2	GTPNGSDYKVYFK;SYQIVER
00007721-RA	Prss12 Neurotrypsin	2	1	199.32	1811	0	11.022	1.2	0.9	3708600	710840	2	LVGQPQVGDSLNTVAGR;LVGQPQVGDSLNTVAGRVEVR
00007723-RA	T05H10.6 Probable pyruvate dehydrogenase E1 component subunit alpha, mitochondrial	2	3	43.158	395	0	22.801	6.1	8.4	790860	4588900	5	DPITSFKEK;GPLLMETATYR;ILNAGLVTAEELK;LEQGPSTTVTISR
00007730-RB	lap-2 Putative aminopeptidase W07G4.4	6	5	64.242	590	0	46.13	13.2	10.3	41639000	5274400	6	DFPLFAAVNR;GHQTPAAFLIMSSGLDK;GVTYDTGGADIK;IIFLHYEPK;NSVGENAYVADEVIK;PISSLLLGTAVKPEK
00007733-RA	g.28077 Uncharacterized protein	1	0	29.365	266	0	8.5785	6.4	0	24248000	0	1	QPFAPVYASQPITATVK
00007735-RA	RpL24 60S ribosomal protein L24	1	1	17.384	154	0	8.2684	8.4	8.4	74183000	195190	3	AIVGASLTDIMAK
00007747-RA	ALDH2 Aldehyde dehydrogenase, mitochondrial	4	2	55.869	513	0	25.67	9.7	4.9	18061000	1093700	6	AFSFNSPWR;ANNTQYGLAAAVYSK;ILELIESGKK;SSSGKTFETVDPATGK
00007754-RA	Ank3 Ankyrin-3	3	2	203.15	1845	0	20.197	1.8	1.3	22490000	553960	5	AQASTLESALQK;GETPLHLAAR;VAVSPIVTVEPR
00007757-RA	g.32067 Uncharacterized protein	1	0	147.15	1329	0	11.046	1.1	0	10185000	0	1	LFTPASDSGEVTPSR
00007797-RA	atl Atlastin	3	0	80.123	705	0	20.539	5.7	0	21299000	0	3	LALEDSGNKPFQK;SLEHAASQAANLATQNGK;YSTVGLGNK
00007799-RB	CG12163 Putative cysteine proteinase CG12163	5	5	126.53	1132	0	55.6	6	6	123700000	13950000	8	DILVGGQSPADVNDDR;DILVGGQSPADVNDDRVK;EMAQFAVAQLSAR;GIPGGLSPADVNDDR;SNSLNSQTLVK
00007804-RA	CCT7 T-complex protein 1 subunit eta	10	7	59.094	540	0	90.126	23	16.5	178140000	2423900	13	GGAEQFLEETER;GMDKLIVDQGGK;LLEIVHPAAK;LPIGDVATQYFADR;LVDGVAFKK;QVKPYVEEGVHPR;SLHDAIMIVR;STISNDGATIMK;TFSYAGFEMQPK;TIKNDAVVAGGGAIEMELSK
00007812-RA	Gld Glucose dehydrogenase [FAD, quinone]	0	1	65.483	581	0.0045086	6.1737	0	2.1	0	5717800	2	MGPEGVVDPSLR
00007820-RA	hibch 3-hydroxyisobutyryl-CoA hydrolase, mitochondrial	2	2	43.743	397	0	14.449	6.3	6.3	5335400	2012500	4	AALEATSSPDFYEGVR;GVLVLNRPR
00007823-RA	NOVA1 RNA-binding protein Nova-1	2	0	53.183	513	0	11.771	3.9	0	8307200	0	2	GGETIAQLQK;NRQNPLGLLQ
00007827-RA	RPS27 40S ribosomal protein S27	1	1	9.396	84	0	30.928	13.1	13.1	9809000	2215300	3	DLLHPSPAEEK
00007850-RA	CG32751 Vanin-like protein 2	3	1	53.492	478	0	29.409	6.9	3.1	38179000	4583000	8	DGPLIVTMPQQPTNK;GITQTPTEEITFTK;GITQTPTEEITFTKDHVK
00007863-RA	PPAF2 Phenoloxidase-activating factor 2	2	2	88.911	814	0	13.59	3.6	3.6	11667000	2288700	3	AGTLHNDVALLVLEKPLK;KVELQTIPYNK
00007866-RA	PPAF2 Phenoloxidase-activating factor 2	4	4	102.62	955	0	113.56	5.3	5.3	38282000	14267000	4	AGEWDTQTKNELYPTQDRNVR;KVELPIVPK;NELYPTQDR;VELPIVPK
00007879-RA	TFG Protein TFG	1	1	48.785	429	0	7.0715	3.3	3.3	1561000	683240	1	ADQQILQAQTDAQR
00007917-RA	g.26387 Uncharacterized protein	1	1	49.523	438	0	6.8674	3.7	3.7	5997300	1438000	1	TDEAGNAQVSAINYGK
00007918-RA	PTPRD Receptor-type tyrosine-protein phosphatase delta	2	1	97.403	886	0	23.202	4.6	1.9	18391000	1562100	3	ALTSSDYAPYSDTVTVR;SLPITPTGDSLQDVVIPELQHGVR
00007924-RA	spz Protein spaetzle	1	0	29.801	270	0	16.759	7.8	0	41927000	0	1	LKTSELQPDVDAIIYPTDIVR
00007930-RA	cpe Carboxypeptidase E	1	0	39.921	354	0	41.32	4.8	0	7856100	0	2	SGDLTEYSQSPDDQTFR
00007946-RA	lap-2 Putative aminopeptidase W07G4.4	2	3	59.553	554	0	12.903	4.5	7	158110	1885400	2	APLLILHPNQNPK;DGGIVEVEGIPAGR;GVTYDTGGADIK
00007947-RA	Est-6 Esterase 6	1	0	30.288	261	0	6.9646	4.6	0	1671300	0	0	VTSLTQGNVPQK
00007962-RA	g.3369 N-acetyltransferase domain-containing protein	1	0	63.448	550	0.0044723	6.1424	3.8	0	2511700	0	0	GYVPFVVIRPENDASQSLYHK
00007963-RB	modSP Modular serine protease	1	1	69.959	639	0	6.5778	2.7	2.7	1094600	358390	1	VDSGDSGGGLTFINNGK
00007968-RA	Nacalpha Nascent polypeptide-associated complex subunit alpha	1	1	22.819	214	0	18.799	6.1	7	0	4565600	2	IEDLSQQAQVQAAEK;NILFVINKPDVFK
00007974-RA	MELTF Melanotransferrin	2	1	92.207	820	0	11.955	2.9	1.7	5124600	49251	2	DASEDYYGYTGALR;GTLTDVSNIR
00007976-RA	Pp2B-14D Serine/threonine-protein phosphatase 2B catalytic subunit 2	8	5	54.094	482	0	95.055	23.4	15.6	113880000	5473400	10	DAPPTPASEEKPPPSAPSPTQPAPSAPAQPNNAHS;GLDAINER;GLTPTGSLPLGALSGGK;IINDGAQLLR;LFEVGGPPATTK;LTTSEVFDSR;NALQGFSPNHK;YLFLGDYVDR
00007981-RA	HNRNP Heterogeneous nuclear ribonucleoprotein A1, A2/B1 homolog	5	3	71.227	644	0	51.034	10.6	4.3	33645000	1006400	3	GFGFITYSR;LFIGGLDYR;LLEGTKYEFR;SDPITTDKPVVAK;TAPYGSGGGGGGYGGGYGGAPNSGGGR
00007990-RA	flr Actin-interacting protein 1	4	3	65.858	602	0	29.33	7.5	7.5	22778000	8347900	7	AYTNVNVQLGSQPR;GKNFLYTNGNSVIIR;NFLYTNGNSVIIR;YSPSGFYIASGDQSGK
00007996-RA	NcSP26 NcSP26 protein	0	2	22.072	206	0	15.372	0	11.7	0	4328800	1	ALDDAKEAIAEAK;TITTYDTFGKK
00008002-RA	K12H4.7 Putative serine protease K12H4.7	1	0	45.907	408	0	7.1746	3.4	0	1840800	0	1	TNTMDGGLDIQATR
00008003-RA	Idh3B Isocitrate dehydrogenase [NAD] subunit beta, mitochondrial	1	1	41.23	379	0.0084034	5.9552	3.4	3.4	163990	2389300	1	KALDLYANVVHVK
00008018-RA	LMF2 Lipase maturation factor 2	2	0	75.092	655	0	11.888	3.7	0	5073700	0	2	DHPPLLDYLR;LSHLHLTNAYGLFR
00008020-RA	Rbm45 RNA-binding protein 45	1	0	57.965	520	0	7.213	2.3	0	9108100	0	2	LFIVGQPSLPSR
00008021-RB	APMAP Adipocyte plasma membrane-associated protein	2	0	45.242	413	0	13.303	6.1	0	5374600	0	2	IGHFETLPAPSVQR;IIKDKIEPIAK
00008033-RA	ETFB Electron transfer flavoprotein subunit beta	4	2	27.412	253	0	26.035	22.9	8.7	15050000	495040	3	GIHVEVTGPEYETLQPIHVSK;IEVISVEDPPVR;LPTVVSADLR;QAGSVLPDVDTLVTK
00008064-RA	Aco1 Cytoplasmic aconitate hydratase	3	2	98.072	891	0	17.733	3.9	2.4	9367600	466610	3	GYGLSPDAVQK;KAVQAGLSVAPYIK;NDFLQSLTNK
00008084-RA	CYPA Peptidyl-prolyl cis-trans isomerase	3	2	22.37	204	0	230.33	25	14.2	64659000	1265900	4	SIYGNKFEDENFTLK;TSWLDNRHVVFGNVVEGMDVVK;VFFDMAADGQTVGR
00008094-RA	RpS14 40S ribosomal protein S14	4	3	16.22	151	0	205.24	21.2	19.2	63560000	1697300	5	IEDVTPIPSDSTR;IEDVTPIPSDSTRR;IGRIEDVTPIPSDSTR;QQQEQVQVSLGPQVR
00008097-RA	EIF1AX Eukaryotic translation initiation factor 1A, X-chromosomal	1	0	16.957	148	0	7.1577	8.8	0	2215100	0	1	NLKTYGEFPETVR
00008104-RA	g.12839 Uncharacterized protein	1	0	13.848	128	0	123.71	10.9	0	5141500	0	1	LHEGTLESEALYNR
00008115-RA	KPNA5 Importin subunit alpha-6	1	0	57.897	523	0	8.2668	2.3	0	0	0	1	YKNTALDAQELR
00008116-RA	Cisd2 CDGSH iron-sulfur domain-containing protein 2 homolog	1	1	14.022	125	0	7.1605	11.2	11.2	3448600	778360	2	THGDNVGPLVVTQK
00008121-RA	Venom carboxylesterase-6	1	2	65.191	580	0	35.933	1.7	1.9	692220	13944000	3	FYLQDQPISK;KFYLQDQPISK
00008138-RB	fau Protein anoxia up-regulated	2	1	19.254	169	0	304.91	16.6	7.1	45007000	1485700	2	PTLTSYSVTTPR;SSGSGPGSSYNYTTER
00008155-RA	rars1 Arginine--tRNA ligase, cytoplasmic	1	0	75.934	668	0	6.6541	1.3	0	1963800	0	0	MNDFESIKR
00008165-RA	TRABD TraB domain-containing protein	1	0	16.963	152	0	6.759	7.2	0	6322800	0	1	ALSDAVNQVPR
00008166-RA	pont RuvB-like helicase 1	2	0	50.251	456	0	11.666	5	0	4294500	0	2	AILMGGPPGTGK;EAAGIVVDMIK
00008167-RA	AGAP006130 Eukaryotic translation initiation factor 3 subunit L	2	0	46.599	392	0	11.825	5.6	0	4121200	0	2	LHSLLGDYYQAIK;VLENIELHK
00008169-RA	VhaAC45 V-type proton ATPase subunit S1	2	2	47.362	423	0	11.796	5.7	5.7	2885600	443480	2	AVNELSEYGYSLK;IAEAYSQLLSK
00008176-RA	Siwi Piwi-like protein Siwi	9	2	100.76	898	0	64.851	13	2.3	56252000	1458200	10	AVAEVLRQPPK;AVPTQLLLVK;GAGRPLDEPSLVQR;LLDLQLIQR;QIFVQPVTRPEK;SNPMFVMPQGGLSR;TLPPEAIVLGR;TPNQEVTFYSQR;YFSAVSHHSTGEELSNDLAINIVK
00008207-RA	Tubulin alpha chain, testis-specific	13	8	62.573	564	0	12.911	20.9	14.7	64805000	625180	3	AVFVDLEPTVVDEVR;AVFVDLEPTVVDEVRTGTYR;DVNAAIAQIK;FDLMYAKR;GHYTIGK;IHFPLATYAPVISAEK;LDHKFDLMYAK;LDHKFDLMYAKR;NLDIERPTYTNLNR;QLFHPEQLITGK;QLFHPEQLITGKEDAANNYAR;TGTYRQLFHPEQLITGKEDAANNYAR;VGINYQPPTVVPGGDLAK
00008220-RA	g.30789 Uncharacterized protein	1	0	184.46	1668	0.00095511	6.4131	1.5	0	5855100	0	1	HTKSEPQTSAPGSIYVPPIEPQQPR
00008231-RA	PGM3 Phosphoacetylglucosamine mutase	1	1	38.693	352	0	6.7398	3.7	3.7	8317000	126160	1	SFVRPSGTEDVVR
00008250-RA	BPNT1 3(2),5-bisphosphate nucleotidase 1	1	1	33.428	308	0	13.482	2.9	2.9	20368000	5650800	5	AQSAHLLLR
00008253-RA	DppIII Dipeptidyl peptidase 3	4	1	86.672	771	0	25.638	6	1.3	37352000	1614200	4	ISDAYLKQPK;NVSLGNVIPASFMGR;SFTTGSLDAHK;SWLQSHSQAR
00008269-RA	RpL4 60S ribosomal protein L4	8	3	38.124	337	0	78.451	30.6	9.2	143720000	1390600	14	APIRPDVVNFVHMNIAK;GPLIIYGKDQGLTK;GYNLPMPK;IKAWNDIQK;NESTGTTIALPAVFK;NIPGVDLINVSHLNLLK;QAFIFLHR;SLTATRPLVSVYSDKNESTGTTIALPAVFK
00008271-RA	CBS Cystathionine beta-synthase	1	1	40.055	370	0	11.772	3.2	2.7	1339700	2573200	2	DIPDAVVLDQYR;VVVILPDNVR
00008275-RA	Acadsb Short/branched chain specific acyl-CoA dehydrogenase, mitochondrial	0	2	46.239	423	0	16.621	0	5	0	8242500	2	DGSDYLITGSK;YAAGFLNEGR
00008289-RA	RpS25 40S ribosomal protein S25	2	2	13.351	119	0	36.715	20.2	20.2	72622000	25006000	4	LITPSVVSER;LNNQVLFDKPTYDK
00008297-RA	ACTR1B Beta-centractin	2	0	42.676	376	0	14.932	6.9	0	3500300	0	3	GFGDKLLSEVR;VMAGALEGDLFVGPK
00008327-RA	Myophilin	4	1	19.316	169	0	31.158	34.9	8.3	49182000	479270	4	ASEGHLNLQMGYNK;GASQSGLGSFGNTR;GTNFQLMENIQR;KYGVPEEEIFQTADLFERR
00008328-RA	Mp20 Muscle-specific protein 20	2	1	25.785	228	0	11.793	10.1	6.1	2371300	384400	2	AGEAIIGLQAGTNK;REWTEEQLR
00008329-RA	Ank3 Ankyrin-3	3	1	194.99	1785	0	6.5928	2.1	0.7	9136000	0	2	GETPLHLAAR;VAVSPIVTVEPR;VGLQAQPIAPEVVSK
00008339-RA	SORBS2 Sorbin and SH3 domain-containing protein 2	3	2	449.31	3981	0	17.894	0.9	0.6	7502800	612120	3	ALYNFVGQTSR;FRPVNFESPK;TGYLGTFPGNYVER
00008343-RA	CtBP C-terminal-binding protein	5	1	49.186	458	0	35.564	10.5	3.1	31380000	88230	5	GDTLGIVGLGR;GGLVDDDALAAALK;IGSGVDNIDVK;IRGDTLGIVGLGR;PGAFLVNTAR
00008346-RB	Myosin regulatory light chain 2	13	2	22.553	206	0	195.35	52.9	18.4	526720000	6673800	20	EEAPAPEPEPAPAPEPEPAPSKASTK;EGFAFMDADKDGIIGK;EGFAFMDADKDGIIGKSDLR;KEEAPAPEPEPAPAPEPEPAPSK;KEEAPAPEPEPAPAPEPEPAPSKASTK;KKEEAPAPEPEPAPAPEPEPAPSK;MSGQADEDDVVIAAFK;SDLRSTFNQIGK;SGSNVFSMFSQGQIAEFK;STFNQIGK;STFNQIGKLVSEK;TFDNDGIIDGEK;TFDNDGIIDGEKLR
00008364-RA	Hrb87F Heterogeneous nuclear ribonucleoprotein 87F	1	1	45.361	406	0	7.4509	3	3	43459000	1082800	3	SAPYDTSYPLNR
00008375-RA	Atpalpha Sodium/potassium-transporting ATPase subunit alpha	21	11	124.5	1125	0	323.31	22.5	12.6	250250000	7702000	27	AEFKGGQEGVPILK;AVNDLTDSYGQEWTYR;DVGAEQLDEILR;FGDRIPADIR;GFKVDNSSLTGESEPQSR;GVDFTHENPLETK;GVDFTHENPLETKNLAFFSTNAVEGTAK;IAGLASGLDTGETPIAK;ISVEELYQR;KADIGVAMGIAGSDVSK;KVSEIPFNSTNK;LNIPVSEVNPR;MGAIVAVTGDGVNDSPALK;NLAFFSTNAVEGTAK;NMVPQFATVIR;RNPGGWLEQETYY;SVGIISEGNETVEDIAQR;VDNSSLTGESEPQSR;VIMVTGDHPITAK;VSEIPFNSTNK;VSEIPFNSTNKYQVSIHETEDPNDPR
00008387-RA	NUDT14 Uridine diphosphate glucose pyrophosphatase NUDT14	1	1	20.289	179	0	6.4297	6.1	6.1	1508400	579580	2	MFNISNVSVSK
00008402-RB	RPL30 60S ribosomal protein L30	1	1	12.539	113	0	8.0234	10.6	10.6	19486000	2763600	2	LVIIGNNTPPLR
00008408-RA	PFDN2 Prefoldin subunit 2	2	0	16.487	146	0	15.259	13.7	0	2895300	0	2	GNAVGEEILNTFQSLR;GNAVGEEILNTFQSLRNEQR
00008410-RA	Parcxpwex01 40S ribosomal protein S3a	3	3	29.765	263	0	24.695	9.5	11.8	8521100	2082300	4	ITENVTNSDLK;ITENVTNSDLKEVVNK;LLELHGDGK;VDRPEGYEPPVQEAV
00008422-RA	g.14287 Uncharacterized protein	1	0	30.085	268	0	6.9789	4.9	0	8866300	0	1	ALLEGVEGFDTAK
00008423-RA	RpL18A 60S ribosomal protein L18a	3	1	20.982	177	0	28.726	14.7	6.2	28112000	175640	3	AHSIQIIKVEVVK;AKGELKEFEVIGR;GELKEFEVIGR
00008424-RA	ATPsynO ATP synthase subunit O, mitochondrial	5	5	20.892	194	0	90.504	24.2	24.2	40497000	17860000	7	GENILLTTK;LNEFIQNPSIK;LSNLNGIINAFK;TDTKLNEFIQNPSIK;YATALYSAASK
00008443-RA	SUCLA2 Succinate--CoA ligase [ADP-forming] subunit beta, mitochondrial	5	2	48.628	447	0	53.307	11.9	4	64833000	3476500	8	DQTAEMLLK;LHGGSPANFLDVGGGATAQAVK;LHGGSPANFLDVGGGATAQAVKEAFK;LSSIVGLAR;VLIASSGMK
00008453-RA	Mal-B1 Maltase 1	4	6	65.115	573	0	36.018	8.6	9.9	54816000	56028000	7	DSDGDGVGDLK;KDPVLQMGDFK;SFKDSDGDGVGDLK;TATLYQVYPR;TGDMVPQGGSFSLR;VADNSHLK
00008497-RA	Cyt-b5 Cytochrome b5	1	0	14.853	133	0.0044924	6.167	6.8	0	4514100	0	1	VGELAEAER
00008506-RF	KYAT3 Kynurenine--oxoglutarate transaminase 3	3	1	46.502	413	0	24.327	10.9	3.1	19232000	296780	6	AIIVNTPHNPVGK;ALADVATGENILLHQYTR;TVGGVPVFIPLRPR
00008516-RA	AAEL011789 Probable citrate synthase 2, mitochondrial	3	3	51.633	466	0	17.315	4.9	4.9	38073000	22098000	4	ALGLPIERPK;IVPPILLETGK;IVPPILLETGKVK
00008520-RA	Hsc70-3 Endoplasmic reticulum chaperone BiP	25	11	72.447	656	0	323.31	31.7	17.7	858500000	26277000	45	ALSSSHQVR;DAGTIAGLNVMR;DVDEIVLVGGSTR;DWGDSTVQSDIK;EFFNGKEPSR;ELEDVVQPIIAK;FDLTGIPPAPR;IINEPTAAAIAYGLDKR;ITPSYVAFTAEGER;ITPSYVAFTAEGERLIGDAAK;IVITNDQNR;KELEDVVQPIIAK;LIGDAAKNQLTTNPENTVFDAKR;MKETAEAYLGK;MKETAEAYLGKK;NGRVEIIANDQGNR;NQLTTNPENTVFDAK;NQLTTNPENTVFDAKR;NTVIPTK;NTVIPTKK;VEIIANDQGNR;VFAPEEISAMVLGK;VLEDADMNKK;VLEDADMNKKDVDEIVLVGGSTR;VMDHFIK
00008541-RA	SPTBN5 Spectrin beta chain, non-erythrocytic 5	1	0	471.83	4116	0.0075949	5.9836	0.3	0	1375900	0	1	AINSLADKLIR
00008553-RB	Myophilin	3	2	19.879	177	0	29.907	19.2	11.3	28360000	3107400	3	GSNYGQPSIGPK;NFTEEQLK;NFTEEQLKAGQGVISLQYGSNK
00008575-RA	TMPRSS5 Transmembrane protease serine 5	1	0	265.42	2410	0	11	0.7	0	3828900	0	1	EPVSNGSFLNTTVTSK
00008579-RA	RpL8 60S ribosomal protein L8	4	1	28.155	258	0	50.604	17.8	6.6	123940000	908200	3	ASGNYATVIAHNPDTKR;DIIHDPGRGAPLAVVHFRDPYR;GAPLAVVHFR;IDKPVLK
00008599-RA	C2CD5 C2 domain-containing protein 5	1	1	31.714	286	0.0018692	6.3226	5.2	5.2	444890000	217650000	3	AQEPSHVLPCHYAEE
00008600-RA	alpha-Spec Spectrin alpha chain	24	6	279.26	2420	0	323.31	12.9	2.6	139390000	2584300	29	AITAGDRPYVTKEELYANLTK;DLAALGDKIR;DLATVQTLQR;DLIGVQNLMK;DLSTVQTLLTK;DLTGVQNLK;DVAGAEALIER;EAFLAAEEVDSKGDNVEALIK;ETENVQSSEEIENAFR;GRDLIGVQNLMK;ILETAEDIQER;ITAVSDSAQHMVDQGHFASDEIR;KLLVGSDDYGRDLTGVQNLK;LGESQTLQQFSR;LIEGQHYAADDVAQR;LLDSLQVQQLFR;LLDSYDLQR;LQEASQQQQFNR;MDQITPKEVK;MEEITSTGQELIEAR;MQHNLEQQIQAR;QNQIESQYDQLLSLAR;QREINEEWTALTAK;VTEVNELADKLVLDGHPER
00008619-RA	katnal1 Katanin p60 ATPase-containing subunit A-like 1	1	1	54.891	483	0.0053571	6.1255	2.5	2.5	3675900	2408700	0	GVLMVGPPGTGK
00008625-RA	Atp5md ATP synthase membrane subunit DAPIT, mitochondrial	3	2	5.6895	52	0	68.304	46.2	46.2	47584000	11367000	4	AGAEGVDESQFTGISK;AGAEGVDESQFTGISKYFNSFTNR;YFNSFTNR
00008632-RA	Sply Sphingosine-1-phosphate lyase	2	1	62.12	556	0	11.798	4	1.8	34240000	1969400	2	MDLILKPISALR;VFVNNCGSQR
00008635-RA	Sod1 Superoxide dismutase [Cu-Zn]	6	3	15.723	154	0	65.829	42.2	26	99879000	13265000	7	GTIYFEQSDDGAPVK;GTIYFEQSDDGAPVKVSGEVSGLSK;HVGDLGNVTADDK;ISLSGPLSILGR;TVVVHADPDDLGK;VKGTIYFEQSDDGAPVK
00008637-RA	RpS23 40S ribosomal protein S23	3	3	16.047	143	0	18.604	17.5	17.5	7044000	1877900	3	GIVLEKVGVEAK;VANVSLLALYK;VANVSLLALYKEK
00008638-RA	Dhod Dihydroorotate dehydrogenase	1	0	43.074	395	0	20.309	2.5	0	2556000	0	1	LTENQAIINR
00008642-RA	SEC22B Vesicle-trafficking protein SEC22b	1	0	24.878	213	0	10.153	6.6	0	1646200	0	1	NLNSLNTELQDVQR
00008670-RA	DNAJC3 DnaJ homolog subfamily C member 3	3	2	57.566	493	0	19.03	5.5	4.7	8241100	604800	4	LQSDNTVGYLK;MGDSTSAILDLR;SANKLQSDNTVGYLK
00008687-RA	Spn88Ea Serine protease inhibitor 88Ea	1	1	45.504	410	0	19.623	2.2	2.2	4225000	598210	2	QELLQSQLR
00008689-RB	Spn88Ea Serine protease inhibitor 88Ea	5	2	38.7	345	0	69.591	16.5	5.8	43632000	15539000	7	IDEYGTEAAAATIFTETR;INLNSAIHK;QALSLPTGLDK;TLSPNSQIVLANAAYFK;VRIDEYGTEAAAATIFTETR
00008717-RC	an3 Putative ATP-dependent RNA helicase an3	6	5	77.496	700	0	62.571	13.1	8.9	30036000	1281300	6	ELATQIYDESR;MLDMGFEPQIR;MTEIISNNIALAR;QYPLGLVLAPTR;SGQTPILVATAVAAR;SNAPNQNGSGLEQQLAGLDLQGGNKQPTGR
00008766-RA	LVRN Aminopeptidase Q	1	1	78.054	687	0.0082988	5.9146	1	1	6896800	701770	0	DKQIDEK
00008768-RA	g.32913 Uncharacterized protein	2	2	58.669	532	0	11.658	4.1	4.1	4981600	5274600	2	QALEQYVIESR;TQTNYLTAYQR
00008770-RA	g.20565 Uncharacterized protein	2	2	34.793	316	0	23.214	6.6	6.6	482600000	3.3925e+09	15	QISEIPFSQLVR;VIDISDQVK
00008771-RA	g.6516 Uncharacterized protein	2	4	37.345	334	0	245.52	7.8	12.6	170610000	7.0327e+09	28	FHVDGYR;GSKLPHYHR;QQGLTRPPFK;YFSADEVGTHVDMPGR
00008772-RA	SIAM614_09648 Isatin hydrolase	7	5	34.817	317	0	323.31	36.6	19.2	609820000	4902900000	30	EIVPGTLNHVHSGVHGVSHPPLHTGITSIL;NNELTTSPSQR;PTPLLIEQVASAPVR;RLPSVGAVVTVAPFYISEATAAPAR;YIAGDEGGTKVEVPGR;YPDVDRFFGR;YTVTQLQLR
00008789-RA	ACP21 Cuticle protein 21	3	3	17.298	169	0	20.036	22.5	22.5	9899800	1284300	3	AAAPVVAAPAPLVR;AAPAAVVAPVAK;GSYSLIEPDGAR
00008791-RA	ACP21 Cuticle protein 21	3	2	20.247	188	0	34.682	22.9	14.9	34808000	934300	4	ALGAAPAPIAAPVYK;GSYSLVEPDGNLR;PAYYSPSAYAYQPYR
00008793-RA	Cuticle protein 8	7	0	26.31	262	0	98.009	37.8	0	66548000	0	8	APIAPAAVAPYR;APIAPAAVAPYRAW;APYAAPYAAPYAAPYAAPYAAPYAAPYAGK;APYTAPYNTPYAAPYAAPYAAPYGAK;RVVEYTADPVGGFNAVVSK;VVEYTADPVGGFNAVVSK;YSLLEADGSRRVVEYTADPVGGFNAVVSK
00008794-RA	Cuticle protein 18.6, isoform B	7	3	22.265	211	0	177.67	85.3	37.4	268250000	6199100	12	AVAHAPVVAHAPVVAHAPVAYHTPVAYHAPVAYHAPVAR;AYAPAYVAHAPVVAHAPVVAHAPVVAHAPVAAK;DGDVVQGSYSLTEPDGTR;RTVDYTADPVNGFNAVVHKEPAAHPVAVK;TVDYTADPVNGFNAVVHKEPAAHPVAVK;VEEYDPHPQYSFAYDVQDAITGDSK;YAAPVAYHAPLAYHSPYAPVAYHAPVAYHAPTLIHH
00008795-RA	Cuticle protein 18.6, isoform B	5	1	18.583	183	0	101.85	66.7	8.7	303000000	390510	7	AYAPAPVAYAAPYAPK;DGDVVTGSYSLVEPDGSVR;TVDYTADPVNGFNAVVHKDAPAVAVK;VAPVAYAAPAAYHAPAAYAAPADEYDPHPSYSYAYDIK;YAAPLAYAAPAYAAPAYAAPVAR
00008796-RA	Cuticle protein 19.8	9	3	26.661	263	0	323.31	52.9	13.7	744730000	4172500	32	AEPVDPNPSYHFSYGVNDASTGDVKSQEESLQDGVLSGR;SQEESLQDGVLSGR;TPAAHGTPVASVTPVITTESQAELIR;TVSYTADAVNGFNAHVEKTPAAHGTPVASVTPVITTESQAELIR;YAAISPAISYATAPAPVK;YAAISPAISYATAPAPVKVVAPAPVR;YSLAEPDGSVR;YVAHAPVAPVR;YVAPAPLRYVAHAPVAPVR
00008797-RA	Cuticle protein 18.6, isoform B	6	4	24.153	232	0	56.236	41.8	19.8	63782000	23562000	9	AVVDEYDPHPQYSFAYDIQDAHTGDYK;AVVDEYDPHPQYSFAYDIQDAHTGDYKSQHESR;DGDVVHGSYSLVEPDGSK;DGDVVHGSYSLVEPDGSKR;TVEYTADPHNGFNAVVHK;YAAPAYSAYAAPVAK;YVAAPAYAPVAK
00008804-RA	Cuticle protein 7	7	2	42.457	393	0	82.636	35.1	7.1	40807000	454080	7	AYAPKYPEPEPAYPK;GSYELYEPDGTKR;GVYELYEPDGTKR;PYAPAPAPYAPAPAPYAPAPAPYAPAPAPYAPAPAYPK;PYAPAPSYSGYYK;PYAPAPYAPAPYAPK;PYAPKPYAPAPAPYAPAPAPYAPAPAPYAPK
00008812-RA	Cuticle protein 19	3	0	16.414	149	0	13.265	30.2	0	7934900	0	2	GYAPAPYAAPAYAAPAYAPAPAYPK;GYAPAPYAAPAYAAPAYAPAPAYPKPAYPAYK;GYYELYEPDGTKR
00008813-RA	Cuticle protein 19	4	2	20.212	181	0	59.253	32.6	13.8	50576000	674260	4	GYAAAPAYAPK;GYYELYEPDGTKR;IVTYSDDGYGFQAVVNKEPAK;PYAAPAYPSYSAPK
00008838-RA	Cuticle protein 7	2	1	26.278	236	0	20.211	19.1	8.1	42402000	173640	6	DGDVVHGSYSLVEADGSKR;EPLAHPAPAPAPVYHAPVVPVAPAYH
00008841-RA	ACP21 Cuticle protein 21	10	2	23.691	232	0	168.48	73.7	15.5	256460000	1336900	13	AAPAYAPAYAK;EGDVVHGSYSLVEPDGSKR;TVEYTADPHNGFNAVVHK;TVEYTADPHNGFNAVVHKEPGYAPAAK;YAAAPAYAAPAYAHHY;YAAAPAYAAPVAK;YAAAPAYAPAYAAPVAK;YAAAPVAYAAAPAYAPTYAK;YAAAPVAYAAPAYAAPAYAAPAYAAPVAK;YAAAPVAYAAPAYAAPVAK
00008842-RA	Cuticle protein 18.6, isoform B	5	3	15.695	153	0	101.34	69.9	35.3	188710000	33446000	9	AVAPVDDYDPNPSYSYAYDIKDGLTGDSKSQQESR;GAAAAPAYAAPAPAYAPVAK;QGDVVQGSYSLVEPDGSVR;TVEYTADPHNGFNAVVHK;VAAPVAYAAPAYAAK
00008843-RA	ACP21 Cuticle protein 21	4	1	19.379	191	0	118.06	34.6	7.3	158060000	2288200	4	AVDADYDPNPSYSYAYDIKDALTGDSK;AVDADYDPNPSYSYAYDIKDALTGDSKTQQESR;QGDVVQGSYSLVEPDGTLR;VVAPAYAAAPAYAK
00008844-RA	ACP21 Cuticle protein 21	4	0	24.096	241	0	22.742	36.9	0	39824000	0	5	AVDADYDPNPSYSYAYDIKDALTGDSK;AVDADYDPNPSYSYAYDIKDALTGDSKSQQESR;QGDVVSGSYSLVEPDGSTR;TVEYTADPVNGFNAVVHKGAAVAAAPVAYAAPAPVAK
00008845-RA	ACP21 Cuticle protein 21	3	0	15.035	146	0	9.4796	43.2	0	45961000	0	1	AVDADYDPNPSYSYAYDIKDALTGDSK;SAPTYAAPAYAAPAYAPK;TVEYTADPHNGFNAVVHK
00008846-RA	ACP21 Cuticle protein 21	7	2	21.039	207	0	208.41	59.9	15	324060000	1416300	8	AVAPVAYAAPVAK;AVDADYDPNPSYSYAYDIKDALTGDSK;AVDADYDPNPSYSYAYDIKDALTGDSKSQHESR;AYAAPAYHAPAAYAAPAYAPAAYAAPAYHAPVVK;TVEYTADPHNGFNAVVHK;TVEYTADPHNGFNAVVHKDAPAVAVK;VVAPAYAAAPAYAPAYAK
00008847-RA	Cuticle protein 18.6, isoform B	11	2	20.083	199	0	155.33	68.3	13.6	648480000	1850600	14	AVVAAPAAYAAPAAYAAK;AVVAAPAAYAAPAAYAAKVDEYDPHPSYSYAYDIK;AVVAAPAAYAAPAAYAAKVDEYDPHPSYSYAYDIKDGLTGDSK;AYAAPVVAK;DGDVVQGSYSLVEPDGSVR;TAGVVAAPAPVVKAYAAPVVAK;TVDYTADPVNGFNAVVHKTAGVVAAPAPVVK;TVDYTADPVNGFNAVVHKTAGVVAAPAPVVKAYAAPVVAK;VAAPVAYAAPAYHAPAYAPAAYAAPAYHAPVVAK;VDEYDPHPSYSYAYDIK;VDEYDPHPSYSYAYDIKDGLTGDSK
00008867-RA	eEF1alpha2 Elongation factor 1-alpha 2	4	1	50.507	462	0	290.88	13	2.4	36348000	0	8	EHALLAFTLGVK;SGDAAIITLVPSK;SVNHKDLTSGK;VETGVLKPGMVVTFAPANLTTEVK
00008871-RA	scu 3-hydroxyacyl-CoA dehydrogenase type-2	1	0	26.97	255	0	6.7488	5.9	0	1223200	0	1	GIVGLVTGGASGLGR
00008882-RA	B52 Serine-arginine protein 55	1	1	38.648	332	0	6.9183	2.7	2.7	10888000	977120	2	VFVGGLTYR
00008882-RB	B52 Serine-arginine protein 55	1	0	35.789	308	0	6.4668	3.6	0	13086000	0	2	VYVGGLPYGVR
00008887-RA	AP3M1 AP-3 complex subunit mu-1	1	1	46.869	414	0.0018868	6.3362	2.9	2.9	830030	75661	1	FTINQLAVSGLK
00008906-RA	CDC73 Parafibromin	2	0	59.62	523	0	12.552	3.6	0	2883700	0	2	DNDILLQR;SAPLEIPTQVK
00008907-RC	PRRC2A Protein PRRC2A	1	0	240.82	2171	0	6.7133	0.6	0	1636300	0	1	STLSGLAAKGEK
00008909-RA	Sardh Sarcosine dehydrogenase, mitochondrial	3	2	94.08	854	0	20.275	4.2	2.6	15130000	2766300	4	AAELVPAFETAGVK;DVETQLLNASR;GIYDEPLPIRQ
00008927-RA	g.39024 Uncharacterized protein	5	3	112.31	1049	0	39.057	6.5	3	22137000	5679300	8	ESDLNEYVTDER;ESDLNEYVTDERLSSQPK;RPSLELVDSSSFR;VQIELEGNSGVK;VRPATEDSLSIAVVPPSTYNEASTR
00008937-RA	Glycine--tRNA ligase	2	1	79.472	705	0	11.633	3.4	1.8	34482000	865340	2	KINFTEAVPNK;LTPDLVSVNSGEK
00008938-RA	Cyp6a14 Probable cytochrome P450 6a14	5	0	61.271	533	0	33.937	12.2	0	37515000	0	4	DAQYYPEPEK;EAGKYFLNVIK;GQPENANDLLSK;IVANYNVALSPK;TGILASDTTEDDKVITDHLK
00008946-RA	FAU 40S ribosomal protein S30	1	0	14.607	131	0	28.068	7.6	0	0	0	1	FVNVVQTFGR
00008947-RA	Rcc2 Protein RCC2	2	1	53.711	490	0	11.915	4.1	1.8	7710200	427060	2	VAYLFGQTK;VFSWGFGGYGR
00008955-RA	VHA26 V-type proton ATPase subunit E	3	2	25.887	226	0	61.641	14.6	8.8	17266000	3648100	3	ALSDADVQK;IQSSNMLNQAR;LDLIAQQLVPQIR
00008956-RA	Rga Regulator of gene activity	1	0	48.143	442	0	14.962	2.3	0	0	0	1	ANLNFQQPPR
00008957-RA	FLNB Filamin-B	1	0	188.6	1781	0	6.5405	0.8	0	3411900	0	1	AVPSTVVTEPGGIYR
00009004-RA	eif2a Eukaryotic translation initiation factor 2A	3	3	64.38	578	0	20.552	5.5	5.5	25307000	1935100	6	ALEINQIEK;ASAVPVVAVR;SDTGDLVASFVHK
00009032-RA	CYP4C1 Cytochrome P450 4C1	1	0	58.197	507	0.0053476	6.1234	2.4	0	1897900	0	1	SLKVVSDAVLVR
00009034-RA	Uap1 UDP-N-acetylhexosamine pyrophosphorylase	4	2	55.315	492	0	48.793	7.9	3.5	13940000	930280	5	DLFALHAR;GVLDEIERR;SLYQIQAER;VGVLLMAGGQGTR
00009038-RA	Nep2 Neprilysin-2	8	4	87.282	764	0	95.983	12.3	5.9	83460000	24512000	10	AVASAVSSLTEDLR;IDDKLTEQLR;IVTGQHSPGEFR;LYNPMTIPELQEK;QLEYGTALSGR;TDWITHGR;VIDLDQASLSLSR;VIIEEPSKENEAR
00009039-RA	Cttn Src substrate cortactin	2	0	55.068	488	0	11.579	5.3	0	2665300	0	2	EGNEATFGYGGK;HESQTDYAVGFGGK
00009066-RA	fs(1)h Homeotic protein female sterile	1	0	94.505	881	0.001885	6.3362	1.4	0	1445900	0	1	LQDVTGQLGTAK
00009075-RA	CG42540 Band 7 protein CG42540	1	0	32.557	293	0.0045579	6.2001	4.1	0	3596000	0	1	YLQTLNTISAEK
00009080-RA	Paics Multifunctional protein ADE2	2	1	47.156	428	0	13	5.4	2.1	10070000	1116700	3	GLNNFVSLK;NLTSVTQADLETIK
00009089-RA	Ugp2 UTP--glucose-1-phosphate uridylyltransferase	12	4	59.375	526	0	85.375	21.7	9.1	252350000	2893700	15	ADVKGGTLIQYESK;DHIDEFKSIK;ENSLSMEIIVNPK;ETGPSIDWNK;ETGPSIDWNKIER;FKKEFDGFR;GLGVNVPR;IDIPAGANLENK;LGDNHFAK;LLEIAQVPK;VKEFLSR;VNKDTLLPIAK
00009098-RA	ASNS Asparagine synthetase [glutamine-hydrolyzing]	1	0	64.978	571	0.0062002	6.0995	1.8	0	5410700	0	1	DPYGIRPLFR
00009101-RB	g.13969 Uncharacterized protein	1	1	26.18	242	0	19.259	11.2	11.2	34906000	337270	2	SENSAEVKSENSVETDTQPQEEKPTGR
00009153-RB	Nup358 E3 SUMO-protein ligase RanBP2	2	0	326.21	2938	0	11.779	0.9	0	2483300	0	1	ELDRHVQDILR;STTTFSDIAAATTK
00009193-RA	AIMP1 Aminoacyl tRNA synthase complex-interacting multifunctional protein 1	1	1	40.734	365	0.0018815	6.3356	3.3	3.3	4252000	1704700	1	AGDNITVPGYPR
00009200-RA	Actin, clone 403	23	13	41.839	376	0	15.81	51.6	37.8	342230000	2309200	12	AGFAGDDAPR;AGFAGDDAPRAVFPSIVGRPR;AVFPSIVGRPR;DSYVGDEAQSK;EITALAPSTMK;EITALAPSTMKIK;EITALAPSTMKIKIIAPPER;GYSFTTTAER;IKIIAPPER;IKIIAPPERK;ILTERGYSFTTTAER;ILTERGYSFTTTAEREIVR;IWHHTFYNELR;LDLAGRDLTDYLMK;LDLAGRDLTDYLMKILTER;MQKEITALAPSTMK;QEYDESGPSIVHR;SYELPDGQVITIGNER;TTGIVLDSGDGVSHTVPIYEGYALPHAILR;VAPEEHPVLLTEAPLNPKANR;VAPEEHPVLLTEAPLNPKANREK;YQGIMVGMGQK;YQGIMVGMGQKDSYVGDEAQSKR
00009215-RA	ABCE1 ATP-binding cassette sub-family E member 1	4	2	68.745	609	0	33.774	8.5	4.1	19530000	913360	5	GSELQNYFTK;PGEVLGLVGTNGIGK;SIEDLSGGELQR;YANPPDWTEILSHFR
00009217-RA	OXSR1 Serine/threonine-protein kinase OSR1	1	0	57.726	519	0.004529	6.1911	1.5	0	4318600	0	0	PTATELLK
00009248-RA	RpL13A 60S ribosomal protein L13a	3	1	23.615	205	0	17.546	16.1	3.4	21570000	2942700	3	GPFHFRAPSAILYR;HFDNIIK;TEQINISGNFFR
00009258-RA	SJCHGC01960 10 kDa heat shock protein, mitochondrial	4	2	11.114	103	0	39.97	34	26.2	16501000	1434100	4	GEIIPPTIQVGDK;GGIVLPEKAQGK;SLAGVAKK;TKGGIVLPEK;VLHGTVVAVGPGAR
00009259-RB	Hsp60A Heat shock protein 60A	19	9	60.799	574	0	267.18	42.7	20.7	783020000	26692000	28	AAVEEGIVPGGGTALLR;ATLQDMAISTGGIVFGDEAANVK;DDTLLLKGK;DGVTVAKGVELK;DQINETTSEYEK;DQINETTSEYEKEK;DVGQLISDAMK;EGFDKISK;GANPIEIRK;GIIDPTKVVR;GVELKDKFQNIGAK;GYISPYFINTSK;IGLQVAAVKAPGFGDNRK;KATLQDMAISTGGIVFGDEAANVK;KISSVQTIIPALELANAQR;LVQDVANNTNEEAGDGTTTATVLAR;NVILEQSWGSPK;TTNPDQQTGIDIVK;VLEASGDMGYDALNNEYVHMIEK
00009260-RA	Slc25a3 Phosphate carrier protein, mitochondrial	1	1	39.188	357	0	9.2347	3.4	3.4	23544000	3209200	2	IQTTPGFANTLR
00009272-RA	TPI1 Triosephosphate isomerase	2	3	26.798	247	0	20.827	10.1	14.2	8312100	7233200	3	GVDEIIAFLK;VSDKVAQETR;VVIAYEPVWAIGTGK
00009280-RA	EHD3 EH domain-containing protein 3	4	4	55.133	478	0	29.551	9.8	9.8	19222000	1250100	4	ELQISPGDFPDIK;FGNAFLNR;GISIVDTPGILSGEK;NLGTFYEQIQR
00009293-RB	Lbr Delta(14)-sterol reductase LBR	3	0	66.309	597	0	47.298	5.4	0	16791000	0	2	EILPTLGPINLK;LYSEETTYLR;YDTISTVQGK
00009303-RA	g.20402 Uncharacterized protein	5	4	15.953	152	0	9.8978	52	34.9	3708500	0	1	AQSVGGGLQYQHNSGLHGGLDATHNR;GVGTSYSATVGGSR;IQPQIGATYNIPF;VFGGPYNR;VNPSGTVVHGHANVPLHR
00009304-RA	g.20402 Uncharacterized protein	5	5	14.96	144	0	124.65	54.9	54.9	123320000	111670000	7	AQSVGGGLQYNHNSGLHGGLDATHNR;GVGTSYSATVGGSR;IQPQIGATYNIPF;VFGGPYNR;VNPSGTVVHGHANVPLHR
00009333-RB	IGF2BP1 Insulin-like growth factor 2 mRNA-binding protein 1	7	4	59.827	550	0	69.012	15.8	6.7	61620000	987310	11	ILAHNNLIGR;ILEVMQQEATNTNKGEITLK;ILVQSDMVGAIIGR;ITVSSINDINSFNLER;KVTIVGSPESQWK;LTVEILVPSSQVGR;VTIVGSPESQWK
00009334-RA	Sarnp SAP domain-containing ribonucleoprotein	6	1	33.84	313	0	52.968	21.1	4.2	25970000	107780	6	AQKFGVPLSEQAK;KINFEGPSADVLK;RPAPLATEPSQEAQPK;SVTATAPVPVAIK;SVTATAPVPVAIKRPAPLATEPSQEAQPK;TPITMSSIEEK
00009343-RA	Hsp68 Heat shock protein 68	7	6	70.031	637	0	29.26	12.4	11.3	51337000	2189800	5	DAGAIAGLNVLR;IINEPTAAALAYGLDK;QATKDAGAIAGLNVLR;STAGDTHLGGEDFDNR;TTPSYVAFTDTER;TTPSYVAFTDTERLIGDAAK;VEIIANDQGNR
00009348-RA	Y-box factor homolog	5	4	33.003	305	0	92.663	18	18	69207000	16385000	8	EATQAVQNTVTESTA;EDVFVHQSAIIK;GNEAASVTGPNGDPVK;SGKPEPAADAPAAQPKEATQAVQNTVTESTA;SGYGFINR;SGYGFINRQDTKEDVFVHQSAIIK
00009386-RA	eIF2gamma Eukaryotic translation initiation factor 2 subunit 3	2	2	50.876	469	0	92.039	5.3	5.3	13383000	813200	4	GGETIQPTVDKQ;TTIDHNNSSALSK
00009388-RA	AIFM3 Apoptosis-inducing factor 3	7	4	58.826	543	0	43.751	15.3	7.9	103000000	2843300	7	APLVTGALGVGK;GIYAGGDIAFAPVFAHNGHR;IAEIFKEK;ITEDGGVQVK;KLKIEGVDLK;LFIATGAQPR;NFVIIGGGAAAAK
00009393-RA	Gld Glucose dehydrogenase [FAD, quinone]	8	11	120.82	1096	0	83.473	10.2	12.5	84749000	133180000	22	AAYGVEFIDR;AAYGVEFIDRTGK;ATYGVEFIDRTGK;EVILSSGAIGSPR;GNPNAATIMIGEK;GVIQLASKDPLQPPK;IFTGYYSDPR;KEVILSSGAIGSPR;RLPLTSPFR;SPQLLMLSGIGPR;VIDASVMPQVVR
00009401-RA	Tubulin beta-1 chain	11	5	50.52	451	1	-2	22.4	8	1016500	0	1	AILVDLEPGTMDSVR;EVDEQMLNVQNK;FPGQLNADLR;FPGQLNADLRK;IMNTFSVVPSPK;IREEYPDR;ISEQFTAMFR;KLAVNMVPFPR;LAVNMVPFPR;LHFFMPGFAPLTAR;YLTVAAIFR
00009410-RA	Calmodulin-1	2	1	16.81	149	0	24.898	10.7	8.1	15073000	1877000	2	DGNGFISAAELR;VFDKDGNGFISAAELR
00009419-RA	AnxB9 Annexin B9	6	5	35.957	324	0	40.729	17.9	15.7	57323000	13727000	10	ADAEALYAAGEK;AIIEILAHR;GLGTDEKAIIEILAHR;ILVTNSYQQLR;SAQQYYPFK;SEIDLGDIKR
00009434-RA	MMP24 Matrix metalloproteinase-24	2	1	60.379	543	0	13.367	4.2	2.4	1475800	327110	3	AFMVDSADPPFPR;FDPTQKPPVK
00009463-RA	Psma6 Proteasome subunit alpha type-6	1	1	27.333	246	0	7.6112	5.3	5.3	5630200	919260	1	AITQGGLTSVAFK
00009471-RA	shi Dynamin	1	1	93.642	832	0.008285	5.9112	1.2	1.2	5065100	543170	1	GISNIPINLR
00009473-RA	inx2 Innexin inx2	1	0	41.715	359	0	23.592	3.3	0	0	0	1	LSPQEQIETISR
00009508-RA	NSRP1 Nuclear speckle splicing regulatory protein 1	1	0	44.322	380	0	6.452	3.2	0	2931800	0	1	SSDKQYGLIIPK
00009523-RA	g.31944 Uncharacterized protein	1	1	77.551	681	0.0027985	6.3016	1.9	1.9	3264500	264890	1	YGGSPGQFVVQTR
00009536-RA	obst-E Protein obstructor-E	5	6	32.266	297	0	148.77	14.5	18.9	84449000	260200000	9	GPGASRPQAQSPR;KSELLAGLGGGNGR;LYGIFPDEVK;PSSPKDFDDSA;PSTAQSPR;SELLAGLGGGNGR
00009547-RA	obst-E Protein obstructor-E	1	1	37.653	336	0	7.2128	5.1	5.1	2161500	263170	1	GILTDAELEALENPKPK
00009549-RB	AAEL003512 Aquaporin AQPAe.a	1	0	27.747	266	0	144.17	5.6	0	4484600	0	1	VGLSELNDNKNNLGK
00009565-RA	PGD 6-phosphogluconate dehydrogenase, decarboxylating	6	6	52.682	483	0	44.379	14.3	14.3	78614000	13264000	7	FKDSDGQFLVEK;GLLFVGSGVSGGEDGAR;IKPIFQSIAAR;IVMMLVK;LSNLLLDPFFR;QLPANLLQAQR
00009570-RA	g.23844 Uncharacterized protein	3	2	35.984	325	0	23.826	12.3	6.8	11616000	92949	3	LAADLLAQKK;NSQLPAQGFLLK;TTSLSSLGSTQSAAPTPR
00009572-RA	Ncoa5 Nuclear receptor coactivator 5	3	1	55.544	505	0	18.667	11.3	2.4	9373500	36275	3	ALDSLIQGDLLK;AVPSPWQQPSSATPAPLLNDPTVQK;ILNILNQSGPGAPGGVPPPK
00009581-RA	Idgf4 Chitinase-like protein Idgf4	10	7	48.258	434	0	228.76	30.9	15.7	271230000	175400000	21	DRNILSSAWHGFK;HLDENLVLDSGK;INLGIPTFGR;LGTYAIKLPQK;LTTDSPISGVPPILADGAGDEGTYSKIK;NILSSAWHGFK;NPQQNADAHVK;VLLSIGGFGDTDDLEK;VVGVGVDDKWAEHRDQFVNLVR;YLEVLENIETR
00009583-RA	UBR4 E3 ubiquitin-protein ligase UBR4	1	0	555.63	5023	0	9.5037	0.3	0	2506500	0	1	SSAYGDNIQENLVGAR
00009595-RA	Cd82 CD82 antigen	1	0	29.1	265	0	8.6295	4.9	0	2631400	0	1	TTVQEEYSVVDSR
00009632-RA	vit-2 Vitellogenin-2	6	4	149.69	1331	0	40.917	5.3	3.5	51817000	9047900	8	AAIVLEPYQSR;EYLIDIGAPFLIK;IAQLLNTLK;TIVALVPGFFR;TSDKITFQLSNLK;VEYIVSPAGEQLK
00009641-RA	RO60 60 kDa SS-A/Ro ribonucleoprotein	2	0	61.885	542	0	12.172	3.1	0	2285200	0	2	TLLDNLQR;VIDVLNNVK
00009655-RA	g.29090 CCDC50_N domain-containing protein	1	0	45.487	391	0.0077855	6.0367	2.8	0	1314800	0	1	IQELQDEELAR
00009656-RA	ACAT1 Acetyl-CoA acetyltransferase, mitochondrial	1	1	43.742	413	0.0045537	6.2001	2.9	2.9	1404600	110220	1	LGAHAIQAAVER
00009658-RB	Ras64B Ras-like protein 2	1	0	14.606	123	0.0053286	6.1162	9.8	0	1239300	0	1	VVTMADAQNLAR
00009671-RA	AAEL006169 Lysosomal aspartic protease	1	3	42.303	388	0	17.617	3.1	8.5	1264500	6968600	2	DVGTELEHIR;LSSTYLANGEK;VVPPFYNMVNQK
00009674-RB	Spn27A Serine protease inhibitor 27A	3	3	43.88	389	0	41.618	10.5	10.5	17653000	5655700	5	ILDSLQTSEGEYK;IQDLISESEASSNTK;TKNGLVVSQVLQK
00009685-RA	lap Phosphatidylinositol-binding clathrin assembly protein LAP	2	1	86.317	818	0	11.109	2.6	1	5015200	39518	2	GGVQGYDMSPFIR;GVQWNSPK
00009697-RB	RpLP1 60S acidic ribosomal protein P1	2	0	11.504	112	0	24.682	46.4	0	29260000	0	3	AAGVDVEPYWPGLFAK;ELITNVGSGVGAAPAGAPAAAAQAAAAPAAEKKEEK
00009705-RA	Idh2 Isocitrate dehydrogenase [NADP], mitochondrial	4	3	49.959	450	0	24.063	10.7	8.2	14196000	21588000	4	ATDSVISGPGK;DTTDDQVTIDAANAIK;LIDDMVAQALK;TVTNTVYQFK
00009721-RA	COQ3 Ubiquinone biosynthesis O-methyltransferase, mitochondrial	1	0	32.303	293	0.0044763	6.1465	6.5	0	909250	0	1	LGGSVTGIDPSDQLVGLAR
00009726-RA	g.19096 Uncharacterized protein	9	5	45.317	406	0	99.83	27.8	13.8	489820000	56602000	17	LLIPGAVPLGPAPSAPR;PAPSVLPDDDERPR;PVFRPERPALLPTPAPELNFVSPPR;QQIAPEPTPAPAPR;QQLRPAPSVLPDDDERPR;RQQIAPEPTPAPAPR;VRPTPAPEDPQFSR;YGYIDPDGTRR;YVLPSGETIDLNK
00009733-RA	HRP65 Hrp65 protein	3	2	60.919	539	0	23.21	10.4	4.8	17869000	2345300	5	APSAYDAAGATAEREYDALGGAASLPTDPK;MAAPGSFEYEYGTR;QQENSLFMQEQR
00009736-RA	Nup54 Probable nucleoporin Nup54	1	1	67.514	618	0.0078397	6.0422	1.8	1.8	2687900	237760	1	VVNTEVAQFLR
00009738-RA	RpL5 60S ribosomal protein L5	3	3	33.942	298	0	30.363	14.8	14.8	45767000	4805100	4	GAVDGGLNIPHSNKR;LGLNADGVETMYK;QLADEDDDAYKKQFSR
00009746-RA	rgn Regucalcin	1	1	34.246	307	0.0083472	5.9352	2.9	2.9	7069900	13103000	1	GTASIPVKL
00009758-RA	Acp1 Low molecular weight phosphotyrosine protein phosphatase	2	1	18.001	159	0	12.463	20.8	8.2	2151500	457300	2	DPYYDSDSRGFEECYQQCVR;SPIAAAVFGQAVR
00009767-RA	CCT8 T-complex protein 1 subunit theta	5	2	59.609	545	0	50.572	11	4.8	51833000	1887800	7	AIAESGANVIVAGAK;GEETLLEEQIK;GSTDNYMDDIER;IIINHIEK;MGLTPTEIVEGYEK
00009776-RA	dyw Circadian clock-controlled protein daywake	1	0	21.632	197	0	138.52	6.6	0	0	0	1	AYGGSNFIVNSLR
00009797-RA	ABCF2 ATP-binding cassette sub-family F member 2	2	2	71.355	630	0	11.53	3.3	3.3	4529300	1833300	2	LALVGPNGAGK;STLLAVLGNR
00009805-RA	Allergen Cr-PI	2	0	78.853	674	0	69.007	3.4	0	5411000	0	2	QVQANNFQQAK;RIADAVDSQQVK
00009828-RA	LGALDH L-galactose dehydrogenase	2	1	38.693	348	0	19.918	9.5	4	7493800	1314900	2	LGIGGGSLGNLYGK;MDLPATFVEGFHDENIVRK
00009831-RA	Gelsolin, cytoplasmic	15	8	87	779	0	284.62	22.6	10.5	286660000	125600000	19	ATTQEKVEALK;EVQEHESQQFLSYFK;EVQEHESQQFLSYFKSGVR;EYFGTWTNNVGR;FYSGDSYIVLK;HVDINAPGEKALYQVK;ISDASGSVSSTK;QLGGGSASQVVDEPKTDDDQQFERNLDNTVALYK;SGQSFLSEK;VKANAAANLIR;VTIVDASSTADEVAEFFK;VTQGNEPTHFLR;YVPGGVASGFK;YVPGGVASGFKHVDINAPGEK;YVPGGVASGFKHVDINAPGEKALYQVK
00009835-RA	mig-15 Serine/threonine-protein kinase mig-15	1	0	113.94	1019	0	6.6142	2.2	0	5043100	0	2	LIVVPDPHPPSRPLPPPPREER
00009845-RA	RpS8 40S ribosomal protein S8	6	2	24.049	208	0	47.891	31.2	12	44814000	3369500	6	FELGRPAANTK;LAKVEPALEEQFQTAR;LIDVVYNASNNELVR;LTEQEEAMLNK;NAIVVIDSTPFR;VEPALEEQFQTAR
00009849-RA	Arsb Arylsulfatase B	1	1	61.476	551	0.0076596	6.0151	2.5	2.5	2019500	76643	1	VAAALWSPLVVGGR
00009882-RA	Hspg2 Basement membrane-specific heparan sulfate proteoglycan core protein	12	7	414.8	3772	0	123.67	3.8	2.4	83201000	7598700	21	AEPSQFQASIQPTGR;EIPEIELFPK;FDVGSGPGIVR;FTTPLYVGGFDK;GEATSTADVIVNDSSR;HGGVLPANAIVSGPR;HQAGYQFYEPK;NSAPDVEIVSDSGVR;NSFLAYPTPK;QTVSQGSVAELR;RAEPSQFQASIQPTGR;SVTPETPQGAVYEIR
00009889-RA	RPL7A 60S ribosomal protein L7a	1	1	30.222	268	0	6.6134	4.1	4.1	80672000	16841000	2	NFGIGQDIQPK
00009907-RA	KHDRBS2 KH domain-containing, RNA-binding, signal transduction-associated protein 2	4	3	33.279	307	0	42.303	11.7	8.5	106450000	29116000	9	EIQAYSGPPPVER;PAPPLLPR;PAPPLLPRPLPAK;VLVPVKEHPK
00009951-RA	RpL28 60S ribosomal protein L28	2	1	15.926	140	0	12.559	16.4	9.3	9035800	1054400	3	SAHLQWMIIR;SIGIEAPPEKGGK
00009960-RA	eIF2beta Eukaryotic translation initiation factor 2 subunit 2	1	1	36.445	324	0.0090238	5.8831	3.1	3.1	7710900	507090	3	FVMRPPQVVR
00009965-RA	SPG7 Paraplegin	2	1	88.075	793	0.007874	6.0513	2.9	1.6	1122800	164760	1	ALLRPGRFDR;SVTGSDLEYAVER
00009977-RA	Vapa Vesicle-associated membrane protein-associated protein A	3	1	33.248	297	0	23.487	6.1	4.7	22034000	94150	3	AKQEQVLTIDPLHELK;AKQEQVLTIDPLHELKFR;QEQVLTIDPLHELK
00009990-RA	comt Vesicle-fusing ATPase 1	3	0	83.206	750	0	19.434	4.8	0	30647000	0	4	GILLFGPPGTGK;SVTTEPYDTDQMAK;VQILNIHTTR
00009996-RA	LSM8 U6 snRNA-associated Sm-like protein LSm8	1	1	10.426	96	0	6.8003	10.4	10.4	2104100	103690	1	ASALEGYVNR
00009997-RA	CCT6A T-complex protein 1 subunit zeta	11	4	58.307	531	0	90.317	23.5	7.5	174950000	2836600	16	AAITMLNPK;AAITMLNPKAEFAR;AAQALAINISAAK;DFILQRVEK;EGIIALRR;GPNKYTLTQIK;QADLYIAEGLHPR;SEVNSGFFYK;SSGGPVGLDINSGEPLKPIDAGIYDNLGVK;SSGGPVGLDINSGEPLKPIDAGIYDNLGVKR;VLAINSGFDVQDTIVK
00009999-RA	40S ribosomal protein SA	3	2	33.613	307	0	41.48	12.4	7.5	46986000	10289000	9	FASYTGATPIAGR;FTPGAFTNQIQAAFR;TDGIHIINLR
00010017-RA	NAPG Gamma-soluble NSF attachment protein	1	1	36.232	330	0	9.6358	5.2	5.2	8172200	608160	2	ASVIPGAAPSYVSPNAK
00010068-RA	Calr Calreticulin	2	0	47.258	407	0	11.883	4.2	0	12081000	0	1	KFPPFSNK;KVHVIFSYK
00010071-RA	CG5065 Putative fatty acyl-CoA reductase CG5065	3	0	51.879	456	0	81.025	8.3	0	18763000	0	4	DAVVMNVVGTHR;TLLVTGASGFMGK;VLNPHPNSYTYSK
00010078-RA	gss Glutathione synthetase	2	1	51.671	463	0	12.851	5.8	2.8	13206000	762700	1	ALSDPEKYVLKPQR;EGGGNNVYGSDIR
00010083-RA	Manf Mesencephalic astrocyte-derived neurotrophic factor homolog	2	1	20.466	176	0	11.602	10.8	6.2	1455400	723180	2	EIDLNAVDLKK;TIEDEFRR
00010100-RA	Ndufb7 NADH dehydrogenase [ubiquinone] 1 beta subcomplex subunit 7	2	2	14.845	125	0	12.065	20.8	20.8	5453700	798840	2	FAHPDVNPAFNAPLK;SDPLYGFPDGR
00010104-RA	RANBP3 Ran-binding protein 3	2	0	48.21	448	0	11.855	7.4	0	3479300	0	2	SDSATANSIPDGLPK;VSFVPLANSGSTKPEAPR
00010114-RA	RPS5 40S ribosomal protein S5	1	1	23.994	216	0	103.6	4.6	4.6	6904400	4814200	1	QAVDVSPLRR
00010119-RA	ImpL2 Neural/ectodermal development factor IMP-L2	0	1	29.293	271	0.0036765	6.246	0	5.5	0	629910	1	SPVFIDENSLSPVAK
00010128-RA	ple Tyrosine 3-monooxygenase	4	3	64.813	571	0	55.005	7	5.1	32371000	368910	5	MMAVAAAQK;SYSIENGYPAR;TPPSQFDVLVK;VFQSTQYVR
00010138-RA	g.16568 Uncharacterized protein	7	6	24.563	223	0	258.34	32.7	26.9	388210000	251460000	12	EAVTAAVAQLNEAAETLHHAGSDLK;EAVTAAVAQLNEAAETLHHAGSDLKQDNTK;IAVGEHKPEIK;KLTTTLQEK;LTTTLQEK;STDETVQKAK;THVDHMLGLSPIPHEDK;YYEAAEKLLVSTK
00010157-RA	NOP58 Nucleolar protein 58	1	0	63.635	576	0	6.9223	1.6	0	29909000	0	1	LLEEGNLKR
00010163-RA	g.29773 Uncharacterized protein	4	0	158.93	1387	0	23.685	4.5	0	8108700	0	4	DRPLPPPPRPPR;DSSQDKESLQNFQR;NALASLDREEEYDDDNEGYDTKLPR;NFAATPATTISR
00010169-RA	path Proton-coupled amino acid transporter-like protein pathetic	1	1	61.907	567	0	27.207	2.5	2.5	11042000	337270	1	ALASQLSGDSHTSS
00010205-RB	fax Failed axon connections	6	3	32.306	279	0	44.998	22.2	10.4	379800000	5159600	14	AQGIGVHKPEEIVEFGKQDLK;DLDITLDNSQK;ELSQQFTK;GYKVNLQHALGTR;TKQADNIIK;VNLQHALGTR
00010227-RA	PFDN6 Prefoldin subunit 6	1	1	14.445	125	0.0076989	6.0281	8.8	8.8	5508500	803510	1	LQHQFLPEQAK
00010228-RA	Gs2 Glutamine synthetase 2 cytoplasmic	8	7	41.142	367	0	198.38	19.9	18	62947000	60043000	19	DIVEAHYR;FLSLPQPDNK;HETSSIHDFSAGVANR;SLLAESPNAK;SLLAESPNAKLNK;TKTLDFIPK;VDNGIIEIEK;VDNGIIEIEKAIDKLSK
00010229-RA	dod Putative peptidyl-prolyl cis-trans isomerase dodo	2	1	17.74	159	0	14.44	19.5	7.5	6708300	200140	2	IGELSEPVHTDSGVHIILR;SDEPLPSGWEKR
00010231-RA	Khsrp Far upstream element-binding protein 2	3	3	80.724	786	0	29.845	3.7	3.7	17096000	761550	4	AKELINAIVQQR;ELINAIVQQR;MVVIQDGPSQENEKPLR
00010248-RB	AFG3L2 AFG3-like protein 2	4	1	82.516	743	0	22.928	5.4	1.3	25122000	175310	4	ALLRPGRFDR;GAMLTGPPGTGK;GLGYAQYLPK;ILIDNAHK
00010267-RA	sacm1l Phosphatidylinositol-3-phosphatase SAC1	2	0	69.857	608	0	16	7.1	0	10294000	0	2	DGTLAAQQTGVFR;TYLGALQDLSNSVTR
00010269-RA	RpS17 40S ribosomal protein S17	1	1	15.406	131	0.0082781	5.9104	7.6	7.6	5323700	72750	2	IAGFVTHLMK
00010270-RC	Fur2 Furin-like protease 2	2	1	126.78	1170	0	14.91	3.9	1.1	6312500	1344300	3	ALGLNPDHIDIYSASWGPEDDGKTVDGPGPLAR;MLDGTVNDAVEAR
00010306-RB	DLD Dihydrolipoyl dehydrogenase, mitochondrial	4	1	54.372	514	0	27.634	12.8	2.1	67601000	1319600	6	ALLNNSHYYHMAHSGDLK;ALTGGIVGLFK;EGSTIKVSVENVKDSAK;ITGPNEVTAIKADGSSEVVK
00010307-RA	osm-3 Osmotic avoidance abnormal protein 3	1	0	90.687	806	0.0076726	6.0248	1.7	0	5715400	0	1	LTRMLQDSLGGNTK
00010341-RA	smc1a Structural maintenance of chromosomes protein 1A	1	0	141.99	1226	0.007799	6.0368	0.9	0	3127800	0	1	AISDASLTIQK
00010361-RA	Prm Paramyosin, long form	23	9	91.282	779	0	323.31	29.5	12.8	252510000	37285000	31	ADTAESNLSLIR;AKHRTFVTTSTVPGSQVYLVQER;ELEAAEDRADTAESNLSLIR;ELVIQSEDDQR;FQRELEAAEDRADTAESNLSLIR;HAESIKILR;HQEVVNDFQEQLDQIAKAK;HRTFVTTSTVPGSQVYLVQER;HRTFVTTSTVPGSQVYLVQERTTTTNIE;KHQEVVNDFQEQLDQIAKAK;LEEAEGGAESQFEINK;LEETSALFEQTQR;LEEVEANAIVGGKR;LLEDVHLESEETAALLRK;LLQEDLESER;LSQENIELVK;LSQENIELVKEVQDLK;NIALLQETLDK;NLSVRLEEVEANAIVGGKR;QLQETEGMSQQSVTR;SQLASQLEDAR;TFVTTSTVPGSQVYLVQERTTTTNIE;TVIDITSHK;VN…
00010374-RA	Hsp83 Heat shock protein 83	11	9	83.071	720	0	77.821	16.9	12.8	166600000	15273000	21	ADLVNNLGTIAK;ALLFIPR;DQVSNSSFVER;ELISNSSDALDK;ELISNSSDALDKIR;GVVDSEDLPLNISR;HLEINPDHPIMNTLR;KHSQFIGYPIK;NPDDISQEEYGEFYK;RAPFDLFENK;TLTIIDTGIGMTK
00010382-RA	ABHD16A Phosphatidylserine lipase ABHD16A	1	1	59.189	526	0.0079365	6.068	2.1	2.1	3913300	99033	1	MNSPIYLEFQR
00010383-RA	IMPA1 Inositol monophosphatase 1	1	0	30.017	274	0	6.7249	5.8	0	1115500	0	1	SSAIDFVTEVDQQVEK
00010390-RA	Tudor-SN Staphylococcal nuclease domain-containing protein 1	6	3	100.93	903	0	54.242	9.9	5.2	23064000	508290	8	DPDYAQDAIEALR;DQSGPAPGGDGSQPLAPR;GGGPDVAKLQELEAQAK;GIWSPDDRSAHVR;LGQLPAAFTQDK;QIISGESIVIWRPSQR
00010391-RA	Vinc Vinculin	4	1	100.44	908	0	25.394	5.2	1.1	42711000	182460	5	ALLNSVGQVR;MTDELHEIIR;QILEHAQAVADR;TIEGILEPVAQQVSR
00010397-RA	rab7 Ras-related protein rab7	1	0	23.175	206	0	6.7748	5.3	0	0	0	1	VIILGDSGVGK
00010404-RA	nup35 Nucleoporin NUP35	1	0	32.853	310	0	10.186	4.5	0	0	0	1	LVTSPTSPYTPSPR
00010415-RB	Heat shock 70 kDa protein cognate 4	3	3	68.09	622	0	12.289	4.5	4.5	77822000	7501300	5	IINEPTAAALAYGLDK;IINEPTAAALAYGLDKK;VEIIANDQGNR
00010420-RA	RpL15 60S ribosomal protein L15	2	0	24.064	204	0	13.782	10.8	0	4217600	0	2	NLQSVAEERVGR;VNWIVNAVQK
00010431-RA	PTPN1 Tyrosine-protein phosphatase non-receptor type 1	1	0	49.567	437	0	7.2299	2.5	0	4168600	0	1	MGLIQTPDQLR
00010457-RA	Fkbp12 Peptidyl-prolyl cis-trans isomerase Fkbp12	4	2	11.637	109	0	47.318	57.8	28.4	23510000	2983500	5	DRGAPFKFR;GVDVLTVSPGDGQTFPK;GWDQGVAQMSVGQR;TGQTVVVHYTGTLENGVKFDSSR
00010474-RA	Hemocyte protein-glutamine gamma-glutamyltransferase	13	1	79.423	711	0	97.75	20.5	1.3	84372000	546410	16	AAFYLAAQGTHR;ASGVFKLQPK;GQGFFVALR;GTLVVDTVHLYALDNAKR;HHTDRYEVVHNSPPTPVLR;IVATFDSTELK;LVFNYGDKPNSLQGTR;LVNSNDEDLGVLFGR;RHHTDRYEVVHNSPPTPVLR;SSEFLKLTVK;TGLSGLALGDPIK;WKEDPNAEDGFSK;YEVVHNSPPTPVLR
00010494-RB	Pgi Glucose-6-phosphate isomerase	15	4	62.325	557	0	222.41	37.3	10.2	293200000	4845700	20	AIEPELQDK;AIEPELQDKSAVSSHDPSTNGLINFLK;DAMFKGEKINFTENR;DGDILIDYSK;FAAYFQQGDMESNGK;KVTPFNLGALIVLYEHK;LLDGAHYMDQHFLTAPLNK;LQTPKDGDILIDYSK;SAVSSHDPSTNGLINFLK;SWLLQTTNDK;TFTTQETITNANSAK;VFEGNRPSNSIVVK;VHFVSNIDGTHLAETLLK;VKPETTLFIVASK;VSYSTGPIVWGEPGTNGQHAFYQLIHQGTR
00010512-RA	Rae1 Protein Rae1	1	1	36.65	329	0.00094967	6.3795	3.6	3.6	1562500	550390	1	GLIVYQLDGTPR
00010515-RA	Dek Protein DEK	1	0	51.464	455	0	6.516	3.1	0	10168000	0	1	VVPLLDQPLEVSGK
00010516-RA	LanA Laminin subunit alpha	5	0	422.89	3844	0	57.421	2.6	0	18976000	0	7	GLQNIPQLNLEGVYDSTRLDEVTNSAR;IKENAADIPQQLQTVK;ITPESQSDTEQSFVVAFKPSK;QFRPASGQTAGDLLVQK;SNNIVGNSEDVRAKNEDLLR
00010522-RA	se Pyrimidodiazepine synthase	3	2	31.157	271	0	21.76	14.4	9.2	11725000	1115300	4	ELITFEKELATR;THHAGTPDYDILWH;YYVAPETHTAFMR
00010528-RA	DDX43 Probable ATP-dependent RNA helicase DDX43	7	3	76.992	696	0	41.809	10.5	4.9	30973000	515590	8	ADDISSELALK;DLIGIAQTGTGK;GGPNVLILAPTR;GVEIVVATPGR;NIEEYVHR;TGEAISFVTR;TLLDIRPDR
00010553-RB	yfkN Trifunctional nucleotide phosphoesterase protein YfkN	1	1	65.995	592	0.0082645	5.9067	2.2	2.2	6096400	717720	1	IGDEYLVPTQQYR
00010564-RA	g.12101 AAA-ATPase_like domain-containing protein	1	1	54.892	474	0.0083682	5.9397	2.7	2.7	542780	139450	1	VVADGVTLATAPR
00010568-RA	RANGAP1 Ran GTPase-activating protein 1	2	2	70.699	647	0	14.504	3.9	3.9	6361100	769720	3	SFLEIKPQVNANK;VLNLNDNTLGPK
00010583-RA	Tubulin beta-1 chain	11	5	49.906	444	0.0083403	5.9323	18.5	7.4	1849300	0	1	EVDEQMLNIQNK;FPGQLNADLR;FPGQLNADLRK;IMNTYSVMPSPK;IREEYPDR;KLAVNMVPFPR;LAVNMVPFPR;LHFFMPGFAPLTAR;MSMKEVDEQMLNIQNK;YLTVAAIFR;YLTVAAIFRGR
00010590-RA	lap3 Cytosol aminopeptidase	6	2	50.817	454	0	65.571	16.3	4.6	82874000	2221300	8	ALANLGLPINVR;ENNMNAFIANTR;GDMGGASVVVATFK;GLIPLGENMPGGTAHRPR;LPLWNQFER;YFQSLNVNK
00010600-RB	Pgm1 Phosphoglucomutase	4	2	60.984	562	0	156.32	10.1	5.5	70390000	1288900	5	ASDNFQYTDPIDHSVANK;IFVEELGAPK;VFDGQKPGTSGLR;VTAAGFVGTVLTSGGK
00010607-RC	Rbp1 RNA-binding protein 1	1	1	11.337	99	0.0076466	6.0121	12.1	12.1	1921400	264500	1	VYVGNLGSFASK
00010608-RA	LanB2 Laminin subunit gamma-1	6	3	144.77	1314	0	62.894	5.8	4	25858000	507670	8	AQEAVSKIPDVEER;ASYNQNLEFR;SQNTILQTTK;STLFGQQNQQMSDIAR;VAVTASQVSEQEEK;VAVTASQVSEQEEKAGQDQQLVDNAK
00010617-RA	Cndp2 Cytosolic non-specific dipeptidase	1	1	47.844	431	0	9.4365	3.9	3.9	4201400	145970	1	EGGSIPVTLTLQNITGK
00010629-RA	ivns1abpa Influenza virus NS1A-binding protein homolog A	1	0	79.128	721	0	6.5132	1.5	0	0	0	1	SNVGVTVINGR
00010637-RA	Wasl Neural Wiskott-Aldrich syndrome protein	3	0	54.164	488	0	18.518	8.4	0	13442000	0	3	ADIGTPFEFR;ESLTGPPPLPVR;TVPAPPPPTQTPPPPPPSR
00010665-RA	g.24824 Uncharacterized protein	2	2	161.48	1643	0	27.778	1.9	1.4	10113000	1694000	4	ALPTNYQQPLNK;GLTPEQDSIFR;VQPSQTQHVILGPNVPHGAK
00010695-RA	g.7591 Uncharacterized protein	1	1	11.753	111	0	6.8202	9.9	9.9	1289800	1042600	1	VGVGVGVQGPK
00010698-RC	CAPSL Calcyphosin-like protein	1	1	23.382	207	0	6.4791	4.8	4.8	2810300	974340	1	GSAGILSIGR
00010700-RA	Guanine nucleotide-binding protein G(s) subunit alpha	2	2	44.633	379	0	12.253	5.5	5.5	11957000	2846600	3	LLLLGAGESGK;VLTSGIFETR
00010701-RA	RpL32 60S ribosomal protein L32	1	0	16.004	134	0.0082576	5.9027	10.4	0	1704300	0	1	GQYLMPSIGYGSNK
00010707-RA	DST Dystonin	23	3	945.52	8434	0	239.34	3.9	0.4	113290000	2180100	25	AKTLNNEFVAQGR;ALANTADQVSGAEPVSAHPPR;ALNEDASKLLAEGDPADPQLRR;AQQEEFAQFR;DGLAFNALIHR;EIQLSSVQDR;FDAIAEQIQR;FVNSLPEDDQETR;GLREETIGLR;HGSNLSLASSDDGTPSRIPR;LITPLSTLSFPVVEER;LLAEGDPADPQLR;LPHVEPVAPQDSAVR;LVDNGLTPDAAQTR;NTVQTISTQYR;QQIDDVNKLITK;SLTGEVDAVQATLR;SPPGAAGNLQTNLR;SSLTPGGSLPGSR;SVSISSGSAGPITK;TPSGSSTPVPGGLPSAVK;TSQDGSPSPTKVSVFGLQSPVSPGGSSGFGSR;YASLVDHSDQLAQLLQASR
00010710-RA	MTCH1 Mitochondrial carrier homolog 1	1	0	34.108	303	0.0079156	6.0617	3.6	0	1989700	0	1	YYSPVLAQQAK
00010722-RA	lap3 Cytosol aminopeptidase	5	3	61.855	556	0	24.557	11.3	5.9	5717100	827960	3	ALANLGLPINVR;GLIPLGENMPGGTAGRPR;GLTFNSGGLNIK;LMEAPANLMTPR;NEKLWQLLK
00010723-RA	Ptbp1 Polypyrimidine tract-binding protein 1	3	0	51.242	473	0	49.139	15.6	0	13635000	0	3	AVYVQFSNHK;NYQNIYPPSATLHLSNIPSTVTEEEMR;TDQTHSNANASAQAALQAAQALSGQTDTQGGPNTVLR
00010726-RA	MVD Diphosphomevalonate decarboxylase	0	1	42.414	387	0.0076792	6.0264	0	2.8	0	644960	1	SVETSDLLQYR
00010790-RA	LEMD3 Inner nuclear membrane protein Man1	3	0	83.786	750	0	19.231	5.1	0	21432000	0	3	FQPQSFDSGFSR;SALDSLTDGEIR;TNSAFSSFSDMQTR
00010820-RA	HSP90B1 Endoplasmin	1	1	90.514	788	0	7.3161	1.4	1.4	10948000	220270	1	DLVNNLGTIAK
00010822-RA	mep-1 MOG interacting and ectopic P-granules protein 1	2	0	133.69	1201	0	17.962	2.1	0	3414200	0	2	LLQQPSISITPLPR;TQQQPLNITPR
00010826-RA	sumo3 Small ubiquitin-related modifier 3	1	1	11.066	98	0	7.9638	12.2	12.2	12764000	264610	2	VMGQDNAIVQFK
00010829-RA	COX5B Cytochrome c oxidase subunit 5B, mitochondrial	2	0	14.23	127	0	35.525	15.7	0	31354000	0	2	ELLAESAGNENPFDLK;ELLAESAGNENPFDLKVLKK
00010833-RA	eIF3-S4 Eukaryotic translation initiation factor 3 subunit G	1	0	31.622	285	0	9.1452	8.8	0	3023200	0	1	VSNLSESTQDADLEDLVKPFGPISK
00010836-RA	CG17119 Cystinosin homolog	1	0	48.041	426	0.0053619	6.1296	2.6	0	0	0	1	YIPQAFMNYKR
00010860-RA	Apolipophorins	133	93	370.98	3376	0	323.31	37.4	26.2	9856200000	1330600000	306	AAAVEAFFADPAK;AAAVEAFFADPAKK;ADILQVYNGAQGK;AEIVGQHYENEIDLKPYR;AENLEWHLEK;AENLEWHLEKYFGPK;AHDADGAKNADAISAALQK;AHDADGAKNADAISAALQKATAALDPVATSEAAK;AHYNNKEPNQVSVEVLLDTPNSK;AIEQGSKADILQVYNGAQGK;ALLPLLASDK;ALPIDAQVER;ALPIDAQVERK;ALPNFKPAVDHYK;ASLRLEKDDESLTVYHFK;ASVSPDKEAAK;ASVSPDKEAAKQFLGNIISK;ASYDKDSFSLNSK;ATAALDPVATSEAAK;ATAALDPVATSEAAKSFAHLVR;ATGEEDYIYR;AVISLLSSAK;DNHAGVEVAFPK;DNHAGVEVAFPKR;DVEEDAEL…
00010888-RA	UBQLN1 Ubiquilin-1	2	2	57.86	534	0	14.37	5.1	5.1	9683200	351200	3	AMSNLESIPGGYNALQR;LLSNSQLTHS
00010895-RA	Fasn Fatty acid synthase	9	7	259.93	2400	0	64.565	4.5	3.5	29254000	9501000	10	AAAFSLSSPQYAAQLR;GYTLLGAPQATK;HFDATFFGVHAK;LAAFYLQQVK;LSLATQLLK;NLVPKPKPVTAIPR;SEAAVVVYLQK;SQGITFPIGAMQNR;VPAIQDNIPR
00010904-RA	UQCRC2 Cytochrome b-c1 complex subunit 2, mitochondrial	14	9	45.436	437	0	323.31	37.1	22	682600000	85632000	33	AKEALAFAVLR;ASAGLTTSGASAFGIVR;AVIASAESAIPITR;EHNIGKINTETLQYFVHQTFTAPR;GGLGNSLFVK;IKYELATVPPQAR;ILPNKAVIASAESAIPITR;KSLAVYGNISHAPYLDEIAK;VLDLVHGAAYR;VLDLVHGAAYRGGLGNSLFVK;VLHGSLSDADVAR;YELATVPPQAR;YESPDSLGVSNILR;YGVGAGPLGK
00010906-RA	gpt2 Alanine aminotransferase 2	2	0	60.663	547	0	45.714	4.9	0	10805000	0	3	ASEIEKELEK;GGSVGSYTDSPGIEIIR
00010929-RA	COX6B2 Cytochrome c oxidase subunit 6B2	1	1	9.9772	84	0	82.356	15.5	15.5	15341000	1723400	2	WDEQLQEGTFAGK
00010932-RA	ITIH3 Inter-alpha-trypsin inhibitor heavy chain H3	8	6	100.89	911	0	148.75	8.1	7.9	235780000	80879000	14	KVDSLTNQFVVEATPANIEQAR;LSLQNFGFAR;NIYEAADATQQLK;QEFPVFFK;RVTWTPTPEQQK;VDSLTNQFVVEATPANIEQAR;VTWTPTPEQQK;YATTLVSTR
00010966-RA	OXCT1 Succinyl-CoA:3-ketoacid coenzyme A transferase 1, mitochondrial	2	0	57.625	534	0	16.377	4.9	0	10201000	0	3	AEVDPDLINAGK;AIASYIGNNAELER
00010977-RA	PTGR1 Prostaglandin reductase 1	0	1	41.563	377	0.0045045	6.1737	0	3.2	0	2144700	1	TGYTMFGSQVAR
00010991-RA	Uchl5 Ubiquitin carboxyl-terminal hydrolase isozyme L5	1	1	37.077	323	0	6.6962	3.4	3.4	4202600	709140	1	GLALSNSQIIR
00010999-RA	ABCD ATP-binding cassette sub-family D member	1	0	81.769	730	0.0036866	6.2539	1.8	0	3980000	0	1	GVTDAMLEACLEK
00011031-RA	TOP2 DNA topoisomerase 2	2	1	198.78	1739	0.0077187	6.0314	1.3	0.6	1373700	0	1	MLDMGFEPQIR;NAILVATDVAAR
00011035-RA	RPL27 60S ribosomal protein L27	3	2	15.86	134	0	21.193	26.1	17.9	14207000	2447800	3	QYGNALVAGIDRYPR;VMNYNHLMPTR;YTLDLEHSK
00011042-RA	ddx42 ATP-dependent RNA helicase DDX42	2	1	83.524	759	0	12.587	3.3	1.6	5012800	108820	2	ALLDLANQSPWFR;SLNVGGAGLGFR
00011045-RA	cora Protein 4.1 homolog	12	3	132.32	1191	0	211.66	13.6	3.2	119190000	2507400	15	ATEDVINTTNLIEK;AVGIAFNYAPGEAQK;AVGIAFNYAPGEAQKVAETAAEK;FAPNQTADLEEKVMELHR;GTDQYGRPQFDEGIIGGAYPYGGAGDSPK;KAVGIAFNYAPGEAQK;LKSPQFLFGR;SAGLLSSQKGTDQYGRPQFDEGIIGGAYPYGGAGDSPK;SGNEPDVVPVGLR;SMDALGVPRAEYNDASKR;TQSTIVSGDNQLSR;TTTEVPVVATETR
00011046-RA	DYNLRB2 Dynein light chain roadblock-type 2	1	1	10.761	97	0.0036934	6.2632	10.3	10.3	5595400	1728300	2	ASEVEETLKR
00011047-RA	HMGXB4 HMG domain-containing protein 4	1	0	43.944	403	0	7.7396	3.7	0	1911300	0	1	STLVAEPVVGPGLYK
00011056-RA	Trx-2 Thioredoxin-2	1	0	13.588	120	0	9.6124	5.8	0	2473000	0	0	LQETVKK
00011077-RA	RpA-70 Replication protein A 70 kDa DNA-binding subunit	1	0	69.102	617	0	7.1195	2.3	0	2907100	0	1	AQVPASPSIGEGVR
00011088-RA	awd Nucleoside diphosphate kinase	2	2	19.09	170	0	15.058	17.1	17.1	24479000	3813400	3	QHYADLSSRPFFPGLVK;TFIMVKPDGVQR
00011094-RA	gmppaa Mannose-1-phosphate guanyltransferase alpha-A	1	1	46.32	420	0.0076271	6.0054	2.4	2.4	4181100	495700	1	AVILIGGPLK
00011118-RA	Ninj2 Ninjurin-2	1	0	27.219	247	0.0076014	5.9878	6.5	0	3295200	0	1	REGFPLPVDPVPVAPK
00011119-RA	eIF2alpha Eukaryotic translation initiation factor 2 subunit 1	1	1	36.983	331	0	67.562	3.6	3.6	9588100	646370	1	VVTATDEAELAR
00011126-RA	nae1 NEDD8-activating enzyme E1 regulatory subunit	3	0	60.686	539	0	18.261	6.7	0	11877000	0	3	AVNFAVLPTTVAK;DFVKNEGEGNLPLR;SYGFIGSIR
00011128-RA	lolal Longitudinals lacking protein-like	1	0	14.448	127	0.0053381	6.1229	8.7	0	3136200	0	1	GLAEAPQAIKR
00011135-RA	sls Titin	5	1	513.15	4540	0	37.099	2.6	0.3	10684000	375050	6	DKPSEPEDDISLTYK;EQPVYTNEEEVVSDEFVIRK;IKDEPIEETTVIK;LDEESQEITITK;LKVEKIEVAPR
00011138-RC	sls Titin	39	13	1243	11044	0	295.39	4.9	1.7	184530000	9702600	41	AEDAGTYTVVAR;AFQSQPTVPGDIGTK;AGLEKVQEVEDAVAGKYQR;ASNALGEAVTTASMK;ASNEYGEAVTTASMK;DLLLESQHPGGLEK;DVSQDQPEWTQAVK;EASHQFAIPGER;EGGFAHFEAR;ELEEEQVVKESR;ENQGDEALQQITTALR;FVEPHYEIEEISK;GGVVPPSFVSTAQSVGVK;GGVYLDTLQPDSLAR;GTILGDPLQPDAWQK;LETKFVEPHYEIEEISK;LEVEEPIPTPPK;LREASHQFAIPGER;LYQLEDGSR;NSSGETRVETMLTVK;QDIIFDSQHPSGLQK;QGIVMEPQLPSNFR;QVIEAPESTVPPVFK;QVIEAPESTVPPVFKSPIKDQLNIR;REEEEVVVTQAPK;SGLQLDTLDE…
00011139-RA	sls Titin	8	1	67.089	601	0	104.01	23	2.5	78628000	558160	8	APAPEEDRQYPPPQFIIPLSPASATEGGR;ASIEQTSQHPESLQYISNLEDYSR;ITVDGGASVLDLAAAR;LHLPRPTKVIEPEPQPGPEIIYLR;NSKLQEGADAVFTVK;SLGPPSAPQIGQKPR;VIEPEPQPGPEIIYLR;YANEVDSQMSTTIDR
00011140-RA	sls Titin	1	0	13.906	119	0	23.393	28.6	0	7611500	0	1	QTQHQEQQIVQQQQQQVVQQQQQQFTQQQFSQQR
00011141-RA	unc-89 Muscle M-line assembly protein unc-89	5	0	415.24	3740	0	32.414	1.8	0	12132000	0	5	AIPEEQIPSGAVR;FAQTESQQLIAR;FEPIDKPAPATK;LGSETTGATLSIQPK;LIIEQATHSHSGRYEVR
00011153-RB	HADHB Trifunctional enzyme subunit beta, mitochondrial	6	3	51.29	474	0	54.796	13.5	8	29229000	638390	5	AMDSDWFAQNYMGLK;DFIYVSQDPK;DFIYVSQDPKDQLLLGPAYATPK;DNGIRVSTPEQLAK;DQLLLGPAYATPK;TGKNIVFVDGVR
00011159-RA	modSP Modular serine protease	1	1	116.67	1059	0.0027778	6.2696	1.5	1.5	1155500	337080	1	GTPDTVDSGGGLTFVR
00011162-RA	Eif4e3 Eukaryotic translation initiation factor 4E type 3	1	0	24.134	212	0	7.8969	7.5	0	2046900	0	1	ATLDSEANDGTYDLSR
00011165-RA	RpS7 40S ribosomal protein S7	3	0	22.416	194	0	18.11	23.7	0	14640000	0	2	EVKFEFPEPYL;SIVIYVPIPQLK;VHLDKNQQTNIDHKLDTFASVYK
00011178-RA	Tubulin beta-1 chain	20	11	50.159	447	0	323.31	47	24.6	1.9908e+09	21437000	64	AILVDLEPGTMDSVR;ALTVPELTQQMFDAK;EVDEQMLNIQNK;FPGQLNADLR;FPGQLNADLRK;FWEIISDEHGIDPTGAYHGDSDLQLER;GHYTEGAELVDSVLDVVRK;IMNTYSVVPSPK;INVYYNEASGGK;INVYYNEASGGKYVPR;IREEYPDR;ISEQFTAMFR;KLAVNMVPFPR;LAVNMVPFPR;LHFFMPGFAPLTSR;MSMKEVDEQMLNIQNK;SGPFGQIFR;SGPFGQIFRPDNFVFGQSGAGNNWAK;YLTVAAIFR;YLTVAAIFRGR
00011188-RA	SERPINB1 Leukocyte elastase inhibitor	4	2	46.916	422	0	27.549	10.9	5	18064000	1858400	6	ATSDGTLVNIAR;LESTINLVPPLK;LLDLLEQQR;MTMYVIVPDGDVR
00011193-RA	Protein of unknown function AED:0.04 eAED:0.04 QI:123|1|1|1|0.66|0.75|4|457|87	2	1	8.9328	87	0	19.584	24.1	12.6	2545800	5973200	2	AAAADEGSPAKK;SDDAGAVDK;SDDAGAVDKKR
00011205-RA	Venom carboxylesterase-6	1	1	60.618	538	0	6.9046	2.4	2.4	2270600	2011300	1	DIQSQTVSQLGNR
00011216-RA	NAGA Alpha-N-acetylgalactosaminidase	3	3	48.305	426	0	44.854	9.9	9.9	32858000	3011300	5	DAADLLVSEGYAK;FGIYQDYGTK;VIAINQDPLGIQGQMVHSR
00011220-RA	COX6C Cytochrome c oxidase subunit 6C	2	3	9.0194	79	0	45.913	24.1	32.9	18886000	39872000	6	FGVQEPR;GLLQSEIKR;NYDADKEFQR
00011258-RA	hsdl2 Hydroxysteroid dehydrogenase-like protein 2	2	1	44.972	421	0	11.659	5.5	3.1	1916600	104550	2	AAQDGANIVIAAK;YDLMQNINTR
00011278-RA	fus RNA-binding protein fusilli	1	0	89.012	803	0.0084246	5.9741	1.6	0	694290	0	1	ATGEDFINVAGGR
00011281-RA	psmb1-A Proteasome subunit beta type-1-A	1	1	25.95	236	0	7.0984	5.9	5.9	6621500	2282000	2	GAVYSYDPIGHYAR
00011289-RB	purb-b Transcriptional activator protein Pur-beta-B	2	0	25.623	225	0	12.846	11.1	0	7964300	0	2	VENKNFYFDIGQNNR;YYLDLKENSR
00011295-RA	Cat Catalase	16	7	56.164	502	0	323.31	25.5	17.3	708740000	4985400	26	AALFSEVGK;AALFSEVGKR;AGELASSDPDYSIR;DPILFPSFIHTQK;DPILFPSFIHTQKR;FSTVGGESGSADTVR;GAAENQLEDFGK;GAAENQLEDFGKK;GAAENQLEDFGKKQK;LFSYTDTHR;NFSQVDAGFGQR;SRGAAENQLEDFGK;SRGAAENQLEDFGKK;TDQGIKNLPVEK;TLTEEQRTR;VAPTLTSSNGAPVGDK
00011307-RA	CCT5 T-complex protein 1 subunit epsilon	11	6	59.245	541	0	323.31	21.4	11.8	133200000	2202700	12	ASFPGSIAFDEYGRPFIIIKDQDR;DVNFELIKVQGK;EADKISSLEQYAFR;FEELTPDKLGYAGLVR;HKLDVTSVDDYK;IDDIRSPNDSM;KQQILLATQLVK;LDVTSVDDYK;LGYAGLVR;LIGNDAIKSHILAGR;QQILLATQLVK
00011308-RA	AGAP006782 ADP,ATP carrier protein 1	2	1	32.765	299	0	19.609	7	4	11818000	321310	3	IGKQEGPGAFFK;SDGLIGLYR
00011310-RA	Smap1 Stromal membrane-associated protein 1	1	1	46.738	437	0	7.928	2.7	2.7	13898000	2079300	1	LGSSAPVSNPGR
00011338-RA	RpL14 60S ribosomal protein L14	5	4	18.123	154	0	64.954	27.3	26	48257000	4386800	5	AELTDFDRFK;AELTDFDRFKLR;ALIDGPETGVPR;IRFPYTGSTR;LNQLHLTK
00011353-RA	CG12262 Probable medium-chain specific acyl-CoA dehydrogenase, mitochondrial	6	7	35.839	335	0	60.837	17.9	21.2	25021000	45889000	11	AFTGFIVER;ENVLGAEGLGFK;GITFEDVRIPK;IPKENVLGAEGLGFK;IYQIYEGTAQIQR;KGDEYIVNGQK;TRPPVAAGAVGLAQR
00011353-RB	CG12262 Probable medium-chain specific acyl-CoA dehydrogenase, mitochondrial	4	6	34.418	319	0	6.518	10	17.9	0	683110	1	AFTGFIVER;ENVLGAEGLGFK;GITFEDVRIPK;HASGVAFELNDTQR;IPKENVLGAEGLGFK;KGDEYIVNGQK
00011358-RA	UCHL3 Ubiquitin carboxyl-terminal hydrolase isozyme L3	4	2	25.181	227	0	44.18	20.7	10.6	11542000	1526400	4	DGNLYELDGRK;SGPINHGATSTDTFLEDGVK;SGPINHGATSTDTFLEDGVKIVR;TLSPEERGELLQK
00011377-RA	APOD Apolipoprotein D	1	3	29.655	267	0	19.389	4.9	11.6	582250	4066400	3	IGDGVEVVAEGAK;IGDGVEVVAEGAKK;YHYTGHLVVPSPETPAK
00011384-RD	BAZ2B Bromodomain adjacent to zinc finger domain protein 2B	1	0	88.044	812	0.0083542	5.9372	0.9	0	27681000	0	0	QQTALLK
00011388-RA	SCARB1 Scavenger receptor class B member 1	1	1	49.515	444	0.0078329	6.0395	3.2	3.2	5068600	57096	1	DIVTVFTGAGDITK
00011398-RA	Tktl2 Transketolase-like protein 2	18	12	67.312	626	0	323.31	31	16.9	377760000	140630000	35	DPSSDRFILSK;GKYFPEIEDVVTWHGQALGAK;GPIALGPQK;IITVEDHYPEGGLGEAVISAVAGERDIIVKK;KIDSDLEGHPTPR;KRLDAFGFNPIVIDGHDVEELAK;LAYGTALQK;LSSPPNYKLGEAVATR;NDEPFKVGGAK;NIVAAVKEVLNK;NKGPIALGPQK;NKGPIALGPQKVVEDAPK;PATAIIYKNDEPFKVGGAK;RLDAFGFNPIVIDGHDVEELAK;TSRPATAIIYK;TSRPATAIIYKNDEPFK;VLLEMFGISAK;VVEDAPKIDISNVR
00011454-RA	EPS8 Epidermal growth factor receptor kinase substrate 8	2	0	51.586	461	0	11.71	6.1	0	2472700	0	2	EQVNAFNAVSHHPEGR;ETGIVYPADGMR
00011455-RB	EPS8 Epidermal growth factor receptor kinase substrate 8	1	0	41.868	368	0	6.7561	4.3	0	5678300	0	3	SPPAPPPAPASAEWVR
00011469-RA	Abi2 Abl interactor 2	2	0	48.491	442	0	11.215	8.1	0	3269900	0	2	IIAPANPEKPIK;TPPAVAPPQVPSHYAPNYPLGHPR
00011494-RA	g.46645 Uncharacterized protein	1	0	24.986	228	0.0083056	5.9227	5.7	0	1964700	0	1	YGFSSLYNMVFGR
00011495-RA	g.16168 Uncharacterized protein	2	1	32.117	290	0	42.348	15.9	4.8	1.4849e+09	1.0306e+09	10	EVLVEQVVEQPVQQYIAGPPLPGPPAPPPGQK;SYAQPSPYVVSAPR
00011496-RA	Cat Catalase	4	2	56.148	490	0	25.072	11.2	4.5	18961000	50557	5	DPILFPSFIHSQK;FSFVSGESGSADTTR;HQVAPLMTSEAGAPVENK;LFSYPDTHR
00011502-RA	Ndufa7 NADH dehydrogenase [ubiquinone] 1 alpha subcomplex subunit 7	3	2	12.107	107	0	22.19	34.6	21.5	36040000	7544300	5	HEVQPPLLLAGYQK;LSNNYYYTR;TQPPPALPDGPHSK
00011505-RA	Rap1 Ras-related protein Rap1	1	1	20.889	184	0.0077386	6.0335	6	6	2068600	948950	1	IVVLGSGGVGK
00011513-RA	HNRNP Heterogeneous nuclear ribonucleoprotein A1, A2/B1 homolog	4	1	31.814	295	0	23.05	15.6	3.1	18124000	0	3	GFGFITYSQASMVDEAQNARPHK;GFGFITYSQASMVDEAQNARPHKVDGR;GGNQAPWDNR;LFIGGLDYR
00011522-RA	g.24833 Uncharacterized protein	1	1	13.193	123	0	6.5755	8.9	8.9	346480	7005100	1	GGCASVQSIDR
00011523-RA	g.24833 Uncharacterized protein	1	2	15.555	138	0	267.67	8.7	8.7	2608600000	2238300000	9	AVGIEVAR;AVGIEVARPAFR
00011524-RA	g.6965 Uncharacterized protein	1	1	24.826	225	0	97.734	5.3	5.3	246690000	119540000	3	ALGFTGPIGLYR
00011525-RA	g.10463 Uncharacterized protein	1	1	38.614	338	0	178.4	3.6	3.6	2782700	102100000	3	KVEEIVDENHIK
00011527-RA	g.51008 Uncharacterized protein	2	2	30.3	285	0	14.426	9.5	9.5	35054000	2174000	2	ALNLPAPAHPAILI;IETSVVTDLSIGR
00011528-RA	g.15582 Uncharacterized protein	7	5	46.287	419	0	145.56	19.6	11	463870000	1.7663e+09	36	ASAWTLSNMYR;DQPLFMNFR;DQPLFMNFRPR;GEVEVFNAVDVIGPR;IEDIIQGNGIPEQDYVALPMKLPTK;PYLGRLPNVAK;YSNYFPGRR
00011529-RA	g.15578 Uncharacterized protein	5	4	15.706	141	0	87.731	35.5	17.7	134700000	455090000	9	IEDIIQGNGIPEQDYVALPMKLPTK;KPINLGPPGR;PINLGPPGR;QGSYFAIGNNNYFK;QGSYFAIGNNNYFKR
00011545-RA	ACAC Acetyl-CoA carboxylase	2	2	242.48	2147	0	13.078	1.2	1.2	4193500	1059600	2	LGGIPVGVIAVETR;NNIAFIGPPEK
00011559-RA	LanB1 Laminin subunit beta-1	1	0	186.05	1688	0	6.6886	1.7	0	8750100	0	1	TSTQFSQGQQDNAQASQKLDQDISQLEK
00011570-RA	ZW Glucose-6-phosphate 1-dehydrogenase	5	1	69.876	599	0	31.416	10.5	1.8	30839000	307490	5	DSTTPTYAMAVLHIKNER;GEGEAKEGYLDDATVPK;IFTPLLHK;IKPLPYVYGSR;VIIEKPFGR
00011573-RA	Guanine nucleotide-binding protein G(q) subunit alpha	2	1	50.729	432	0	11.486	7.9	2.5	5920500	4370600	3	ALFKTIITYPWFQHSSVILFLNK;LLLLGTGESGK
00011579-RB	Pdia5 Protein disulfide-isomerase A5	4	1	74.917	651	0	22.915	7.2	1.7	16711000	81485	4	GVLVEEFSDSK;IYDRPITTR;LAAVDATKEVTLAER;SLEPEPLINIEK
00011598-RA	g.25921 Uncharacterized protein	16	6	40.245	369	0	86.361	44.7	30.4	345070000	2254400	28	EVPVPHPVYIEK;PVPYPVEKPVPYPVKVPVK;PVPYPVK;PVPYPVKVPVK;PYPVHVPVEKPVPYPVEKPVPYPVK;PYPVTVEKPVPVPVK;VPVDRPYPVHVPK;VPVDRPYPVHVPKPYPVTVEK;VPVDRPYPVHVPKPYPVYVEK;VPVDRPYPVHVPVEKPVPYPVEK;VPVHIPVPVK;VPVKVPVK;VPVKVPVKVPYPVEVK;VPVKVPYPVEVK;VPVPQPYPVHVEK;VPYPVEK
00011618-RA	Acads Short-chain specific acyl-CoA dehydrogenase, mitochondrial	0	2	43.926	408	0	12.605	0	6.4	0	4446500	2	DFAEAELKPNAAK;ITEIYEGTSEIQR
00011621-RA	Ald1 Fructose-bisphosphate aldolase	9	10	39.665	365	0	161.66	25.5	26.8	142470000	246850000	24	ADDGTPFVELLNKR;AIVAPGKGILAADESVATMGK;AIVAPGKGILAADESVATMGKR;AQKVTETVLAAVYK;GIIPGIKVDK;GILAADESVATMGK;LQDIGVENTEEHRR;LQDIGVENTEEHRRLYR;NGQDELLK;NGQDELLKR;STYEQNALATVQALSR;VTETVLAAVYK
00011627-RA	Rpe Ribulose-phosphate 3-epimerase	1	1	26.485	239	0.0061947	6.0949	5	5	2789000	1386300	1	IGPSVLNADLSK
00011629-RA	LSM6 U6 snRNA-associated Sm-like protein LSm6	2	1	9.0352	80	0	11.637	36.2	13.8	5092800	87326	2	EALSQFIQQIHGRPVVVK;GNNVLYISTQK
00011631-RA	RAB11A Ras-related protein Rab-11A	1	1	24.443	215	0.0077055	6.0293	5.1	5.1	1325300	4700000	1	AQIWDTAGQER
00011638-RA	ppp1cc-b Serine/threonine-protein phosphatase PP1-gamma catalytic subunit B	1	0	37.82	332	0	9.0738	4.5	0	7507000	0	1	AGGDDKLNIDSIIAR
00011646-RB	TLN2 Talin-2	6	0	297.64	2774	0	41.441	2.6	0	15018000	0	7	GVANTTAALVLR;LVVTTEEVLER;MVGGIAQEINAR;QGLVDQAQFAR;VLTTIGDEDQETR;VNTESVAKPAIMR
00011652-RA	PDCD6IP Programmed cell death 6-interacting protein	1	1	97.226	883	0.0044964	6.169	1.1	1.1	4361100	502240	1	AYGPLQQQVK
00011654-RA	col2a1 Collagen alpha-1(II) chain	1	1	156.19	1590	0	7.1293	0.9	0.9	1625400	436880	1	GETGPQGVEGPIGPR
00011655-RA	cex-2 Calexcitin-2	2	1	21.557	186	0	13.094	12.9	7	18578000	113640	2	GWKPGDPQYEK;TKQVLANVWVGLK
00011670-RA	Anp32a Acidic leucine-rich nuclear phosphoprotein 32 family member A	4	1	38.796	347	0	58.629	9.8	4	21935000	88538	4	DPSQITDLNLDNSR;GRDPSQITDLNLDNSR;SLDLFNNEATSIENYR;SLDLFNNEATSIENYREK
00011684-RD	ATP6V0A1 V-type proton ATPase 116 kDa subunit a1	1	1	19.172	160	0.0045249	6.1885	6.9	6.9	7835300	600770	3	DLNPEVNAFQR
00011708-RB	Cht2 Probable chitinase 2	2	1	51.726	460	0	18.356	6.5	3	17221000	107170	2	LGVPSLNSAFSGPYTR;SLDPYNDLQENYGK
00011716-RB	impdh1b Inosine-5-monophosphate dehydrogenase 1b	3	0	55.072	507	0	19.744	6.3	0	16766000	0	3	GELVALIAR;QLLVGAAISTR;VAQGVSGSIVDK
00011719-RA	cpa F-actin-capping protein subunit alpha	1	1	32.737	287	0.0036799	6.25	5.2	5.2	3254600	71664	2	AISDNYQTMSDTTFK
00011726-RA	14-3-3epsilon 14-3-3 protein epsilon	4	3	29.202	256	0	41.892	15.2	8.6	17410000	3744600	5	DSTLIMQLLR;LAEQAERYDEMVEAMKK;YLAEFATGTDR;YLAEFATGTDRK
00011729-RA	DPYS Dihydropyrimidinase	1	1	64.116	589	0.0078878	6.0548	1.9	1.9	2912100	475410	1	IPNGVNGVEDR
00011731-RA	coro1ca Coronin-1C-A	3	1	56.513	508	0	20.512	8.5	2.2	17264000	470130	3	SGEIVEEAVAHEGSKATR;SGLIFTTGFSK;TLTEPVVNLVYHQR
00011739-RA	EIF4H Eukaryotic translation initiation factor 4H	2	1	30.792	284	0	12.405	8.8	4.6	5921600	707360	4	MGAGGGGGFIDR;SFDDFGGGGGFDR
00011755-RA	Wsck Putative tyrosine-protein kinase Wsck	1	0	90.642	814	0	6.4973	2.7	0	72722000	0	1	GQGAPVAIYAIQDGDLPSDEKR
00011760-RA	Atp7a Copper-transporting ATPase 1	1	1	125.62	1146	1	-2	0.8	0.8	6609900	388260	1	IENTVCKMR
00011775-RA	g.41257 Uncharacterized protein	7	7	21.093	192	0	323.31	33.3	33.9	230990000	197690000	15	ATSQFEKR;KNPDVGKLLDQVK;LVDATQKVQKVVEEQSGSVTDELK;QEVETALQDNLK;RVQEVLAEK;VQEVLAEKDKK;VQKVVEEQSGSVTDELKVLAQQAR;VVEEQSGSVTDELK;VVEEQSGSVTDELKVLAQQAR
00011778-RA	g.24621 Uncharacterized protein	1	3	15.169	138	0	17.459	8	22.5	2657200	3704500	3	EKVSDAIDDVK;VSDAIDDVKDSDAYHKVK;VSGELHSAGEK
00011784-RA	RPN1 Dolichyl-diphosphooligosaccharide--protein glycosyltransferase subunit 1	2	2	39.39	338	0	12.059	7.7	7.7	4678700	1829400	2	EYYTQQQTFYTEK;LPDYLHYTYLDTK
00011806-RA	Apolipophorins	1	1	462.01	4050	0.0053524	6.1238	0.2	0.2	110330000	1701500	2	LSISGTLK
00011816-RA	IDH3G Isocitrate dehydrogenase [NAD] subunit gamma, mitochondrial	1	2	43.323	395	0	12.665	3.8	7.3	1843000	3956600	3	GNIETGSLDTGIISR;NYGDHYAIFEPGTR
00011830-RA	scaf Inactive serine protease scarface	4	3	118	1160	0	40.152	6.2	4.4	50311000	16607000	5	AGEDKLLAPNPK;AVQVRPVGAISWHPSYDSASR;PNQPSQGPYQPGNPTGTPQQPSPGQPR;PQPPLSPYQPGK
00011832-RA	AhcyL1 Adenosylhomocysteinase-like 1	2	2	63.374	574	0	40.275	4.5	4.5	17931000	1051200	3	LTVPAMNVNDSVTK;SADPHDSQFAAK
00011838-RA	Flo2 Flotillin-2	2	0	54.705	499	0	11.558	4.8	0	3675400	0	2	AEAQLAYELQAAK;DADVGVAQANR
00011844-RC	Gld Glucose dehydrogenase [FAD, quinone]	1	1	69.309	621	0	6.9305	1.9	1.9	3693900	350580	1	GGYLTVSNPPFR
00011853-RA	DNAJA1 DnaJ homolog subfamily A member 1	1	0	44.942	404	0	8.5154	3.7	0	4068900	0	2	QISQAYEVLSNPEKR
00011860-RA	g.49017 Uncharacterized protein	2	3	32.901	298	0	36.292	6.4	7.7	22450000	45700000	5	EIYDDVQKNSPYYAIAVPR;NSPYYAIAVPR;TTSREIYDDVQK
00011861-RA	BIN1 Myc box-dependent-interacting protein 1	1	1	38.585	344	0.0045704	6.2049	3.2	3.2	8752300	1569700	1	GMFPANFTRPL
00011870-RA	Nipsnap Protein NipSnap	1	1	32.486	278	0.0083264	5.9267	4	4	2422100	84849	1	IIIPTSFSPTQ
00011876-RF	akr1a1a Aldo-keto reductase family 1 member A1-A	3	3	35.026	313	0	61.507	11.8	11.8	23294000	8902400	7	AIGVSNFNSDQIDR;GIELHPEFPYK;NLNPLTDSTVAR
00011888-RA	elavl4 ELAV-like protein 4	2	1	44.165	403	0	14.566	6.5	2.7	23869000	1635400	3	AIPPLAAYLAPQAAR;AIQELNGTIPK
00011904-RA	ry Xanthine dehydrogenase	6	3	141.19	1292	0	58.297	6.5	2.4	49458000	1758400	8	ITTIEGVGNK;LADIQAFNK;LDPSEALKLPGVVAVHDAK;NSINLSIRR;NTGTLAGNLSIK;NTNTRPTGDLPFPALIDDVKK;SGGETLTRPLSSGR
00011917-RA	y Protein yellow	8	3	47.629	435	0	99.886	26.4	7.8	251190000	829690	10	DRGELWVVSTR;IYSIPTSVLK;LQPYPSWDWHR;NRPGGYSELSPK;SSQAAALAVDLR;TLYFQAFASNR;TVSPHEVNLR;VVGGPAPAPVAHAAAPAALAPVAPPAPHPAPYGNFLHY
00011932-RA	lnpkb Endoplasmic reticulum junction formation protein lunapark-B	2	0	46.323	408	0	17.832	6.6	0	10805000	0	4	NVAQTGIPNPPTR;SASDPVTTLVKVPR
00011991-RA	Acbd5 Acyl-CoA-binding domain-containing protein 5	2	0	45.046	397	0	12.024	5.3	0	3375000	0	2	ASSVVANGDLISR;SIQEKFEK
00011992-RA	Jafrac1 Peroxiredoxin 1	9	7	25.382	232	0	134.4	40.1	33.2	179210000	83641000	18	AYGVYNEETGIPYR;AYGVYNEETGIPYRGLFIIDDKQR;GLFIIDDK;GLFIIDDKQR;KQGGLGDMKIPLLADK;LRQITVNDLPVGR;LVQAFQFTDK;PAPDFAGTAVVNGQFK;SMKPDPTGAKEYFK
00012023-RA	BRAFLDRAFT_281537 Protein Hook homolog	1	0	79.742	684	0	8.7598	1.8	0	1408600	0	1	LDTLQQTAGEAR
00012027-RA	ATP2B3 Plasma membrane calcium-transporting ATPase 3	9	2	114.39	1038	0	124.1	8	3.1	58390000	249930	9	EVVAVTGDGTNDGPALK;EVVAVTGDGTNDGPALKK;GIIDSKLTESR;LYTSPSEGLSGSVADLEHR;LYTSPSEGLSGSVADLEHRR;STIDGRPAQYGVSLK;VYTFNSVR;YGESLAEVLR;YGESLAEVLRK
00012027-RB	ATP2B3 Plasma membrane calcium-transporting ATPase 3	8	2	117.65	1066	0	7.2365	9.5	3	3901500	0	1	EVVAVTGDGTNDGPALK;EVVAVTGDGTNDGPALKK;GIIDSKLTESR;LYTSPSEGLSGSVADLEHR;LYTSPSEGLSGSVADLEHRR;SHPGPRPLSDITYIDEDPVKTPNTLALPK;STIDGRPAQYGVSLK;VYTFNSVR
00012036-RA	TRHDE Thyrotropin-releasing hormone-degrading ectoenzyme	1	0	105.28	912	0.0018921	6.3484	1.3	0	1802500	0	1	AQLLNDALSLAR
00012040-RB	Slc25a3 Phosphate carrier protein, mitochondrial	1	0	35.534	320	0	8.9076	3.8	0	7351000	0	1	IQTQPGFVGTLR
00012057-RA	Cont Contactin	6	0	137.88	1216	0	80.155	8.3	0	22276000	0	5	FTISGGTLIINDPR;GPMLVEQLTPR;TTRPWSLLIGLQPNTYYYVK;VLLIPNVQVEDQGK;VSAANVLGYGPPSSPSPSYNTPPDKPR;YITPSAEEEPLIGYK
00012062-RA	MDH2 Malate dehydrogenase, mitochondrial	11	8	36.019	341	0	160.98	30.2	23.5	311420000	58228000	20	AGAGSATLSMAYAGAR;ALIGIISNPVNSTVPIAAEVLK;ALIGIISNPVNSTVPIAAEVLKK;DDLFNTNASIVR;DLVQAAAEVAPK;DSLRGAQVIIIPAGVPR;GAQVIIIPAGVPR;LSDYENQLLK;SKVTGYVGPDQLK;SKVTGYVGPDQLKDSLR;VTGYVGPDQLK;VTGYVGPDQLKDSLRGAQVIIIPAGVPR
00012066-RA	GE14456 Protein CDV3 homolog	2	2	28.864	260	0	12.562	10.8	10.8	7823200	2815300	2	NQPPPVAYSSLR;SGGTVSGGTYIPPNLR
00012089-RB	LAC Lachesin	2	2	37.613	336	0	34.269	8	8	42084000	8137500	5	ENNAILPTGGSIYR;TPTISYISQEQIK
00012093-RA	GCDH Glutaryl-CoA dehydrogenase, mitochondrial	1	1	47.794	431	0	7.7411	3	3	5779300	4291900	2	GTPGLETPPIQGK
00012100-RA	Ndufa4 Cytochrome c oxidase subunit NDUFA4	4	2	9.456	83	0	27.227	36.1	26.5	11049000	2530500	5	FYSPNVDYSK;FYSPNVDYSKLESPAPK;FYSPNVDYSKLESPAPKY;LGLKNPEVSWAR
00012101-RA	svr Carboxypeptidase D	1	0	110.47	980	0.0090016	5.8672	1	0	1274500	0	1	GGMQDFNYVR
00012112-RD	slgA Proline dehydrogenase 1, mitochondrial	1	1	50.246	440	0.0027933	6.2983	2.7	2.7	2466000	2071200	1	VFYNPRGEYQPV
00012114-RA	Pgk Phosphoglycerate kinase	5	3	44.896	418	0	47.476	14.4	8.4	57462000	9170300	12	AAGFLLKK;ALENPEKPFLAILGGAK;FTLAPVAEELKK;IGNSLFDPEGAK;SSQLFKEVVDR
00012116-RA	Lman1 Protein ERGIC-53	1	1	57.388	514	0	8.8348	2.7	2.7	4396300	245570	1	QIFSGQSQVIEQVR
00012122-RB	Mlc-c Myosin-2 essential light chain	1	0	16.657	147	0	6.7578	8.8	0	2293000	0	1	SSDTADDFIEGLR
00012132-RC	y Protein yellow	16	15	49.947	441	0	323.31	29.9	29.9	805940000	106730000	34	AEQITPPK;GHIPDLVK;GPNSQATASFLDPK;IFKGHIPDLVK;ILIYDLKTDK;KLDFGEVNYR;LDFGEVNYR;LVHQFLFDPSHVK;NKLFVTVPR;QLDFHYPDEETR;QLDFHYPDEETRK;SGIPASLNYIDLNDAEK;SGIPASLNYIDLNDAEKSPSPALKPYPDWASHK;SPSPALKPYPDWASHK;TDKLVHQFLFDPSHVK;TGVLIYTQINK
00012137-RA	SARS1 Serine--tRNA ligase, cytoplasmic	2	2	55.744	497	0	18.722	6.2	6.2	10426000	908790	2	AITQNEANIAAAEQAR;VVNIVSGALNNAAAK
00012157-RB	Eif4b Eukaryotic translation initiation factor 4B	5	1	63.512	573	0	40.818	20.4	1.9	135980000	5349800	5	DTSSDASSPPQPSPLEPAPPPKENVWTR;ESAPAPAPAPSAIVR;ESAPAPAPAPSAIVREESRLPNNHIGVSSPR;IEVAENGDQGR;SRPLDDTSSNDGSEVTSVTSGGPGSTTSSSSATSIFGGARPVDTAAR
00012167-RA	Pa2g4 Proliferation-associated protein 2G4	1	1	37.625	338	0	19.993	4.1	4.1	6813900	5150800	2	AGEETYNITDTVQK
00012171-RB	g.4961 Uncharacterized protein	1	0	36.734	311	0	48.534	2.9	0	0	0	1	ELTNQIISK
00012180-RA	MLC1 Myosin light chain 1	8	4	17.783	160	0	125.2	27.5	15.6	2331200000	8358300	11	ALNLNPTLATIEK;ALNLNPTLATIEKLGGTK;ALNLNPTLATIEKLGGTKK;DEFLAIFKEAK;GDLSARDLER;KDEFLAIFK;KDEFLAIFKEAK;TLKKDEFLAIFK
00012194-RA	Xylb Xylulose kinase	2	0	57.796	528	0	16.025	4.4	0	905480	0	2	AHAEDLGFVVGDEAR;FTPETEVR
00012211-RB	ATPsyngamma ATP synthase subunit gamma, mitochondrial	2	1	29.635	269	0	11.873	8.9	3.3	4050900	2816200	1	LIIAVTSDR;NAGEMIDKLTLTFNR
00012222-RA	UBE2G1 Ubiquitin-conjugating enzyme E2 G1	2	2	19.401	168	0	12.284	6.5	6.5	18172000	627980	2	SEPQSALLLR;SEPQSALLLRK
00012234-RA	GlyS Glycogen [starch] synthase	3	3	82.749	722	0	17.953	5	5	13085000	1375500	3	AVEELNAGPPR;FSALHEFQNLHAR;SLRDTINEIQSK
00012249-RA	Atp6v0a1 V-type proton ATPase 116 kDa subunit a1	4	2	98.831	869	0	25.259	4.7	3.1	6221200	111830	4	ALIADDTQQVSR;GRLGFVAGVVPR;LGFVAGVVPR;VVIPESTDNPPQAPIPR
00012253-RC	PyK Pyruvate kinase	15	8	59.267	545	0	139.82	31.6	16	316780000	8739800	21	AILPLIYEK;DAAAITEIRK;EAEAAIWHK;GDLGIEIPPEK;GDLGIEIPPEKVFLAQK;GVNLPGIPVDLPAVSEK;IGMTAPLAIALDTK;KGVNLPGIPVDLPAVSEK;LNFSHGSHEYHAQTIHNIR;TGDPVVVITGWK;TGLLVGGGSAEVELK;TGLLVGGGSAEVELKKGEMIK;VPEPLEATHTVAIAAVEAANK;VQFGLSFGK;VWTEKVEDEMETK
00012260-RA	ANPEP Aminopeptidase N	1	2	107.73	936	0	12.034	1.2	2.5	3901000	4981600	2	AGLGGLSNIDR;QDSSTVFGSVAR
00012261-RA	Serbp1 Plasminogen activator inhibitor 1 RNA-binding protein	4	3	49.593	441	0	47.798	8.4	7.3	44465000	1466900	4	AGEGEDLSQWK;QKHVLDIEFK;QSAPKVDDEHDFPSLG;VDDEHDFPSLG
00012285-RB	SCP2 Non-specific lipid-transfer protein	2	2	40.448	374	0	14.223	7.2	7.2	51553000	582330	6	AGEFIDSGNNTYGGR;VVVNPSGGLISK
00012286-RA	Fatty acid-binding protein, muscle	2	2	15.144	134	0	12.413	15.7	15.7	6532000	2692600	3	ASLILNRK;LGEEFDEETPDGR
00012296-RA	LSM3 U6 snRNA-associated Sm-like protein LSm3	1	1	11.708	102	0.004562	6.2001	11.8	11.8	3644700	453360	1	GDGVILVSPPIR
00012336-RB	CG8306 Putative fatty acyl-CoA reductase CG8306	4	0	51.377	451	0	31.098	10.9	0	71691000	0	6	ALAEHEVAK;LHTAIGQSLER;NGPTGFFQGAATGVVR;TLSNTELEEITPK
00012343-RA	Gulp1 PTB domain-containing engulfment adapter protein 1	4	0	49.922	448	0	24.336	9.2	0	17135000	0	5	FLGNTEVDQPK;GIEVVKEGIR;HNSISDITEVR;LEAENTVLR
00012348-RA	FAS1 Fasciclin-1	9	2	70.534	619	0	323.31	14.7	3.9	121010000	437430	11	ADIFRTEGR;DGNKEEIYVNNAK;LTMDQIIANNVQSVPTLAPR;SVTVFAPANVAFQK;TNNFNVQLDDTSK;TNNFNVQLDDTSKK;VIDGHVIPK;VLGVPFTTVGR;VLGVPFTTVGRK
00012353-RA	aralar1 Calcium-binding mitochondrial carrier protein Aralar1	1	1	79.418	716	0	6.8653	2.1	2.1	1114200	764170	1	AGQTTYNGLTDAAVK
00012367-RA	MAPk-Ak2 MAP kinase-activated protein kinase 2	1	1	41.033	362	0	6.5753	3	3	2487800	352700	1	VDKGLTYQQSR
00012368-RA	cher Filamin-A	14	8	90.169	838	0	167.43	24.5	14.2	136980000	4940300	17	AGQGVVLPLFK;EAGAGSLAISVEGPSK;ELGVHTVSVK;FADHHVEGSPFTVK;FNDQHIPDSPYK;FNSVHIPGSPFR;GAGAGGLTMAVEGPSK;GAQETSSVVVETVQK;LFISPAQGDAHKLEVAQFPTTGVHPDKPAQFLVR;LPQGNLGISFTPR;NAGYGGLSLSIEGPSK;NKAGQGVVLPLFK;VTGTALTEGKTHQDNTFSVDTK;YNSYHIVGSPFK
00012369-RA	cher Filamin-A	9	4	155.87	1453	0	58.56	10	3.4	54082000	1836600	10	AYGPGLEQGVVNK;GIVGQPADFIIDTR;GVPEVIVLDPAGHKNTVPVK;NLTYSVSYTPK;SPFEVNVGPFKK;VLVSQPLNPSR;VLVSQPLNPSRVEIFGPGIEDGVK;VNDAADFHILTAGAGEGTPEVQIIGPGGVKEPVKLTK;VQVYGPGVDPESVR
00012371-RA	SLMAP Sarcolemmal membrane-associated protein	1	1	93.633	827	0	6.5167	1.3	1.3	13568000	4354200	2	VLQEKLEAVHK
00012373-RA	Gld Glucose dehydrogenase [FAD, quinone]	3	1	69.019	630	0	24.133	6.3	1.9	15052000	1206300	4	AFGVEIINPSGK;MGPSTDPLAVVDNQLR;SENNLQIDKVDK
00012377-RA	Hcfc1 Host cell factor 1	1	0	86.187	840	0.0078603	6.0442	1.8	0	911830	0	1	VQPTPIIAATDQFTR
00012396-RA	Nrx-IV Neurexin-4	3	2	142.22	1263	0	18.36	2.4	1.7	7190500	1509400	5	AILDNYNER;EFYIGGVPNK;FGDTGSPLDEK
00012398-RA	unc-22 Twitchin	51	16	964.68	8664	0	323.31	8.6	2.6	319680000	7462300	55	AENIYGVSEPLDGKPVVAK;AEWSINGVAVKPSNR;AGPGEPSEATKPIIAK;AGPSEPSDPSRPVIAKPR;AGQNFGFDVK;AINAAGPGEASDPTPTIWAKPR;AKVPGAPGTPTVIK;APDAPKIEVIR;AVNTVGESDPLETTK;DGGSPITGYIIEKR;FRTETAGGVFR;GDSGEYQVTASNSSGR;GQVIKYDIK;GSLIPGSGQSSR;GSPYWVNAVTVPASK;HPFDPPGPPGAPR;IIPNETGTLITMR;IKDPLAATPPEIVKPLR;IPFTGFPKPK;IVAENASGKDEADVEVTVLSAPSRPK;LEEGTQYQFR;LLEGTKYEFR;LRPGEFIDPK;NAMVDIKVR;NEFGKDSADIEVIVVNKPGQPR;NQPPKIDRTNLIEVR;N…
00012399-RA	Aldh5a1 Succinate-semialdehyde dehydrogenase, mitochondrial	2	1	55.334	515	0	14.32	4.5	1.9	10635000	1403500	2	EEEAVAIGNSTNR;GVINVVTSDR
00012404-RA	Naus CTTNBP2 N-terminal-like protein	1	0	64.852	591	0.0084175	5.9732	1.9	0	3813200	0	1	LTEIAEEEKNR
00012444-RA	pdhb-1 Pyruvate dehydrogenase E1 component subunit beta, mitochondrial	2	1	39.085	360	0	16.65	7.5	4.2	4339100	184840	2	ELAGQGIEAEVINLR;VTGADIPMPYTK
00012464-RA	ATIC Bifunctional purine biosynthesis protein ATIC	6	5	69.102	630	0	37.926	14.6	11.1	25514000	10131000	7	DGQVIGIGAGQQSR;HVSPAGAAIATPLSPEQAK;NAGLPVKDVSEITHAPEMLGGR;PAQLFTTLPK;QYSGGVSQLSLR;VKTLHPAIHAGILSR
00012518-RA	ARIH1 E3 ubiquitin-protein ligase ARIH1	1	0	51.552	441	0.0045413	6.1995	3.2	0	1267600	0	1	EVNTVVEIPATTTR
00012540-RA	DCP1B mRNA-decapping enzyme 1B	1	0	47.351	430	0.0090759	5.9011	3.3	0	3662800	0	1	AITPQQGDIVGFLK
00012555-RA	LYPLA1 Acyl-protein thioesterase 1	1	1	23.726	221	0.0077121	6.0314	5	5	7844900	3272600	2	SFPSVLNPANK
00012563-RC	ZFR Zinc finger RNA-binding protein	5	2	114.71	1055	0	38.64	8.8	2.2	26446000	818340	6	AAPAYDTAYPTAATHTTPGTYAVPAGSTAAPTTYDYGYAR;ESSLAGSGPAPPR;FVSDQLVSDTEK;TVTTNTTTGAAGSLGTVK;VAQNLPQQLK
00012575-RA	futsch Microtubule-associated protein futsch	1	1	470.22	4304	0	6.6675	0.3	0.3	5384800	649110	1	TATIPVSGLGETK
00012591-RA	RpL17 60S ribosomal protein L17	2	0	17.049	147	0	13.26	17.7	0	5169600	0	2	KSAEFLLQLLK;NAESNADYKGLDVDR
00012633-RA	g.17792 Uncharacterized protein	1	0	68.099	631	0	6.728	2.4	0	1981900	0	1	AGAEGLASGADMISK
00012655-RA	g.25514 PWWP domain-containing protein	2	0	203.15	1867	0	11.462	1.3	0	3155000	0	2	SLLTLEGAPSDGPR;YTESIVISPK
00012657-RA	Hrb27C Heterogeneous nuclear ribonucleoprotein 27C	2	0	45.969	434	0	20.265	7.1	0	10589000	0	2	GNNYTPGTPSFHPYR;VFLGGLPSNVTETDLR
00012666-RA	CCT3 T-complex protein 1 subunit gamma	11	6	60.616	549	0	115.49	23.3	10.2	101390000	7060900	14	DKVSIPLDVNNK;DMLNETERNLQDALHVAR;ELGIWEPLSVK;GISDLAQHYLVK;LVPGGGAVEMAVSK;NLQDALHVAR;SVEGVAQWPYR;TAVETAILLLR;TVAQALEVIPR;VEKIPGGTIEDSHVLNGVMVNKDVTHPK;VSIPLDVNNK
00012685-RF	Tropomyosin-1	14	7	29.812	263	0	323.31	47.9	31.6	594390000	74325000	21	IMELEEELKVVGNSLK;KLAFVEDELEVAEDR;KLTQVEQDLETNK;KLTQVEQDLETNKK;LAEASQAADEAK;LAFVEDELEVAEDRVK;LAFVEDELEVAEDRVKSGDSK;LDEERMDQLTNQLK;LDEERMDQLTNQLKEAR;MDQLTNQLK;MLAEDADSKSEEVSR;QLTQAEAEVAALNR;SGDSKIMELEEELKVVGNSLK;SKLDEERMDQLTNQLK;SLADEMDSTFAELAGY;VLEDVRELAK;VQMIEEDLER
00012690-RA	NARS Asparagine--tRNA ligase, cytoplasmic	1	1	59.022	517	0	7.133	2.7	2.7	4506800	1767200	1	VAGMTLGEIYTSEK
00012702-RA	Idh3a Probable isocitrate dehydrogenase [NAD] subunit alpha, mitochondrial	1	1	39.046	355	0	6.8509	3.7	3.7	15526000	4605100	2	FGIPQDAIDSVNR
00012706-RB	Glutathione S-transferase	2	1	17.186	149	0	75.434	14.8	6	219850	4260400	2	EWVATRPADIQLS;LDSILKENK
00012707-RA	Dnajc1 DnaJ homolog subfamily C member 1	1	0	31.323	276	0	6.7667	4	0	4822600	0	1	ALEAALAKFPK
00012708-RA	DCTN2-p50 Dynactin subunit 2	1	0	55.744	505	0	6.7153	3.6	0	13282000	0	1	LGGGEGSLLATTQQLAGR
00012710-RA	Su(var)205 Heterochromatin protein 1	3	0	202.56	1865	0	22.079	2.8	0	9386600	0	4	ALQEGNTIASLK;GPQLSVVPNTSSTSLGTITVPAR;LGSGLVPPPSTTVQVPK
00012716-RA	Esterase FE4	1	3	65.381	578	0	32.003	2.1	5.5	2535500	15026000	5	KVPAEEFGILVTK;NKPFVYK;YLDPTPGDSEVK
00012736-RA	Cyp6a2 Cytochrome P450 6a2	2	0	53.894	467	0	14.188	6	0	4609800	0	1	SIVTTSVKPIMLR;SRHNYSFLPFGEGPR
00012739-RA	RPS15 40S ribosomal protein S15	2	0	16.855	146	0	11.686	11	0	5705700	0	0	AEEETQKK;TFRKFTFR
00012753-RA	Bysl Bystin	1	0	49.288	429	0.0018886	6.3374	4.7	0	558840	0	1	RQQEELEDEVGVDNTSGHQR
00012754-RA	RpL36 60S ribosomal protein L36	2	2	13.478	115	0	26.729	17.4	17.4	15555000	1857400	2	EELSNILTQMR;YEIAVGLHR
00012790-RA	V-type proton ATPase subunit G	1	0	13.717	118	0	7.8588	13.6	0	9782600	0	1	ASQTQGIQQLLAAEKR
00012794-RA	smo-1 Small ubiquitin-related modifier	1	1	12.238	107	0	7.649	8.4	8.4	13669000	4418400	1	VGVPVTSLR
00012822-RA	PDCD5 Programmed cell death protein 5	3	0	14.784	132	0	18.364	16.7	0	4758200	0	4	ADPELEALR;ADPELEALRAK;LNTLMLGKPEK
00012843-RA	Beta-1,3-glucan-binding protein	2	2	58.182	514	0	20.194	3.3	3.3	101400000	25884000	6	FFVDDQQIHR;YGTVEIR
00012861-RA	DARS1 Aspartate--tRNA ligase, cytoplasmic	6	2	60.174	536	0	78.877	15.3	5	25045000	493780	7	DLSPEIENKEVLVR;EAGVTIGDEDDLSTPDEK;FASNINKESIVDVIGK;GFVEIHTPK;SQLPLLIEDAAR;TSAYLAQSPQLYK
00012876-RA	g.2977 Uncharacterized protein	3	3	52.269	469	0	113.64	15.1	15.1	780670000	5333600000	24	TFVEELPPPPPPPQPVHLPAPITFEYDIVQENSR;TIVEPLPPPPPPPPQVIVPPPIVR;TQDVYQVDTTIVK
00012880-RA	if Integrin alpha-PS2	9	1	167.47	1560	0	96.791	10.3	0.6	38711000	2134000	10	DRLEANSGSASSGSTSQYDANAVLAPAGSYGYDSR;GSQGTLISER;IYVVYQGQGEQK;RTNIAAGSSSASGNSQFDTLAGIAAGPR;SGGSSNTYSGATNVNIADMAR;SYSYDNSQDLR;TFITSTSSLSAEER;TGGGNFETYNSFDNER;VSNIEPGVGVAVNR
00012898-RA	SLC12A2 Solute carrier family 12 member 2	1	0	105.59	953	0	6.4988	1.2	0	2287300	0	1	NIINNLTQFQK
00012904-RA	RpL18 60S ribosomal protein L18	4	2	21.659	188	0	32.188	27.1	12.2	65636000	3681000	4	GIDINHKYDR;HFGPAPGVPHSHTKPYVR;IAVIVGTVTDDQR;INRPPISLAR
00012937-RA	Khc Kinesin heavy chain	1	1	117.24	1034	0	8.7028	1.1	1.1	1696900	170750	1	ILQESLGGNAR
00012956-RA	RpL23-A 60S ribosomal protein L23	3	2	14.807	140	0	26.257	20.7	18.6	16343000	994250	3	LNRLPAAGSGDMIVATVK;LPAAGSGDMIVATVK;NLYVIAVQGIK
00012959-RB	Bap60 Brahma-associated protein of 60 kDa	3	0	57.694	501	0	151.41	7.2	0	3775800	0	3	IFISNTFYPAK;IHETVETINQLK;TPTTQETDGFQVK
00012966-RA	Acyl-CoA-binding protein homolog	2	2	11.288	100	0	11.993	18	18	5332200	2514700	2	PGIFDQK;VEALIASIGLK
00012978-RD	26S proteasome regulatory subunit 8	2	1	45.534	403	0	13.004	5.7	3	141500000	2063800	9	GEGFRPYYITK;GVLLYGPPGTGK
00012993-RA	COX7A Cytochrome c oxidase subunit 7A, mitochondrial	1	1	11.467	101	0	6.8733	16.8	16.8	11200000	5366700	3	ADQELFQKEDGLPVHVK
00012995-RA	27 kDa hemolymph protein	2	1	33.068	295	0	13.613	11.2	4.4	3461500	3574400	2	GLDVNEVPSIEEGEEILKER;VSEGLEQLPDNVK
00013006-RA	Chitooligosaccharidolytic beta-N-acetylglucosaminidase	4	4	66.255	590	0	61.617	8.1	6.8	8917700	728680	5	ALWPIPTGQVAVSDK;AYSVQLLATR;GLLLDTAR;LLSLGYR;LWSNPTSDSSVAEYR
00013015-RA	Rpn6 26S proteasome non-ATPase regulatory subunit 11	4	2	47.076	415	0	23.598	11.3	4.6	11513000	217280	4	AGAMLFER;AREQGILQLGEK;IMLNTPEDVQQIVSGK;VQVDFVAQSIK
00013022-RA	Heat shock 70 kDa protein cognate 4	23	14	71.293	652	0	323.31	43.4	23.8	457320000	65681000	42	AQIHDIVLVGGSTR;ARFEELNADLFR;DNNLLGKFELTGIPPAPR;DSGAIAGLNVLR;FELTGIPPAPR;HWPFEVINDNTKPK;IINEPTAAAIAYGLDKKGSGER;IQVTYKGEAK;LLQDFFNGKELNK;MKETAEAYLGK;MVNHFVQEFK;MVNHFVQEFKR;NQVAMNPNNTIFDAK;NQVAMNPNNTIFDAKR;QATKDSGAIAGLNVLR;QTQTFTTYSDNQPGVLIQVYEGER;SINPDEAVAYGAAVQAAILHGDK;STAGDTHLGGEDFDNR;TFFPEEVSSMVLTK;TTPSYVAFTDTER;TTPSYVAFTDTERLIGDAAK;TVTNAVITVPAYFNDSQR;VEIIANDQGNR
00013031-RA	fabG 3-oxoacyl-[acyl-carrier-protein] reductase FabG	2	1	27.428	255	0	11.473	11.4	5.1	26299000	1653200	2	GAIVNVSSVNGVR;VNSVNPGVIITELQKR
00013036-RA	lancl1 Glutathione S-transferase LANCL1	2	1	44.448	403	0	15.702	5.5	2.7	1953100	346400	1	AASQFTNTVNK;QVVGAVLSSGK
00013048-RA	HDLBP Vigilin	3	3	139.08	1240	0	23.077	3.1	3.1	16537000	1072900	3	GSGIQEILQK;QDHNVQIAFPR;VGTSDITQVFHVPADERR
00013050-RA	Cyp28d1 Probable cytochrome P450 28d1	1	0	56.627	490	0.009061	5.8909	2.2	0	331850	0	1	GHSAVGLYDFR
00013056-RA	UTG2 UDP-glucosyltransferase 2	2	0	32.942	290	0	11.303	9	0	7722400	0	2	LYNTQQLLSSK;PLTPNVVEIGGIHVK
00013067-RA	GART Trifunctional purine biosynthetic protein adenosine-3	2	0	105.43	1001	0	11.687	2.9	0	3189700	0	2	AVNVETGDTEETLSER;QFVGPLVNQLSAR
00013068-RA	AP2M1 AP-2 complex subunit mu	2	0	41.344	365	0	15.231	6.8	0	15373000	0	5	GGGGLSVAGGGEDPAR;TFITQQGVK
00013080-RA	NPEPPS Puromycin-sensitive aminopeptidase	3	2	110.17	970	0	33.069	4.3	2.5	30174000	5232200	9	LASYGDQAVIAESK;LNPGTVGYYR;VALSNMPEIENRIEGEER
00013110-RA	g.43738 Uncharacterized protein	2	1	40.915	380	0	12.699	9.7	3.2	23803000	51181	4	IADIPSPTPSQPSKPSPSQQSSFFK;YASPFYVIAMPK
00013112-RA	Clpx ATP-dependent Clp protease ATP-binding subunit clpX-like, mitochondrial	2	1	65.2	597	0	12.264	6.2	2.2	11136000	110850	5	AQSGIVFLDEVDKIGAVPGIHQLR;SNILLLGPTGSGK
00013115-RA	Calcium-binding protein SP84	4	4	74.133	643	0	31.862	7.6	7.6	48513000	20137000	16	AFTGITDDVK;IVAEELGAYSGAK;SPTVLLQLER;SVDTNNDNKIIIDELK
00013126-RA	DDX5 Probable ATP-dependent RNA helicase DDX5	3	2	82.695	734	0.0083963	5.9531	4	2.7	3430200	68162	1	DIGQQQGFK;IIEQIRPDR;MLDMGFEPQIR
00013132-RA	a5 Putative odorant-binding protein A5	1	0	101.98	907	0.0078125	6.0369	1.2	0	1765500	0	1	QPGQLAFDEPR
00013133-RA	F40A3.3 Phosphatidylethanolamine-binding protein homolog F40A3.3	3	3	30.144	275	0	37.847	11.6	11.6	17738000	19296000	6	SGEVLTEYVGSGPPEETGR;SGEVLTEYVGSGPPEETGRHR;YLFLVYKQPGK
00013134-RA	a5 Putative odorant-binding protein A5	1	1	30.821	278	0	17.928	7.6	3.6	11137000	2062600	0	SGEVMAEYIGSGPPFGTGLHR;YDDYVPEVHK
00013138-RB	UGT5 UDP-glycosyltransferase UGT5	2	0	59.492	520	0	13.4	4.4	0	7690800	0	3	GHQVVEYSPFPPK;ILVVLPFPGK
00013171-RA	Mi-2 Chromodomain-helicase-DNA-binding protein Mi-2 homolog	1	0	229.49	2018	0	7.6112	0.6	0	1663300	0	1	VGGNIEVLGFNAR
00013184-RA	Protein of unknown function AED:0.26 eAED:0.26 QI:0|0.5|0|0.66|1|1|3|0|445	1	1	48.037	445	0.0045372	6.1989	3.6	3.6	3831700	162790	1	AADPGVLAGDGSVAGK
00013195-RA	Atx2 Ataxin-2 homolog	1	0	90.005	819	0	9.0195	1.8	0	3015000	0	1	AAQIANEIESNPTYK
00013201-RA	SF3B3 Splicing factor 3B subunit 3	1	1	134.69	1210	0	6.5329	1	1	2172900	143760	1	FLAVGLADNTVR
00013218-RA	Protein of unknown function AED:0.20 eAED:0.20 QI:0|0.5|0.33|0.66|1|1|3|54|131	1	0	14.247	131	0	6.6361	23.7	0	970260000	0	1	YVVPAPYAYHSAPAVYHSVEPVEQHGYQIVY
00013219-RA	g.6100 Uncharacterized protein	4	0	27.498	283	0	184.82	41	0	364810000	0	6	SVQTVVPQVTQVEPEVSVQK;SVQTVVPQVTQVEPEVSVQKVPVDVPVHTPVVSEVEVR;TPVVQGPAVVAAPAPAPVAYAAAPAPAVYAAAPAVR;TVHYAQTPVVTGYTSTVVKPDLGALATPAHTVSQTPVVAPAR
00013223-RA	Protein of unknown function AED:0.00 eAED:0.00 QI:23|1|1|1|1|1|2|18|157	2	1	15.683	157	0	45.979	42	14	194620000	131790	4	AYAAPAYAAPAYAPAYAAPVVK;SYAAPAYAAPAYATHAYAAPAVYHAPAPVAYHAPAATSYSNTYK
00013249-RA	CYC1 Cytochrome c1, heme protein, mitochondrial	1	1	34.13	307	0	7.4483	5.2	5.2	5095000	109340	1	LSDYFPSPYSNEESAR
00013258-RA	NDUFV2 NADH dehydrogenase [ubiquinone] flavoprotein 2, mitochondrial	4	0	26.724	241	0	34.063	17.4	0	18930000	0	2	AAVIPLLDLAQR;FAAEPLTGLTSLQGEPPGPGFGVRSDL;SGRFAAEPLTGLTSLQGEPPGPGFGVR;SGRFAAEPLTGLTSLQGEPPGPGFGVRSDL
00013354-RA	DHRS11 Dehydrogenase/reductase SDR family member 11	1	0	26.946	251	0	11.018	6	0	10998000	0	1	VTSVSPGATATEIAK
00013359-RA	lola Longitudinals lacking protein, isoform G	2	0	39.255	358	0	17.307	7.8	0	5883000	0	1	EIEPISEPLLEPK;GEVNISQDQLGTFLK
00013438-RA	TOP2 DNA topoisomerase 2	1	0	144.43	1266	0.00094877	6.3715	0.9	0	2479800	0	1	SLAVSGLGVVGR
00013445-RA	g.35135 PDGF_2 domain-containing protein	2	1	32.884	291	0	17.069	10.3	4.5	44955000	3065100	2	GFLPLEPNTPDTR;SGALVEEAESPYDTYLR
00013447-RA	g.35134 PDGF_2 domain-containing protein	1	1	27.263	237	0	7.1003	5.9	5.9	25884000	16330000	3	AVPVETLLSHYQTR
00013449-RA	g.35132 PDGF_2 domain-containing protein	1	1	13.715	124	0	6.8517	8.9	8.9	8225400	1529700	2	TFTPEVTVLHR
00013467-RA	Pdi Protein disulfide-isomerase	17	6	55	496	0	323.31	36.9	15.7	425330000	2372300	22	AAGHYDDLLVNAK;ALAPEYVKAAESLK;ALESHEDAK;FDDGKSVFDGK;FVQTESLPLVVEFNHDTAQK;IDSTANELEHTK;IDSTANELEHTKITSFPTLK;IIKLEEDMAK;ILEFFGMK;LKQHLLSQELPEDWDAKPVK;LYTKGDNKAIEYSGER;QHLLSQELPEDWDAKPVK;SANDIVSWLTK;SANDIVSWLTKK;SHLLLFLSK;SVFDGKAELDAVK;YKPADAELASDNIK
00013488-RA	ATPsynD ATP synthase subunit d, mitochondrial	1	1	19.674	171	0.0077787	6.0364	7	7	2558600	1252100	0	IPIPAMVDEFQK
00013534-RA	TOM1L2 TOM1-like protein 2	2	2	52.693	490	0	12.697	4.9	4.9	2279100	849710	2	ELYGTLQTMQAR;LANEEITEELLR
00013535-RA	hoip NHP2-like protein 1 homolog	1	1	13.914	127	0.0018727	6.3253	9.4	9.4	5865500	1265200	1	AYPLADAALTSK
00013537-RA	Echs1 Enoyl-CoA hydratase, mitochondrial	1	0	32.128	297	0	30.384	3.7	0	0	0	1	NVGVITLNRPK
00013544-RB	KATNAL2 Katanin p60 ATPase-containing subunit A-like 2	1	1	54.428	480	0	6.6357	2.5	2.5	24467000	4708100	4	GLLLYGPPGTGK
00013559-RA	g.13361 Uncharacterized protein	1	0	23.005	226	0	13.18	8.8	0	2235700	0	1	YGGYGGGYDGGYGYGGYPTR
00013567-RA	eIF3-S6 Eukaryotic translation initiation factor 3 subunit E	2	1	52.157	445	0	12.465	4.7	2.2	2871600	114970	2	IYNENEILQTK;YLATAVIINR
00013569-RB	ruvbl2 RuvB-like 2	3	2	51.427	467	0	17.987	7.1	4.9	12177000	394610	4	AVLLAGQPGTGK;GLGLDDGLEPR;VYSLFLDEGR
00013578-RA	CG9132 NECAP-like protein CG9132	1	1	26.523	241	0	6.7426	7.1	7.1	2053000	391430	1	TRPTSAGILPPPPGGVK
00013618-RA	DDX5 Probable ATP-dependent RNA helicase DDX5	6	1	79.421	731	0	42.99	9.7	1.5	63559000	602100	8	DFYVPHPNVANR;IIEQIRPDR;LLNDIAQDPDNK;MLDMGFEPQIR;NDGPIALVLAPTR;TGTSYTFFTPSNAK
00013626-RA	DDX5 Probable ATP-dependent RNA helicase DDX5	2	1	60.804	548	0.0018832	6.336	5.5	2	1115700	0	1	HAGDLVSVLTEANQTINPK;MLDMGFEPQIR
00013669-RB	SLC8A1 Sodium/calcium exchanger 1	5	1	93.537	842	0	35.343	8.4	1.1	32638000	10793000	5	KFPGVSDEDAAVLAAAK;KGEDYVPINEIITFEPHQR;LDKANLVEFVK;LSLVYGENR;QQLELGPLQGEQSQK
00013673-RA	Pka-R1 cAMP-dependent protein kinase type I regulatory subunit	3	2	35.595	321	0	96.439	13.7	13.4	47974000	605290	6	GGISAEPVTEEDATSYVK;QAAVSPEDTEDLSPLPSSAQRPVQR;QAAVSPEDTEDLSPLPSSAQRPVQRR
00013720-RA	Tropomyosin Per a 7.0102	1	0	12.749	109	0	17.373	20.2	0	2802000	0	1	KIQTIENELDTTQEQLMQVNAK
00013722-RA	Tm1 Tropomyosin-1, isoforms 9A/A/B	12	8	41.062	356	0	24.748	45.5	32	58518000	1817500	2	AEAGESKIVELEEELRVVGNNLK;EEAESEVAALNR;EEAESEVAALNRR;EVDRLEDELVVEKER;FLAEEADKKYDEVAR;IQLLEEDLERSEERLATATAK;IVELEEELR;KLAMVEADLER;LAEASQAADESER;LKEAEARAEFAER;SLADEERMDALENQLKEAR;TNMEDDRVSILEAQLAQAK
00013722-RB	Tm1 Tropomyosin-1, isoforms 9A/A/B	12	6	29.417	252	0	280.23	52	31.7	1104100000	19605000	25	AEAGESKIVELEEELRVVGNNLK;EEAESEVAALNR;EEAESEVAALNRR;FLAEEADKKYDEVAR;IQLLEEDLERSEERLATATAK;IVELEEELR;KLAMVEADLER;LAEASQAADESER;LAEASQAADESERARK;LATATAKLAEASQAADESERAR;LKEAEARAEFAER;SLADEERMDALENQLKEAR
00013722-RC	Tropomyosin	11	7	43.562	377	0	7.2526	40.3	26.3	2598100	0	1	AEAGESKIVELEEELRVVGNNLK;ALSNQLKEAEARAEFAER;EEAESEVAALNR;EEAESEVAALNRR;FLAEEADKKYDEVAR;IQLLEEDLERSEERLATATAK;IVELEEELR;KLAMVEADLER;LAEASQAADESER;SLADEERMDALENQLKEAR;TNMEDDRVSILEAQLAQAK
00013722-RF	Tm1 Tropomyosin-1, isoforms 9A/A/B	10	5	29.345	252	0	7.193	50.8	25.8	3098400	0	1	AEAGESKIVELEEELRVVGNNLK;EEAESEVAALNR;EEAESEVAALNRR;IQLLEEDLERSEERLATATAK;IVELEEELR;KLAMVEADLER;LAEASQAADESER;LKEAEARAEFAER;MIAEDSDKKYEEVAR;TNMEDDRVSILEAQLAQAK
00013726-RA	CG11899 Probable phosphoserine aminotransferase	2	3	40.125	363	0	21.075	7.2	9.9	1605700	5023500	3	LAAGAELEAK;SAEYEAINNSAQQIVR;VINFGAGPSK
00013734-RA	Eno Enolase	3	1	49.588	456	0	192.59	10.7	3.3	97928000	16470000	7	AAVPSGASTGVHEALELR;AVANINEQIAPALLK;YNQILRIEEELGAAAK
00013760-RA	COASY Bifunctional coenzyme A synthase	1	0	59.495	527	0.0044803	6.1518	2.3	0	4178300	0	1	LEAQPSNTEYVR
00013762-RA	SF3B1 Splicing factor 3B subunit 1	1	0	130.21	1160	0.0076207	5.9949	1	0	3180600	0	1	ILQPPAGYIPIR
00013789-RA	RpS6 40S ribosomal protein S6	3	1	28.766	250	0	22.589	10.8	3.6	7882700	196850	4	KGENEIPGLTDNTIPR;LFEITDEHK;LFEITDEHKLR
00013874-RA	CHM Rab proteins geranylgeranyltransferase component A 1	1	1	119.64	1079	0	19.509	1.7	1.7	14001000	9246100	3	SAPTGGLSR
00013875-RA	PSMA1 Proteasome subunit alpha type-1	2	2	30.667	279	0	25.316	10.4	10.4	6491000	795170	2	NQYDSDVTVWSPQGR;NVAIALVGEKTPLR
00013889-RA	tuf1 Elongation factor Tu	0	1	44.066	400	0.0044843	6.1586	0	2.5	0	40121000	1	GTVVTGRVER
00013897-RA	groL 60 kDa chaperonin	4	3	58.747	552	0	47.306	10	7.8	18589000	6729600	5	AAVEEGVVPGGGIALIR;AIAQVGTVSANNDSAIGR;ALEAPLR;AQIESTTSDYDREKLQER;GYISPYFVNDQQK
00013925-RA	mutS DNA mismatch repair protein MutS	1	0	95.934	863	1	-2	1.4	0	11125000	0	0	TATPMGGRCLQR
00013933-RA	atpA ATP synthase subunit alpha	2	2	47.718	438	0	265.12	3.2	3.2	215800000	194410	5	ELIIGDRQTGK;GQRELIIGDR
00013935-RA	atpD ATP synthase subunit beta	2	3	50.068	461	0	18.302	4.3	5	47672000	32782000	8	GGKVGLFGGAGVGK;TVNMMELIR;VGLFGGAGVGK
00013961-RA	gatA Glutamyl-tRNA(Gln) amidotransferase subunit A	1	1	52.819	485	0	6.4361	3.7	3.7	14630000	4956800	1	GLRIGLPDEYFSADLDPK
00014006-RA	RpS13 40S ribosomal protein S13	5	1	17.17	151	0	30.262	25.2	7.9	30236000	790310	5	GISQSALPYR;GISQSALPYRR;GLTPSQIGVILR;LSPEDVKDQIYK;LSPEDVKDQIYKLAK
00014024-RA	groL 60 kDa chaperonin	3	3	57.906	543	0	24.956	6.4	5.2	6712800	14357000	5	GVDALANAVK;GVDALANAVKVTLGPK;GYQSPYFVTNSDK;VAAVKAPGFGDR
00014030-RB	dnaK Chaperone protein DnaK	2	4	66.762	608	0	21.013	4.3	8.4	67516000	13136000	3	EAQENADKDK;FDLIDIAPAPR;IINEPTAAALAYGLDK;IQASSGLSQNEIER
00014054-RA	lepA Elongation factor 4	1	0	65.831	598	0	8.7014	2	0	0	0	1	GVVTYVRMVDGK
00014068-RA	tuf Elongation factor Tu	1	1	31.209	287	0	85.901	3.1	3.1	110250000	46826000	7	GYRPQFYFR
00014220-RA	GOT1 Aspartate aminotransferase, cytoplasmic	2	3	45.224	401	0	29.34	6.7	9.7	13778000	19087000	5	AFGVQTLSGTGALR;IGNLTFVVDDPK;TDEGKPWVLPVVR
00014252-RA	CG7483 Eukaryotic initiation factor 4A-III	2	1	45.95	402	0	14.961	5.7	3	2707000	219290	2	DTQVLVLSPTR;DVIAQAQSGTGK
00014274-RA	LOC113214214 calphotin-like	6	0	35.323	326	0	52.879	31	0	34615000	0	6	FFSEGQIASTR;LALDSMVGGGSLR;NLISPLTEVPSGHHTVAR;RVVVSRPVQTLEEVDVLQPYTQVEPVAIHQPVQLR;SSLFPDSSTQSSFR;YIPQPVFVQK
